# Supplementary material for: Mixing of meteoric and geothermal fluids supports hyperdiverse chemosynthetic hydrothermal communities
Source: Nat Commun. 2019 Feb 8;10:681. doi: 10.1038/s41467-019-08499-1 (PMC6368606; doi:10.1038/s41467-019-08499-1)
Supplement: Supplementary file 6 — Supplementary Data 3 [file 41467_2019_8499_MOESM6_ESM.xlsx]

## Sheet: Sheet1
YNP2	YNP10	YNP1	'YNP12'	'YNP13'	'YNP14'	'YNP17'	'YNP18'	'YNP19'	YNP3'	'YNP4'	'YNP8'	'YNP9'	YNP11'	SJ3	KO number	KO Name
-1	-1	-1	-1	-1	-1	-1	-1	-1	-1	-1	-1	-1	-1	14	'K02297'	cytochrome o ubiquinol oxidase subunit II
-1	-1	-1	-1	-1	-1	-1	-1	-1	-1	-1	-1	-1	-1	14	'K02136'	ATP5C1, ATP3; F-type H+-transporting ATPase subunit gamma
-1	-1	-1	-1	-1	-1	-1	-1	-1	-1	-1	-1	-1	-1	14	'K02145'	ATP6A; V-type H+-transporting ATPase subunit A
-1	-1	-1	-1	-1	-1	-1	-1	-1	-1	-1	-1	-1	-1	14	'K03661'	ATP6F; V-type H+-transporting ATPase 21kDa proteolipid subunit
-1	-1	-1	-1	-1	-1	-1	-1	-1	-1	-1	-1	-1	-1	14	'K02288'	phycocyanobilin lyase subunit alpha
-1	-1	-1	-1	-1	-1	-1	-1	-1	-1	-1	-1	-1	-1	14	'K02288'	phycocyanobilin lyase subunit alpha
-1	-1	-1	-1	-1	-1	-1	-1	-1	-1	-1	-1	-1	-1	14	'K00814'	ALT; alanine transaminase
-1	-1	-1	-1	-1	-1	-1	-1	-1	-1	-1	-1	-1	-1	14	'K00918'	ADP-dependent phosphofructokinase/glucokinase
-1	-1	-1	-1	-1	-1	-1	-1	-1	-1	-1	-1	-1	-1	14	'K00443'	coenzyme F420 hydrogenase subunit gamma
-1	-1	-1	-1	-1	-1	-1	-1	-1	-1	-1	-1	-1	-1	14	'K00580'	tetrahydromethanopterin S-methyltransferase subunit D
-1	-1	-1	-1	-1	-1	-1	-1	-1	-1	-1	-1	-1	-1	14	'K00581'	tetrahydromethanopterin S-methyltransferase subunit E
-1	-1	-1	-1	-1	-1	-1	-1	-1	-1	-1	-1	-1	-1	14	'K00584'	tetrahydromethanopterin S-methyltransferase subunit H
-1	-1	-1	-1	-1	-1	-1	-1	-1	-1	-1	-1	-1	-1	14	'K00401'	methyl-coenzyme M reductase beta subunit
-1	-1	-1	-1	-1	-1	-1	-1	-1	-1	-1	-1	-1	-1	14	'K00402'	methyl-coenzyme M reductase gamma subunit
-1	-1	-1	-1	-1	-1	-1	-1	-1	-1	-1	-1	-1	-1	14	'K03421'	methyl-coenzyme M reductase subunit C
-1	-1	-1	-1	-1	-1	-1	-1	-1	-1	-1	-1	-1	-1	14	'K08097'	phosphosulfolactate synthase
-1	-1	-1	-1	-1	-1	-1	-1	-1	-1	-1	-1	-1	-1	14	'K10978'	methanogen homoisocitrate dehydrogenase
-1	-1	-1	-1	-1	-1	-1	-1	-1	-1	-1	-1	-1	-1	14	'K10534'	nitrate reductase (NAD(P)H)
-1	-1	-1	-1	-1	-1	-1	-1	-1	-1	-1	-1	-1	-1	14	'K00368'	nitrite reductase (NO-forming)
-1	-1	-1	-1	-1	-1	-1	-1	-1	-1	-1	-1	-1	-1	14	'K02588'	nitrogenase iron protein NifH
-1	-1	-1	-1	-1	-1	-1	-1	-1	-1	-1	-1	-1	-1	14	'K01725'	cyanate lyase
-1	-1	-1	-1	-1	-1	-1	-1	-1	-1	-1	-1	-1	-1	14	'K01674'	carbonic anhydrase
-1	-1	-1	-1	-1	-1	-1	-1	-1	-1	-1	-1	-1	-1	14	'K15551'	taurine transport system substrate-binding protein
-1	-1	-1	-1	-1	-1	-1	-1	-1	-1	-1	-1	-1	-1	14	'K15553'	sulfonate transport system substrate-binding protein
-1	-1	-1	-1	-1	-1	-1	-1	-1	-1	-1	-1	-1	-1	14	'K00955'	bifunctional enzyme CysN/CysC
-1	-1	-1	-1	-1	-1	-1	-1	-1	-1	-1	-1	-1	-1	14	'K00380'	sulfite reductase (NADPH) flavoprotein alpha-component
-1	-1	-1	-1	-1	-1	-1	-1	-1	-1	-1	-1	-1	-1	14	'K00651'	homoserine O-succinyltransferase
-1	-1	-1	-1	-1	-1	-1	-1	-1	-1	-1	-1	-1	-1	14	'K10764'	O-succinylhomoserine sulfhydrylase
-1	-1	-1	-1	-1	-1	-1	4.71351	-1	-1	-1	-1	-1	-1	8.28649	'K03936'	NADH dehydrogenase (ubiquinone) Fe-S protein 3
-1	-1	-1	-1	-1	-1	-1	4.71351	-1	-1	-1	-1	-1	-1	8.28649	'K06914'	tyramine---L-glutamate ligase
-1	-1	-1	-1	-1	-1	2.96175	1.44122	-1	-1	-1	-1	-1	-1	7.59703	'K05572'	NAD(P)H-quinone oxidoreductase subunit 1
-1	-1	-1	-1	-1	-1	3.14446	1.55381	-1	-1	-1	-1	-1	-1	7.30172	'K00125'	formate dehydrogenase, beta subunit
-1	-1	-1	-1	-1	-1	-1	6.19917	-1	-1	-1	-1	-1	-1	6.80083	'K00399'	methyl-coenzyme M reductase alpha subunit
-1	-1	-1	-1	-1	-1	2.97979	2.26979	-1	-1	-1	-1	-1	-1	6.75042	'K17993'	sulfhydrogenase subunit alpha
-1	-1	-1	-1	-1	-1	2.88283	2.98766	-1	-1	-1	-1	-1	-1	6.12951	'K17994'	sulfhydrogenase subunit delta
-1	-1	-1	-1	7.1321	-1	-1	-1	-1	-1	-1	-1	-1	-1	5.8679	'K05580'	NAD(P)H-quinone oxidoreductase subunit I
-1	-1	-1	-1	-1	-1	7.17608	-1	-1	-1	-1	-1	-1	-1	5.82392	'K01847'	methylmalonyl-CoA mutase
-1	-1	-1	-1	-1	-1	5.26801	0.931169	-1	-1	-1	-1	-1	-1	5.80082	'K15554'	sulfonate transport system permease protein
-1	-1	-1	-1	-1	-1	-1	-1	-1	-1	-1	7.2136	-1	-1	5.7864	'K02149'	ATP6M; V-type H+-transporting ATPase subunit D
-1	-1	-1	-1	-1	-1	-1	7.27504	-1	-1	-1	-1	-1	-1	5.72496	'K00195'	acetyl-CoA decarbonylase/synthase complex subunit epsilon
-1	-1	-1	-1	-1	-1	-1	7.27504	-1	-1	-1	-1	-1	-1	5.72496	'K00319'	methylenetetrahydromethanopterin dehydrogenase
-1	-1	-1	7.29978	-1	-1	-1	-1	-1	-1	-1	-1	-1	-1	5.70022	'K03941'	NADH dehydrogenase (ubiquinone) Fe-S protein 8
-1	-1	-1	0.768164	-1	-1	1.4432	2.01099	-1	-1	-1	-1	-1	0.660233	5.11742	'K05586'	bidirectional [NiFe] hydrogenase diaphorase subunit
-1	-1	-1	-1	-1	-1	-1	-1	-1	-1	-1	7.88345	-1	-1	5.11655	'K14941'	2-phospho-L-lactate guanylyltransferase
-1	-1	-1	-1	-1	-1	7.99445	-1	-1	-1	-1	-1	-1	-1	5.00555	'K20035'	3-(methylthio)propanoyl-CoA dehydrogenase
-1	-1	-1	5.38753	-1	-1	-1	1.71932	-1	-1	-1	-1	-1	-1	4.89315	'K18209'	fumarate reductase (CoM/CoB) subunit A
-1	-1	-1	-1	-1	-1	0.253916	5.18129	-1	-1	-1	-1	-1	0.704155	4.86064	'K17996'	sulfhydrogenase subunit beta (sulfur reductase)
-1	-1	-1	-1	-1	8.17026	-1	-1	-1	-1	-1	-1	-1	-1	4.82974	'K16370'	6-phosphofructokinase 2
-1	-1	-1	-1	-1	-1	1.83744	1.62264	-1	-1	0.928136	-1	-1	0.928136	4.68364	'K14083'	trimethylamine---corrinoid protein Co-methyltransferase
-1	-1	-1	-1	-1	-1	-1	8.31961	-1	-1	-1	-1	-1	-1	4.68039	'K00203'	fmdD; formylmethanofuran dehydrogenase subunit D
-1	-1	-1	-0.0235499	0.333377	-1	4.39692	0.662787	-1	-1	-1	-1	-1	-1	4.63047	'K01624'	fbaA; fructose-bisphosphate aldolase, class II
-1	-1	-1	-0.0235499	0.333377	-1	4.39692	0.662787	-1	-1	-1	-1	-1	-1	4.63047	'K01624'	fbaA; fructose-bisphosphate aldolase, class II
-1	-1	-1	-1	-1	-1	-1	8.3987	-1	-1	-1	-1	-1	-1	4.6013	'K00205'	fmdF; 4Fe-4S ferredoxin
-1	-1	-1	-1	-1	4.27836	-1	3.12902	-1	-1	-1	-1	-1	-1	4.59262	'K00441'	coenzyme F420 hydrogenase subunit beta
-1	-1	-1	3.57984	-1	-1	-1	3.87436	-1	-1	-1	-1	-1	-1	4.5458	'K00194'	acsD; acetyl-CoA decarbonylase/synthase complex subunit delta
-1	-1	-1	3.57984	-1	-1	-1	3.87436	-1	-1	-1	-1	-1	-1	4.5458	'K00194'	acsD; acetyl-CoA decarbonylase/synthase complex subunit delta
-1	-1	-1	-1	-1	-1	-1	8.72898	-1	-1	-1	-1	-1	-1	4.27102	'K11260'	4Fe-4S ferredoxin
-1	-1	-1	-1	-1	-1	8.81295	-1	-1	-1	-1	-1	-1	-1	4.18705	'K00625'	pta; phosphate acetyltransferase
-1	-1	-1	-1	-1	-1	8.81295	-1	-1	-1	-1	-1	-1	-1	4.18705	'K00625'	pta; phosphate acetyltransferase
-1	-1	-1	-1	-1	-1	-1	-1	-1	-1	-1	-1	8.82878	-1	4.17122	'K00577'	tetrahydromethanopterin S-methyltransferase subunit A
-1	-1	-1	-1	8.95536	-1	-1	-1	-1	-1	-1	-1	-1	-1	4.04464	'K00367'	ferredoxin-nitrate reductase
-1	-1	-1	-1	-1	-1	8.99486	-1	-1	-1	-1	-1	-1	-1	4.00514	'K00831'	PSAT1; phosphoserine aminotransferase
-1	-1	-1	-1	-1	-1	8.99486	-1	-1	-1	-1	-1	-1	-1	4.00514	'K15371'	glutamate dehydrogenase
-1	-1	-1	-1	-1	-1	8.99486	-1	-1	-1	-1	-1	-1	-1	4.00514	'K08354'	thiosulfate reductase cytochrome b subunit
-1	-1	-1	4.24189	-1	-1	-1	-1	-1	-1	-1	-1	-1	3.92192	3.83618	'K03385'	nitrite reductase (cytochrome c-552)
-1	-1	-1	-1	-1	-1	-1	4.85638	3.38426	-1	-1	-1	-1	-1	3.75936	'K07072'	(4-(4-[2-(gamma-L-glutamylamino)ethyl]phenoxymethyl)furan-2-yl)methanamine synthase
-1	-1	-1	9.26483	-1	-1	-1	-1	-1	-1	-1	-1	-1	-1	3.73517	'K03891'	ubiquinol-cytochrome c reductase cytochrome b subunit
-1	-1	4.22182	-1	-1	-1	-1	4.09005	-1	-1	-1	-1	-1	-1	3.68812	'K05884'	L-2-hydroxycarboxylate dehydrogenase (NAD+)
-1	-1	-1	-1	0.670385	-1	0.690245	3.68687	-1	-1	-1	-1	-1	1.29715	3.65535	'K17995'	sulfhydrogenase subunit gamma (sulfur reductase)
-1	-1	-1	-1	-1	-1	4.55877	1.28354	-1	-1	-1	-1	-1	1.51824	3.63945	'K00640'	serine O-acetyltransferase
-1	-1	-1	0.247403	-1	-1	7.61812	-0.468952	-1	-1	-1	-1	-1	-1	3.60343	'K00925'	acetate kinase
-1	-1	-1	0.247403	-1	-1	7.61812	-0.468952	-1	-1	-1	-1	-1	-1	3.60343	'K00925'	acetate kinase
-1	-1	-1	1.2067	-1	-1	0.524579	1.81833	-1	-1	-1	-1	2.86959	-1	3.5808	'K16950'	anaerobic sulfite reductase subunit A
-1	-1	-1	-1	-1	-1	3.54461	-1	-1	-1	-1	-1	2.84495	1.05881	3.55163	'K05979'	2-phosphosulfolactate phosphatase
-1	-1	-1	-1	-1	-1	-1	2.92092	3.40297	-1	1.16196	-1	-1	-1	3.51414	'K01499'	methenyltetrahydromethanopterin cyclohydrolase
-1	-1	-1	-1	-1	-1	-1	5.10359	-1	-1	3.48729	-1	-1	-1	3.40912	'K00400'	methyl coenzyme M reductase system, component A2
-1	-1	-1	-1	-1	-1	-1	9.66599	-1	-1	-1	-1	-1	-1	3.33401	'K08353'	thiosulfate reductase electron transport protein
-1	-1	-1	-1	-1	-1	-1	4.30413	1.38249	2.00282	-1	-1	-1	-1	3.31056	'K00201'	fmdB; formylmethanofuran dehydrogenase subunit D K00202 fwdC, fmdC; formylmethanofuran dehydrogenase subunit C
-1	-1	-1	1.19826	-1	-1	3.55623	0.871695	-1	-1	-1	-1	-1	1.06407	3.30975	'K02124'	ntpK, atpK; V/A-type H+/Na+-transporting ATPase subunit K
-1	-1	-1	0.550874	-1	-1	2.21443	4.94218	-1	-1	-1	-1	-1	-1	3.29252	'K00193'	acetyl-CoA decarbonylase/synthase complex subunit beta
-1	-1	-1	0.372087	-1	-1	0.895909	1.33651	-0.344057	-0.17327	-0.355833	0.149082	0.20302	-0.355833	3.27238	'K00177'	oorC; 2-oxoglutarate ferredoxin oxidoreductase subunit gamma
-1	-1	-1	-1	-1	-1	-1	-1	-1	5.34288	-1	3.40802	-1	-1	3.2491	'K02046'	sulfate transport system permease protein
-1	2.23119	-1	0.1615	-1	-1	0.604926	1.71962	-1	-1	-1	-0.0272784	-1	0.0906008	3.21943	'K05587'	bidirectional [NiFe] hydrogenase diaphorase subunit
-1	-1	-1	0.634673	-1	-1	1.25874	5.95917	-1	-1	-1	-1	-1	-1	3.14742	'K00197'	acsC; acetyl-CoA decarbonylase/synthase complex subunit gamma
-1	-1	-1	0.634673	-1	-1	1.25874	5.95917	-1	-1	-1	-1	-1	-1	3.14742	'K00197'	acsC; acetyl-CoA decarbonylase/synthase complex subunit gamma
-1	-1	-1	-1	-1	-1	-1	-1	-1	-1	-1	-1	-1	9.96117	3.03883	'K00442'	coenzyme F420 hydrogenase subunit delta
-1	-1	-1	0.563942	-1	-1	3.32202	4.32644	-1	-1	-1	-1	-1	-1	2.7876	'K00198'	acsA; anaerobic carbon-monoxide dehydrogenase catalytic subunit
-1	-1	-1	0.563942	-1	-1	3.32202	4.32644	-1	-1	-1	-1	-1	-1	2.7876	'K00198'	acsA; anaerobic carbon-monoxide dehydrogenase catalytic subunit
-1	-1	-1	-1	-1	-1	10.2457	-1	-1	-1	-1	-1	-1	-1	2.75434	'K03887'	qcrB, bfcB, petB; menaquinol-cytochrome c reductase cytochrome b subunit
-1	-1	-1	-1	-1	-1	10.2457	-1	-1	-1	-1	-1	-1	-1	2.75434	'K02048'	sbp; sulfate transport system substrate-binding protein
-1	-1	1.59465	-0.405908	-0.594374	-0.353361	1.05224	0.770427	-0.431975	-1	-1	-0.00493239	-1	0.673482	2.69974	'K11261'	fmdE; formylmethanofuran dehydrogenase subunit E
-1	-1	-1	-1	-1	-1	0.297866	1.39923	2.59227	1.26379	0.763886	-1	-1	-1	2.68296	'K13812'	bifunctional enzyme Fae/Hps
-1	-1	-1	-1	-1	-1	-1	-1	5.05086	-1	-1	4.29995	-1	-1	2.64919	'K02122'	ntpF, atpF; V/A-type H+/Na+-transporting ATPase subunit F
-1	-1	-1	-1	-1	-1	-1	1.79521	0.569432	2.95613	2.08251	-1	-1	-1	2.59672	'K00672'	formylmethanofuran--tetrahydromethanopterin N-formyltransferase
-1	-1	-1	-1	6.04143	-1	-1	3.3905	-1	-1	-1	-1	-1	-1	2.56807	'K00235'	SDH2; succinate dehydrogenase (ubiquinone) iron-sulfur subunit
-1	-1	-1	-1	-0.33112	-1	1.0305	4.83889	-1	0.180558	-0.0801394	-1	-0.141052	-1	2.50237	'K01601'	ribulose-bisphosphate carboxylase large chain
-1	-1	-1	-1	-1	-1	9.29451	0.268692	-1	-1	-1	-1	-1	-1	2.4368	'K01676'	fumA, fumB; fumarate hydratase, class I
-1	-1	-1	-1	0.121835	-1	2.40552	1.09847	-1	0.980013	0.542775	-1	0.440613	-1	2.41077	'K00176'	oorD; 2-oxoglutarate ferredoxin oxidoreductase subunit delta
-1	-1	-1	-1	-1	-1	-1	10.6476	-1	-1	-1	-1	-1	-1	2.35244	'K00192'	acetyl-CoA decarbonylase/synthase complex subunit alpha
-1	-1	-1	-1	-1	-1	-1	10.8027	-1	-1	-1	-1	-1	-1	2.19728	'K02133'	ATP5B, ATP2; F-type H+-transporting ATPase subunit beta
-1	-1	-1	-1	-1	-1	-1	4.672	-1	-1	5.25499	-1	-1	-1	2.07301	'K15552'	taurine transport system permease protein
-1	-1	-1	0.339434	-1	-0.271047	3.62697	0.140454	-1	-1	-1	-1	2.52317	-0.371163	2.01218	'K01938'	formate--tetrahydrofolate ligase
-1	-1	-1	-1	3.44427	-1	3.4971	-1	-1	-1	-1	-1	-1	2.05593	2.0027	'K00127'	formate dehydrogenase subunit gamma
-1	-1	-1	-1	-1	-1	-1	3.65827	2.48731	1.19765	0.712352	-1	-1	-1	1.94442	'K00200'	fmdA; formylmethanofuran dehydrogenase subunit A
-1	-1	-1	2.14701	-1	-1	6.60979	0.339755	-1	-1	-1	-1	-1	-1	1.90344	'K05601'	hydroxylamine reductase
-1	-1	-1	-1	-1	-1	2.40456	-1	-1	-1	-1	3.1269	-1	3.62702	1.84151	'K00381'	sulfite reductase (NADPH) hemoprotein beta-component
-1	-1	-1	-1	-1	0.164363	1.95628	0.366243	1.04562	-1	0.00444617	1.68764	-0.0620679	-1	1.83748	'K07307'	anaerobic dimethyl sulfoxide reductase subunit B (DMSO reductase iron- sulfur subunit)
-1	-1	-1	-1	-1	-1	9.1105	1.07669	-1	-1	-1	-1	-1	-1	1.81281	'K04561'	nitric oxide reductase subunit D K02305 norC; nitric oxide reductase subunit C
-1	-1	-1	0.862583	-0.364144	-1	-0.356585	1.7753	-0.10957	0.122271	0.748889	-0.220071	-1	0.748889	1.79244	'K00124'	formate dehydrogenase iron-sulfur subunit
-1	-1	-1	1.19571	0.499162	-1	6.58493	-0.0652356	-1	-1	-1	-1	-1	-1	1.78543	'K01673'	can; carbonic anhydrase
-1	-1	-1	5.0057	-1	-1	5.22387	-1	-1	-1	-1	-1	-1	-1	1.77043	'K00937'	polyphosphate kinase
-1	-1	-1	-1	-1	-1	-1	-0.216729	0.759137	2.32574	1.59133	2.08166	-0.193422	-1	1.65228	'K00196'	anaerobic carbon-monoxide dehydrogenase iron sulfur subunit
-1	-1	-1	-1	-1	-1	-1	-0.216729	0.759137	2.32574	1.59133	2.08166	-0.193422	-1	1.65228	'K00196'	anaerobic carbon-monoxide dehydrogenase iron sulfur subunit
-1	-1	-1	-1	-1	2.98104	4.05386	-1	-1	-1	-1	-1	-1	2.43427	1.53083	'K05576'	NAD(P)H-quinone oxidoreductase subunit 4L
-1	-1	0.21263	-1	-0.620855	-0.395578	0.150957	1.12765	-1	-0.330818	-1	1.32526	0.947526	1.08564	1.49759	'K12234'	fbiB; coenzyme F420-0:L-glutamate ligase / coenzyme F420-1:gamma-L-glutamate ligase
-1	-1	-1	-1	-1	-1	0.862196	1.29496	1.57712	2.24812	1.53085	-1	-1	-1	1.48676	'K07144'	5-(aminomethyl)-3-furanmethanol phosphate kinase
-1	-1	-1	-1	-1	-1	3.94861	3.57399	-1	-1	-1	1.99928	-1	-1	1.47812	'K03934'	NADH dehydrogenase (ubiquinone) Fe-S protein 1
-1	-1	-1	-1	-1	-1	7.66437	-1	-1	-1	-1	-1	-1	2.92515	1.41048	'K05578'	NAD(P)H-quinone oxidoreductase subunit 6
-1	-1	-1	-1	1.37266	-0.243514	2.36122	-0.112352	-0.335481	-0.162461	-1	-0.417948	0.828123	0.305177	1.40458	'K00362'	nitrite reductase (NADH) large subunit
-1	-1	-1	-1	-1	3.51121	1.86345	0.764456	-1	-1	-1	2.47099	-1	-1	1.38989	'K17725'	sulfur dioxygenase
-1	-1	-1	-1	1.15419	-1	8.80911	-0.328404	-1	-1	-1	-1	-1	-1	1.3651	'K15633'	2,3-bisphosphoglycerate-independent phosphoglycerate mutase
-1	-1	-1	2.72055	2.8104	-1	1.57047	-0.20804	-1	-1	-1	-1	-1	0.74672	1.3599	'K02113'	atpH; F-type H+-transporting ATPase subunit delta
-1	-1	-1	2.72055	2.8104	-1	1.57047	-0.20804	-1	-1	-1	-1	-1	0.74672	1.3599	'K02113'	atpH; F-type H+-transporting ATPase subunit delta
-1	-1	-1	2.72055	2.8104	-1	1.57047	-0.20804	-1	-1	-1	-1	-1	0.74672	1.3599	'K02113'	atpH; F-type H+-transporting ATPase subunit delta
-1	-1	-1	1.23534	-1	1.43306	-1	0.903273	1.13727	-1	1.0989	0.872034	-1	-1	1.32013	'K09733'	(5-formylfuran-3-yl)methyl phosphate synthase
-1	-1	-1	-1	-1	4.30415	2.36677	-1	-1	-1	-1	3.0811	-1	-1	1.24798	'K02636'	cytochrome b6-f complex iron-sulfur subunit
-1	-1	-1	-1	-1	4.30415	2.36677	-1	-1	-1	-1	3.0811	-1	-1	1.24798	'K02636'	cytochrome b6-f complex iron-sulfur subunit
-1	-1	-1	-1	0.0112291	0.612074	-0.488374	0.261052	1.12414	0.784796	-0.304667	1.48071	0.298577	-1	1.22047	'K01079'	PSPH; phosphoserine phosphatase
-1	-1	-1	-1	-1	0.733187	4.50064	3.06738	-1	-1	-1	-1	-1	0.495146	1.20365	'K05588'	bidirectional [NiFe] hydrogenase diaphorase subunit
-1	-1	-1	-1	11.8325	-1	-1	-1	-1	-1	-1	-1	-1	-1	1.16752	'K15576'	nasF, cynA; nitrate/nitrite transport system substrate-binding protein
-1	-1	-1	0.442114	-1	-1	1.989	0.22788	0.37884	0.737847	3.06226	-1	-1	-1	1.16206	'K21071'	pfp; ATP-dependent phosphofructokinase / diphosphate-dependent phosphofructokinase
-1	-1	-1	-1	5.38378	-1	5.45967	-1	-1	-1	-1	-1	-1	-1	1.15655	'K00372'	assimilatory nitrate reductase catalytic subunit
-1	7.64788	-1	0.554304	-1	-1	-1	1.64681	-1	-1	-1	-1	-1	-1	1.15101	'K15986'	manganese-dependent inorganic pyrophosphatase
-1	-1	-1	-1	-1	-1	11.8543	-1	-1	-1	-1	-1	-1	-1	1.14569	'K05574'	NAD(P)H-quinone oxidoreductase subunit 3
-1	-1	-1	-1	-1	-1	11.8543	-1	-1	-1	-1	-1	-1	-1	1.14569	'K05582'	NAD(P)H-quinone oxidoreductase subunit K
-1	-1	-1	-1	-1	-1	11.8543	-1	-1	-1	-1	-1	-1	-1	1.14569	'K00406'	cytochrome c oxidase cbb3-type subunit III
-1	-1	-1	-1	-1	-1	11.8543	-1	-1	-1	-1	-1	-1	-1	1.14569	'K02137'	ATP5O, ATP5; F-type H+-transporting ATPase subunit O
-1	-1	-1	-1	-1	-1	11.8543	-1	-1	-1	-1	-1	-1	-1	1.14569	'K19793'	(5-formylfuran-3-yl)methyl phosphate transaminase
-1	-1	-1	-1	-1	-1	11.8543	-1	-1	-1	-1	-1	-1	-1	1.14569	'K01455'	formamidase
-1	-1	2.99799	-1	0.250024	-1	2.79466	-0.220579	-1	-1	-1	2.06651	-1	-1	1.1114	'K03885'	NADH dehydrogenase
-0.550884	-0.397993	-0.291165	-0.3508	-0.408996	-0.293378	-0.40197	2.08623	0.551791	-0.217669	0.625526	-0.0938569	-0.620529	-0.695214	1.0589	'K03388'	heterodisulfide reductase subunit A
-1	-1	-1	7.82286	-1	-1	-1	-1	-1	-1	-1	-1	-1	3.14215	1.035	'K17222'	sulfur-oxidizing protein SoxA
-1	0.545223	-1	0.666359	-0.620755	-0.697709	1.30252	1.24645	0.0621641	0.0040388	0.0430948	-0.302237	-0.756495	-0.478453	0.98579	'K00850'	PFK; 6-phosphofructokinase 1
-1	-1	-1	-1	-1	0.527758	-1	1.39019	-1	0.691447	-1	1.35096	1.46132	1.63586	0.94246	'K11212'	LPPG:FO 2-phospho-L-lactate transferase
-1	-1	-1	-1	-1	-1	-1	-1	-1	2.37972	-1	6.04626	-1	1.63339	0.940635	'K11781'	FO synthase subunit 2
-1	-1	-1	1.37799	0.623613	1.58832	-1	1.02472	-1	-1	-1	-1	-1	3.46566	0.919694	'K00260'	rocG; glutamate dehydrogenase
-1	-1	-1	-1	-1	-1	2.71387	-1	-1	-1	-1	-1	8.42633	-1	0.859802	'K00956'	sulfate adenylyltransferase subunit 1
-1	0.49838	-1	0.0772294	-0.0806283	-0.706873	-0.0696979	0.719753	0.544948	0.298136	0.770079	-0.0978527	-0.291629	-0.494263	0.832418	'K01678'	fumB; fumarate hydratase subunit beta
-1	-1	-1	-1	-1	0.570973	2.98865	1.4578	-1	-1	-1	-1	2.79641	0.355211	0.830954	'K16951'	anaerobic sulfite reductase subunit D K00385 asrC; anaerobic sulfite reductase subunit C
-1	1.63069	-1	0.891282	0.291306	1.05856	0.959988	0.207742	-1	-1	-1	-1	-0.17088	0.331877	0.799429	'K00334'	NADH-quinone oxidoreductase subunit E
-1	-1	0.728598	-1	-1	-0.138399	-0.726553	1.19047	-0.243146	1.38479	1.2298	-0.337071	0.388095	-0.256734	0.780151	'K00390'	phosphoadenosine phosphosulfate reductase
-0.492627	-0.319904	-1	-0.0221176	-0.415792	-0.733906	1.87132	0.821341	-0.532511	0.767624	-0.0818088	-0.283421	0.0717361	-0.426131	0.776199	'K00266'	glutamate synthase (NADPH/NADH) small chain
-0.0743698	-1	-0.0260592	-0.330998	-0.390969	-0.757275	0.232543	0.993665	-0.147134	-0.462537	0.0469426	0.307295	0.36866	0.46572	0.774516	'K01738'	cysteine synthase A
-1	-1	-1	0.0892658	1.23115	-1	5.02046	0.854899	-1	-1	-1	-1	-1	1.04555	0.758678	'K03943'	NADH dehydrogenase (ubiquinone) flavoprotein 2
-1	0.52586	-1	2.5652	1.05971	-0.10449	0.705254	0.0507753	-1	-1	-1	-1	0.20227	0.28753	0.707886	'K01783'	RPE; ribulose-phosphate 3-epimerase
-1	0.671315	-1	0.802336	0.845865	0.307835	1.28288	0.406707	-1	-1	-1	-0.496866	-0.209873	0.692319	0.697481	'K01808'	ribose 5-phosphate isomerase D K00855 PRK, prkB; phosphoribulokinase
-1	-1	-1	-0.0209136	-0.331512	-1	2.38218	1.0841	-0.0638717	-1	0.838643	0.639911	-0.141555	-0.0806783	0.693701	'K02045'	sulfate transport system ATP-binding protein
-1	-1	-1	1.21599	-0.243496	-1	4.35848	0.886795	-1	-1	-1	-1	-1	2.12109	0.661139	'K01610'	pckA; phosphoenolpyruvate carboxykinase (ATP)
-1	0.298817	-1	0.867515	0.434464	0.270435	2.06432	0.888228	-1	-1	-1	-0.804501	0.0233765	0.31514	0.642209	'K00134'	gapA; glyceraldehyde 3-phosphate dehydrogenase
-1	-1	-1	-1	-1	-1	-1	-1	-1	-1	-1	-1	-1	12.3592	0.640809	'K00376'	nitrous-oxide reductase
-1	-1	-1	1.11483	-0.518687	-1	7.2796	-0.399779	-1	-1	-1	-1	0.236163	-0.338087	0.625957	'K03737'	nifJ; pyruvate-ferredoxin/flavodoxin oxidoreductase
-1	-1	-1	0.565485	-1	-1	-1	0.332924	0.496799	0.886518	0.469926	0.311047	0.372588	1.93985	0.62486	'K15634'	probable phosphoglycerate mutase
-1	-1	-1	-1	-1	-1	1.99428	-0.0774641	2.10787	1.61137	0.0173567	1.72218	-1	-1	0.624406	'K18933'	adc; tyrosine decarboxylase / aspartate 1-decarboxylase
-1	-1	-1	5.91369	-1	-1	-1	-1	-1	-1	-1	-1	-1	5.49167	0.594645	'K03890'	ubiquinol-cytochrome c reductase iron-sulfur subunit
-1	-1	-1	-1	-1	-1	1.34891	0.447395	2.25069	-1	-1	-1	-1	5.38465	0.568357	'K00284'	glutamate synthase (ferredoxin)
-1	-1	-1	2.81606	-1	-1	0.31823	-0.187708	0.824315	1.29931	0.791563	0.597919	-1	-1	0.540309	'K00387'	sulfite oxidase
-1	-1	-1	1.05292	2.50416	1.2345	-0.290835	-0.563013	-1	-1	-1	-0.140371	1.69994	-0.0361974	0.538896	'K18560'	NADH-dependent fumarate reductase subunit E
-1	0.299969	-1	0.869171	1.07384	-0.237063	1.25992	0.193622	-1	-1	-0.341847	-0.608656	0.638854	0.316306	0.535884	'K01491'	methylenetetrahydrofolate dehydrogenase (NADP+) / methenyltetrahydrofolate cyclohydrolase
-1	0.152787	-1	1.07193	0.273182	-0.548962	0.145173	0.499515	0.782921	-0.250954	0.36182	-0.13241	-0.273348	-0.610909	0.529254	'K01677'	fumA; fumarate hydratase subunit alpha
-1	-1	-1	-1	0.497636	-1	-1	1.80144	-1	4.28659	-1	0.836972	-1	1.05959	0.517781	'K11780'	FO synthase subunit 1
-1	-1	-1	-1	-1	-1	-1	-1	0.76318	1.22226	0.731525	5.17748	0.616864	-1	0.488692	'K06019'	pyrophosphatase PpaX
-1	-1	-1	-1	-1	-1	-1	1.19505	-1	-1	3.84133	5.47707	-1	-1	0.486559	'K18210'	fumarate reductase (CoM/CoB) subunit D K01902 sucD; succinyl-CoA synthetase alpha subunit
1.07732	-1	1.18574	-0.499536	-0.658299	-0.45527	-0.308474	-0.254294	0.435517	0.206187	-0.0601699	-0.161753	0.316392	-0.295127	0.471761	'K02120'	ntpD, atpD; V/A-type H+/Na+-transporting ATPase subunit D
0.0594132	0.420064	0.393383	-1	-0.738604	-0.58329	-0.735497	-0.076409	0.708231	0.845429	0.917215	0.175618	-0.216762	-0.640522	0.471732	'K00171'	pyruvate ferredoxin oxidoreductase delta subunit
0.0594132	0.420064	0.393383	-1	-0.738604	-0.58329	-0.735497	-0.076409	0.708231	0.845429	0.917215	0.175618	-0.216762	-0.640522	0.471732	'K00171'	pyruvate ferredoxin oxidoreductase delta subunit
-0.0112922	-0.116474	-0.479845	0.270386	-0.0241996	-0.222203	0.0422574	0.0816633	-0.316761	-0.33023	0.118287	0.196899	-0.164612	0.49105	0.465075	'K00058'	PHGDH; D-3-phosphoglycerate dehydrogenase / 2-oxoglutarate reductase
-1	1.11072	-1	0.517455	0.554104	1.89043	0.834678	-0.192482	-1	-0.54284	-1	-0.682294	-0.00214282	0.0686208	0.443757	'K02108'	atpB; F-type H+-transporting ATPase subunit a
-1	1.11072	-1	0.517455	0.554104	1.89043	0.834678	-0.192482	-1	-0.54284	-1	-0.682294	-0.00214282	0.0686208	0.443757	'K02108'	atpB; F-type H+-transporting ATPase subunit a
-1	1.11072	-1	0.517455	0.554104	1.89043	0.834678	-0.192482	-1	-0.54284	-1	-0.682294	-0.00214282	0.0686208	0.443757	'K02108'	atpB; F-type H+-transporting ATPase subunit a
-1	-1	-1	-1	-1	12.563	-1	-1	-1	-1	-1	-1	-1	-1	0.437045	'K02298'	cytochrome o ubiquinol oxidase subunit I
3.26093	-1	-1	1.05307	-1	0.11733	-0.290783	-0.125963	-0.018506	-1	-1	0.719383	-0.0999544	-0.0361271	0.420623	'K08352'	psrA; thiosulfate reductase / polysulfide reductase chain A
-1	-1	-1	-0.321602	-0.536812	-1	-1	0.155236	0.945897	2.27006	2.18494	0.704413	0.189613	-1	0.408255	'K10150'	cysteine synthase / O-phosphoserine sulfhydrylase / cystathionine beta-synthase
-1	-1	-1	-1	-1	-1	7.41221	4.18359	-1	-1	-1	-1	-1	-1	0.404199	'K05575'	NAD(P)H-quinone oxidoreductase subunit 4
-1	-1	-1	-1	-1	-1	7.41221	4.18359	-1	-1	-1	-1	-1	-1	0.404199	'K02203'	phosphoserine / homoserine phosphotransferase
1.58562	-1	1.72057	-0.792359	-0.574689	-0.547987	-0.426177	-0.558014	0.786772	-0.249336	-0.415102	-0.130536	0.456443	-0.220136	0.364934	'K02123'	ntpI, atpI; V/A-type H+/Na+-transporting ATPase subunit I
-1	-1	-1	-1	-1	-1	-0.114103	-0.454112	2.67801	0.545216	2.61198	0.0738573	0.124265	0.203993	0.330896	'K00395'	adenylylsulfate reductase, subunit D K05907 APR; adenylyl-sulfate reductase (glutathione)
-1	-1	-1	4.7597	2.93254	-1	2.97929	-1	-1	-1	-1	-1	-1	-1	0.328477	'K15578'	nasD; nitrate/nitrite transport system ATP-binding protein
4.2522	-1	1.76316	-1	-1	-1	-1	-0.461313	1.41966	0.524833	0.188111	-1	-1	-1	0.31334	'K02121'	ntpE, atpE; V/A-type H+/Na+-transporting ATPase subunit E
0.749116	-1	-1	-1	-0.712286	-0.0826697	0.746805	0.973362	0.611617	1.03123	-0.604329	-0.294192	0.477878	-0.208659	0.312126	'K15987'	K(+)-stimulated pyrophosphate-energized sodium pump
-1	-1	-1	-1	-1	-1	10.3923	1.33997	-1	-1	-1	-1	-1	-1	0.267762	'K01082'	MET22, BPNT1; 3(2), 5-bisphosphate nucleotidase
-1	1.54775	-1	0.831652	1.18854	0.495245	0.581826	-0.220225	-1	-1	-1	-0.616512	0.204468	0.719845	0.267414	'K02160'	bccP; acetyl-CoA carboxylase biotin carboxyl carrier protein
0.423776	0.908466	-1	0.372052	0.170991	0.493409	1.60681	0.168227	-1	-0.586646	-1	-0.712737	-0.398505	0.2883	0.265858	'K02115'	atpG; F-type H+-transporting ATPase subunit gamma
0.423776	0.908466	-1	0.372052	0.170991	0.493409	1.60681	0.168227	-1	-0.586646	-1	-0.712737	-0.398505	0.2883	0.265858	'K02115'	atpG; F-type H+-transporting ATPase subunit gamma
0.423776	0.908466	-1	0.372052	0.170991	0.493409	1.60681	0.168227	-1	-0.586646	-1	-0.712737	-0.398505	0.2883	0.265858	'K02115'	atpG; F-type H+-transporting ATPase subunit gamma
-1	-1	-1	2.65006	-1	-1	9.0871	-1	-1	-1	-1	-1	-1	-1	0.262834	'K01621'	xpk; xylulose-5-phosphate/fructose-6-phosphate phosphoketolase
-1	0.681348	-1	0.813155	1.88858	0.315685	1.0878	0.929752	-1	-0.635837	-1	-1	-0.470087	0.134985	0.254615	'K02111'	atpA; F-type H+-transporting ATPase subunit alpha
-1	0.681348	-1	0.813155	1.88858	0.315685	1.0878	0.929752	-1	-0.635837	-1	-1	-0.470087	0.134985	0.254615	'K02111'	atpA; F-type H+-transporting ATPase subunit alpha
-1	0.681348	-1	0.813155	1.88858	0.315685	1.0878	0.929752	-1	-0.635837	-1	-1	-0.470087	0.134985	0.254615	'K02111'	atpA; F-type H+-transporting ATPase subunit alpha
-1	-1	-1	-1	-0.626125	-0.701989	-0.243359	0.748404	0.570687	0.979645	0.542488	1.29294	0.92046	0.285407	0.231439	'K00926'	carbamate kinase
-1	-1	-1	-1	-0.194132	1.56939	-1	0.00495758	-1	-1	-1	1.96539	2.10459	2.32475	0.225062	'K00320'	5,10-methylenetetrahydromethanopterin reductase
-1	-1	-1	-1	-1	-1	-1	-1	2.34809	3.21983	0.64399	1.93259	-1	0.64399	0.211513	'K02154'	ATP6N; V-type H+-transporting ATPase subunit a
-1	-1	-1	0.750807	1.39079	-1	6.25764	-0.254642	-1	-1	-1	-1	-1	0.643935	0.211473	'K00029'	maeB; malate dehydrogenase (oxaloacetate-decarboxylating)(NADP+)
-0.102121	-1	1.36185	-0.783685	-0.852307	-0.529104	-0.701102	0.289262	0.654592	0.303373	0.218665	0.99273	0.137966	-0.187557	0.197436	'K01807'	ribose 5-phosphate isomerase A
-1	3.79396	-1	1.58489	1.64732	0.406761	-0.702356	-0.0829623	-1	-1	-1	-1	-0.244539	-0.595483	0.192412	'K02114'	atpC; F-type H+-transporting ATPase subunit epsilon
-1	3.79396	-1	1.58489	1.64732	0.406761	-0.702356	-0.0829623	-1	-1	-1	-1	-0.244539	-0.595483	0.192412	'K02114'	atpC; F-type H+-transporting ATPase subunit epsilon
-1	3.79396	-1	1.58489	1.64732	0.406761	-0.702356	-0.0829623	-1	-1	-1	-1	-0.244539	-0.595483	0.192412	'K02114'	atpC; F-type H+-transporting ATPase subunit epsilon
-1	-1	-1	1.93613	0.00234585	-1	1.02853	-1	-1	-1	-1	0.229459	2.86151	1.7569	0.185133	'K00242'	frdD; succinate dehydrogenase / fumarate reductase, membrane anchor subunit
-1	-1	-1	1.93613	0.00234585	-1	1.02853	-1	-1	-1	-1	0.229459	2.86151	1.7569	0.185133	'K00242'	frdD; succinate dehydrogenase / fumarate reductase, membrane anchor subunit
1.33894	-0.372966	0.230506	-0.32381	-0.307479	0.103998	0.0900623	-0.232349	-0.137971	-0.320954	-0.153447	-0.150567	-0.110694	0.16401	0.182724	'K00331'	NADH-quinone oxidoreductase subunit D K00332 nuoC; NADH-quinone oxidoreductase subunit C
-0.390724	1.04172	0.44242	0.174284	-0.0479065	-0.0413885	0.318355	-0.187632	-0.368447	-0.46934	-0.173047	-0.262429	0.02959	-0.24196	0.176501	'K00615'	tktA, tktB; transketolase
-1	-1	-1	0.26634	-0.567692	-0.310826	-0.125104	0.617328	0.816168	0.526028	0.783562	1.12104	0.110303	-0.405479	0.168328	'K11180'	dissimilatory sulfite reductase alpha subunit
-1	0.476552	-1	1.38846	0.630761	1.022	1.01685	0.242779	-1	-1	-1	-0.333246	0.396103	-0.00326133	0.163008	'K02112'	atpD; F-type H+-transporting ATPase subunit beta
-1	0.476552	-1	1.38846	0.630761	1.022	1.01685	0.242779	-1	-1	-1	-0.333246	0.396103	-0.00326133	0.163008	'K02112'	atpD; F-type H+-transporting ATPase subunit beta
-1	0.476552	-1	1.38846	0.630761	1.022	1.01685	0.242779	-1	-1	-1	-0.333246	0.396103	-0.00326133	0.163008	'K02112'	atpD; F-type H+-transporting ATPase subunit beta
-1	-1	-1	-1	-1	-1	2.41327	5.30976	-1	-1	-1	3.13746	-1	-1	0.139513	'K00244'	fumarate reductase flavoprotein subunit
-1	-1	-1	-1	-1	-1	2.41327	5.30976	-1	-1	-1	3.13746	-1	-1	0.139513	'K00244'	fumarate reductase flavoprotein subunit
0.170439	0.568887	-0.0763548	-0.85901	-0.71121	-0.0792382	-0.0259224	0.500563	0.213234	0.35922	-0.0733147	-0.173477	-0.0110622	0.0590689	0.138178	'K02118'	ntpB, atpB; V/A-type H+/Na+-transporting ATPase subunit D K02119 ATPVC, ntpC, atpC; V/A-type H+/Na+-transporting ATPase subunit C
-1	0.877354	-1	0.687106	1.3038	0.101798	1.09807	0.436478	-1	-1	-0.683175	-0.71742	0.183378	0.584123	0.128482	'K01963'	acetyl-CoA carboxylase carboxyl transferase subunit beta
0.163999	0.560253	0.22475	-0.439144	-0.138398	-0.542153	0.162461	0.0744602	-0.0615661	-0.32413	0.184896	-0.412875	-0.0165042	0.448206	0.115745	'K00333'	NADH-quinone oxidoreductase subunit D
0.86674	-1	1.94625	-1	-0.846469	-0.510491	-0.844644	0.0530326	0.289996	0.896848	0.477975	-0.246728	0.380104	-0.577721	0.115104	'K08094'	6-phospho-3-hexuloisomerase
-1	-1	-1	0.921269	5.5589	-1	-1	-1	-1	-1	-1	-1	-1	4.41198	0.107854	'K17223'	sulfur-oxidizing protein SoxX
-0.173479	-0.630704	0.159544	-0.933626	-0.773408	0.22817	0.146429	-0.237058	0.142321	0.599717	0.433427	0.50084	0.687682	-0.252125	0.10227	'K00175'	oorB, oforB; 2-oxoglutarate/2-oxoacid ferredoxin oxidoreductase subunit beta
0.642403	-1	3.32031	-0.604316	-0.459679	-0.138636	-0.453256	-0.494645	0.513293	0.43048	0.114593	-0.337253	-1	-0.628469	0.0951767	'K05606'	epi; methylmalonyl-CoA/ethylmalonyl-CoA epimerase
0.346926	0.203636	-0.0551837	0.514326	-0.335329	0.0596002	0.120955	0.243316	0.0342025	-0.478609	-0.289055	0.0870305	-0.146458	-0.390619	0.0852627	'K01803'	tpiA; triosephosphate isomerase (TIM)
-1	-1	-1	-1	-1	-1	-1	-1	-1	-1	-1	-1	7.12798	4.80292	0.0690941	'K02635'	cytochrome b6
-1	-1	-1	-1	-1	-1	-1	-1	-1	-1	-1	-1	7.12798	4.80292	0.0690941	'K02635'	cytochrome b6
-0.355259	-1	0.017587	-0.84467	-0.363676	-0.661863	-0.248796	0.0580365	1.37623	0.123097	0.604329	0.300838	0.770471	0.166784	0.0568918	'K00261'	gdhA; glutamate dehydrogenase (NAD(P)+)
-0.45729	0.454925	0.142071	0.307485	0.249792	-0.146121	-0.096678	-0.554699	-0.249929	0.102927	0.473209	-0.671506	-0.0828973	0.473209	0.0555023	'K00338'	NADH-quinone oxidoreductase subunit I
-0.261493	2.95965	0.165577	0.601275	0.57921	0.355595	-0.0166247	-0.46979	-0.829887	-0.571189	-0.665882	-0.850998	-0.376014	-0.665882	0.046449	'K01960'	pyruvate carboxylase subunit D K00024 mdh; malate dehydrogenase
-0.29131	-1	0.118518	-0.487792	-0.650281	0.300864	-0.174287	0.52641	0.469205	1.05749	-0.038115	0.286877	0.197586	-0.358743	0.0435798	'K11529'	gckA, GLYCTK; glycerate 2-kinase
-1	2.28712	-1	1.36321	-1	1.57223	1.44906	0.257587	-1	-1	-1	-0.505222	0.554011	-1	0.0220148	'K00426'	cytochrome d ubiquinol oxidase subunit II
-1	1.05198	-1	1.95045	1.26628	0.605711	0.0192126	-0.842991	-0.647375	-0.111124	-0.653706	-0.691135	-0.353274	0.385178	0.0207858	'K00340'	NADH-quinone oxidoreductase subunit K
0.266252	0.697317	-1	1.4405	1.29116	0.660227	0.896869	-0.220768	-1	-1	-1	-1	-0.19758	0.145765	0.0202614	'K01962'	acetyl-CoA carboxylase carboxyl transferase subunit alpha
-0.543601	0.223536	0.680766	0.649318	0.501468	-0.16224	0.519319	-0.531899	-0.684609	-0.337486	-0.380543	-0.447498	0.156873	0.342156	0.0144426	'K00337'	NADH-quinone oxidoreductase subunit H
-0.217078	0.0494488	0.235677	0.226029	-0.162907	-0.38409	0.107674	0.405245	-0.278624	0.1365	-0.380128	-0.0522192	0.240338	0.0626376	0.0114974	'K00927'	pgk; phosphoglycerate kinase
0.578408	0.0578693	2.32158	-0.619733	0.0385348	0.655604	-1	0.0522721	-0.454627	-0.312629	-0.285891	0.114616	-0.333179	-0.821473	0.00864976	'K03389'	heterodisulfide reductase subunit D K03390 hdrC; heterodisulfide reductase subunit C
0.132341	-1	0.78716	-1	-1	0.187721	-0.623052	0.625925	-0.217505	0.972464	0.536893	0.370776	0.195934	0.0245956	0.00674703	'K13831'	3-hexulose-6-phosphate synthase / 6-phospho-3-hexuloisomerase
-1	-1	-1	0.0876884	0.113958	-1	1.2544	0.852213	0.559948	-0.34463	1.55324	-0.0890937	-0.523168	0.531942	0.00350344	'K00262'	gdhA; glutamate dehydrogenase (NADP+)
-1	3.52307	-1	0.0839222	1.2202	0.474743	-0.438351	-0.307825	-1	-1	-1	-1	0.663135	0.781077	2.87842e-05	'K06881'	bifunctional oligoribonuclease and PAP phosphatase NrnA
0.727247	0.157623	0.968845	-0.306459	-0.47912	-0.245116	-0.137517	0.00386995	-0.00533318	-0.331388	-0.218553	-0.0706887	0.155359	-0.218553	-0.000215454	'K01915'	GLUL; glutamine synthetase
-1	-1	-1	-1	4.89592	-1	-1	-1	-1	-1	-1	-1	-1	7.10821	-0.00412933	'K05581'	NAD(P)H-quinone oxidoreductase subunit J
-1	-1	0.448706	0.326826	-1	-0.277908	-0.0833157	-0.43514	0.902916	1.39838	-0.377083	0.111177	0.745004	0.245835	-0.00539247	'K00241'	frdC; succinate dehydrogenase / fumarate reductase, cytochrome b subunit
-1	-1	0.448706	0.326826	-1	-0.277908	-0.0833157	-0.43514	0.902916	1.39838	-0.377083	0.111177	0.745004	0.245835	-0.00539247	'K00241'	frdC; succinate dehydrogenase / fumarate reductase, cytochrome b subunit
-1	-1	-1	0.715011	4.85477	-1	-1	-1	-1	-1	-1	-1	-1	5.4413	-0.0110796	'K02259'	cytochrome c oxidase assembly protein subunit 15
-1	4.21275	-1	2.7476	-1	-1	2.88374	-0.601141	-1	-1	-1	-0.215375	-1	-1	-0.0275668	'K03841'	fbp; fructose-1,6-bisphosphatase I
-1	4.21275	-1	2.7476	-1	-1	2.88374	-0.601141	-1	-1	-1	-0.215375	-1	-1	-0.0275668	'K03841'	fbp; fructose-1,6-bisphosphatase I
-0.384331	-0.587371	-0.0282972	-0.555023	0.417807	-0.192775	-0.641334	0.199765	0.630903	0.608683	0.601623	0.3664	0.0403927	-0.442914	-0.0335288	'K00169'	pyruvate ferredoxin oxidoreductase alpha subunit
-0.384331	-0.587371	-0.0282972	-0.555023	0.417807	-0.192775	-0.641334	0.199765	0.630903	0.608683	0.601623	0.3664	0.0403927	-0.442914	-0.0335288	'K00169'	pyruvate ferredoxin oxidoreductase alpha subunit
-1	-1	-1	0.188447	0.217149	0.293564	-0.17892	0.0118968	1.27261	0.43216	0.673853	0.492933	-0.478996	0.115902	-0.0405947	'K11181'	dissimilatory sulfite reductase beta subunit
-1	-1	-1	7.30468	-1	-1	4.73758	-1	-1	-1	-1	-1	-1	-1	-0.0422606	'K01602'	ribulose-bisphosphate carboxylase small chain
0.0128781	0.357688	-1	1.4402	0.99931	0.0624153	-0.66282	-0.58446	-0.766686	-0.705939	-0.54175	-0.386921	0.0697623	1.7495	-0.0431819	'K00330'	NADH-quinone oxidoreductase subunit A
-1	0.701961	-0.332007	1.44718	0.670855	0.997723	-0.36598	-0.609318	-0.707524	-0.631372	-0.712775	-0.74382	0.609231	0.72335	-0.0475023	'K00339'	NADH-quinone oxidoreductase subunit J
0.862234	-0.500763	-0.216229	0.166478	-0.0810384	-0.218675	0.115865	0.14599	-0.227871	0.0812974	-0.157481	-0.0231097	0.258764	-0.157481	-0.0479814	'K00600'	SHMT; glycine hydroxymethyltransferase
0.738128	-1	-0.0855779	-1	-0.714094	-0.544216	-0.421389	0.0696171	0.201119	0.513853	0.179555	1.10412	0.468594	0.57274	-0.0824525	'K00860'	adenylylsulfate kinase
0.423268	-0.364072	0.747143	-0.885703	-0.297656	-0.253562	-0.131374	0.362444	0.63923	0.377356	-0.24876	-0.138518	0.00213331	-0.14144	-0.0904894	'K02117'	ntpA, atpA; V/A-type H+/Na+-transporting ATPase subunit A
0.266515	-0.575583	-0.333692	0.0679408	0.145816	0.0793711	-0.631088	0.0391916	0.312822	0.286942	0.575754	0.149902	0.136997	-0.426999	-0.0938904	'K00170'	pyruvate ferredoxin oxidoreductase beta subunit
0.266515	-0.575583	-0.333692	0.0679408	0.145816	0.0793711	-0.631088	0.0391916	0.312822	0.286942	0.575754	0.149902	0.136997	-0.426999	-0.0938904	'K00170'	pyruvate ferredoxin oxidoreductase beta subunit
-0.0964022	-1	0.188448	0.0884639	0.114752	0.540159	-0.849599	0.11212	-0.0633639	0.311674	0.737439	0.458489	0.145214	-0.591191	-0.0962029	'K00172'	pyruvate ferredoxin oxidoreductase gamma subunit
-0.0964022	-1	0.188448	0.0884639	0.114752	0.540159	-0.849599	0.11212	-0.0633639	0.311674	0.737439	0.458489	0.145214	-0.591191	-0.0962029	'K00172'	pyruvate ferredoxin oxidoreductase gamma subunit
-1	4.42855	-1	2.90274	-1	-1	-0.325913	0.246114	-1	0.175769	-1	-0.182893	-0.144537	-1	-0.0998305	'K07306'	anaerobic dimethyl sulfoxide reductase subunit A
0.436839	-0.0370123	1.6457	-0.65384	-0.409133	0.130333	-0.880422	-0.557896	-0.17257	0.460014	0.30012	0.159594	0.517533	-0.837485	-0.101778	'K11645'	fructose-bisphosphate aldolase, class I
0.436839	-0.0370123	1.6457	-0.65384	-0.409133	0.130333	-0.880422	-0.557896	-0.17257	0.460014	0.30012	0.159594	0.517533	-0.837485	-0.101778	'K11645'	fructose-bisphosphate aldolase, class I
0.591634	0.0667333	0.256028	-0.0413677	-0.280025	-0.269604	-0.403926	0.632445	-0.0834284	-0.306869	0.260163	-0.357739	-0.579745	0.620209	-0.104509	'K15635'	2,3-bisphosphoglycerate-independent phosphoglycerate mutase
-0.144482	-0.426621	0.125211	0.236657	0.618336	0.233869	0.210383	0.316181	-0.408801	-0.254872	-0.709708	-0.223253	0.0842774	0.451462	-0.108639	'K00342'	NADH-quinone oxidoreductase subunit M
-1	3.73522	0.858501	0.702145	-0.418915	-0.0736504	0.76398	-0.275359	-1	0.0256013	-1	-1	-1	-0.200878	-0.116649	'K01958'	pyc; pyruvate carboxylase
1.80481	-1	0.475601	-0.549514	-0.384845	-0.264503	-0.533149	-0.424654	0.292162	0.085734	-0.154024	0.131806	0.579911	0.0574698	-0.116809	'K01849'	mcmA2; methylmalonyl-CoA mutase, C-terminal domain
1.32455	-0.480685	0.0191155	-0.533311	-0.0440803	-0.187253	-0.097201	0.231815	-0.107575	0.237263	-0.123597	-0.0619894	0.063878	-0.123597	-0.117336	'K01507'	inorganic pyrophosphatase
-1	2.52219	-1	1.53221	1.59337	1.06714	-1	-1	-1	-1	-1	-1	1.22019	0.18882	-0.123917	'K00356'	NADH dehydrogenase
-1	1.48391	-1	3.01795	0.524069	1.91555	-0.383125	-0.809941	-1	-1	-1	-1	0.957145	-0.580813	-0.124744	'K00297'	MTHFR; methylenetetrahydrofolate reductase (NADPH)
2.14862	-1	0.656478	-1	-1	-0.174346	-1	-0.354128	-0.274723	-0.0858834	1.84902	0.270542	-0.334909	0.424512	-0.125189	'K08093'	3-hexulose-6-phosphate synthase
-1	-1	-1	-1	-1	-1	-1	-1	-1	-1	-1	-1	-1	13.1321	-0.132128	'K03886'	qcrA, bfcA, petC; menaquinol-cytochrome c reductase iron-sulfur subunit
-0.641805	-0.519866	-0.24622	1.41628	0.414076	0.127141	-0.0460746	0.0654012	-0.257416	-0.0640706	-0.432804	-0.34957	0.210598	0.458504	-0.134171	'K00341'	NADH-quinone oxidoreductase subunit L
0.253384	-0.439977	0.208901	-0.64771	-0.690745	0.09557	-0.408906	-0.078709	0.347331	0.334248	0.323142	0.348718	0.456153	0.0396114	-0.14101	'K00174'	oorA, oforA; 2-oxoglutarate/2-oxoacid ferredoxin oxidoreductase subunit alpha
-0.540775	0.231113	-1	-0.446823	-0.169079	-0.759158	0.987346	0.1304	0.375156	0.466557	0.350467	0.0191924	0.358043	0.142703	-0.145143	'K01006'	pyruvate, orthophosphate dikinase
-0.540775	0.231113	-1	-0.446823	-0.169079	-0.759158	0.987346	0.1304	0.375156	0.466557	0.350467	0.0191924	0.358043	0.142703	-0.145143	'K01006'	pyruvate, orthophosphate dikinase
0.905052	-1	1.00448	-1	-1	0.665186	0.162661	0.0420799	-0.122352	0.106159	-0.281758	0.793708	0.877906	-1	-0.153123	'K01535'	PMA2; H+-transporting ATPase
0.0311922	0.382236	-0.457494	-0.378919	-0.660757	-0.188781	-0.570904	-0.0481303	0.781493	0.646581	0.866143	0.248329	0.415836	-0.883366	-0.18346	'K00425'	cytochrome d ubiquinol oxidase subunit I
1.31401	-1	0.623188	-0.814171	-0.492489	-0.190939	-1	-0.525331	0.599078	0.343618	0.395884	0.245007	0.46638	0.221398	-0.185632	'K01739'	cystathionine gamma-synthase
-0.169494	-1	-0.300918	-0.87995	-0.344269	0.306686	-0.612942	-0.0630185	0.568701	0.398466	0.728408	0.910231	0.368351	0.277519	-0.18777	'K00626'	atoB; acetyl-CoA C-acetyltransferase
0.653434	-0.630616	0.15982	0.195025	-0.0934172	-0.0605877	0.376042	-0.0107657	-0.301749	-0.359961	0.122079	-0.0548021	0.0477757	0.184417	-0.226696	'K01689'	eno; enolase
-1	-1	-1	3.43887	-1	-1	2.06675	1.83459	-1	-1	-1	-1	2.89192	-1	-0.232129	'K02567'	periplasmic nitrate reductase NapA
0.534108	-0.314547	0.0761179	0.601574	0.429965	0.340948	0.021388	-0.0559332	-0.293244	-0.406152	-0.652966	-0.277778	0.188195	0.0411006	-0.232777	'K00343'	NADH-quinone oxidoreductase subunit N
-1	-1	1.88209	0.319811	-1	-1	1.73551	-1	-1	-1	0.239248	0.105302	-1	3.95699	-0.238962	'K00366'	ferredoxin-nitrite reductase
-1	-1	-1	0.2994	4.32313	1.82866	-1	-1	-1	-1	-1	-1	0.13929	2.66025	-0.250732	'K17226'	sulfur-oxidizing protein SoxY
-1	4.05366	-1	2.17907	-0.689919	1.96594	-1	-0.613314	-1	-1	-1	-0.61966	0.990965	-1	-0.266745	'K08358'	tetrathionate reductase subunit D K08359 ttrC; tetrathionate reductase subunit C
1.5533	-0.429583	1.01492	-0.58991	-0.440008	-0.442048	-0.150025	-0.345309	0.274314	-0.0116271	0.155172	0.373751	-0.550551	-0.133621	-0.278771	'K00123'	fdhF; formate dehydrogenase major subunit
-0.57804	1.26242	-0.112035	1.03315	0.804621	-0.00415776	0.966544	0.211781	-0.611211	-0.632487	-0.809095	-0.659459	-0.732606	0.145427	-0.284855	'K01961'	acetyl-CoA carboxylase, biotin carboxylase subunit
-1	-1	3.51142	-1	-1	-1	-1	-0.120485	0.975291	3.97919	-1	-1	-1	0.939828	-0.285237	'K02047'	sulfate transport system permease protein
-1	1.36987	0.860276	1.55566	-1	0.390852	-0.117167	-0.274666	-1	-1	-1	-0.286571	1.61421	0.199828	-0.312293	'K16306'	fructose-bisphosphate aldolase / 2-amino-3,7-dideoxy-D-threo-hept-6-ulosonate synthase
0.608058	-1	0.480488	-0.322033	0.322554	0.0541899	-0.464689	0.319432	0.0186326	0.167139	-0.0905956	0.459998	-0.405571	0.182226	-0.329828	'K01622'	fructose 1,6-bisphosphate aldolase/phosphatase
0.406701	-0.0572109	0.85015	-0.491651	-0.537221	-0.26225	-0.88293	-0.49503	0.782164	0.42939	0.591062	0.135272	-0.405719	0.27285	-0.335578	'K00240'	frdB; succinate dehydrogenase / fumarate reductase, iron-sulfur subunit
0.406701	-0.0572109	0.85015	-0.491651	-0.537221	-0.26225	-0.88293	-0.49503	0.782164	0.42939	0.591062	0.135272	-0.405719	0.27285	-0.335578	'K00240'	frdB; succinate dehydrogenase / fumarate reductase, iron-sulfur subunit
-1	-1	-1	-1	-1	0.567032	-0.00533815	0.225819	0.376525	0.734929	0.351812	3.8228	0.262295	-1	-0.335869	'K14466'	4-hydroxybutyrate---CoA ligase (AMP-forming)
-1	-1	-1	0.527109	2.38865	-0.16891	0.846349	-0.512407	-1	-1	-0.641527	0.598635	-1	3.30168	-0.339572	'K02275'	cytochrome c oxidase subunit II
-0.120717	-0.410694	0.387761	-0.258578	0.157072	-0.0777139	-0.560939	-0.0530802	0.316513	0.14874	-0.00547925	0.33054	0.392996	0.0939728	-0.340393	'K01903'	succinyl-CoA synthetase beta subunit
0.570556	0.263128	0.156769	-0.0919001	-0.121637	0.482631	0.202503	0.0309293	-0.276453	-0.361645	-0.289443	-0.366245	-0.203795	0.350058	-0.345457	'K01007'	ppsA; pyruvate, water dikinase
0.570556	0.263128	0.156769	-0.0919001	-0.121637	0.482631	0.202503	0.0309293	-0.276453	-0.361645	-0.289443	-0.366245	-0.203795	0.350058	-0.345457	'K01007'	ppsA; pyruvate, water dikinase
0.922116	-0.484709	-0.191026	-0.351699	0.0117457	-0.49597	-0.552099	-0.290296	0.593916	0.562494	0.478338	-0.0692588	-0.35038	0.565299	-0.348473	'K00239'	frdA; succinate dehydrogenase / fumarate reductase, flavoprotein subunit
0.922116	-0.484709	-0.191026	-0.351699	0.0117457	-0.49597	-0.552099	-0.290296	0.593916	0.562494	0.478338	-0.0692588	-0.35038	0.565299	-0.348473	'K00239'	frdA; succinate dehydrogenase / fumarate reductase, flavoprotein subunit
-1	-1	-1	-1	-1	-1	2.86095	-1	-1	-1	-1	-1	-1	9.49457	-0.355516	'K15577'	nasE, cynB; nitrate/nitrite transport system permease protein
-1	0.348577	-1	1.9086	0.985895	0.58293	0.507129	-0.380873	-1	-0.123735	-1	-0.797012	-0.149933	1.50346	-0.385037	'K00336'	NADH-quinone oxidoreductase subunit G
-0.310055	-0.0751806	-1	0.495979	0.248385	0.085532	0.492905	0.344507	-0.205365	-0.198774	0.404663	-0.164775	0.0201696	0.248589	-0.386581	'K00335'	NADH-quinone oxidoreductase subunit F
-1	1.08941	-1	0.50214	1.05123	1.04375	-0.481097	-0.360505	-1	-0.547454	-1	-0.371001	0.64631	1.82089	-0.393679	'K00412'	petB; ubiquinol-cytochrome c reductase cytochrome b subunit
0.449592	-1	1.28787	-1	-0.761555	0.140366	-1	-0.256619	0.502594	0.472973	0.803532	1.19354	0.071702	-0.508128	-0.39587	'K00150'	glyceraldehyde-3-phosphate dehydrogenase (NAD(P))
-0.447402	1.22215	-0.709281	0.198175	0.272561	0.159247	-0.172199	-0.716617	0.145604	0.283452	3.28249e-05	0.114929	0.0505374	3.28249e-05	-0.401221	'K00024'	malate dehydrogenase
-0.447402	1.22215	-0.709281	0.198175	0.272561	0.159247	-0.172199	-0.716617	0.145604	0.283452	3.28249e-05	0.114929	0.0505374	3.28249e-05	-0.401221	'K00024'	malate dehydrogenase
0.436707	-1	1.26754	-0.423119	0.102851	-0.120932	-0.282595	-0.164991	0.103139	0.251326	-0.566666	-0.0337597	0.315075	0.516668	-0.40124	'K01848'	mcmA1; methylmalonyl-CoA mutase, N-terminal domain
1.93417	-1	0.543656	-1	-1	-0.230581	-0.511617	-1	0.351757	0.703713	0.327489	-0.407997	2.71875	-1	-0.429341	'K00957'	sulfate adenylyltransferase subunit 2
-1	2.22016	-1	0.736303	-0.407254	-0.370041	-0.000345171	-0.630408	0.383435	-0.651272	-0.728281	1.18115	-0.746274	1.44548	-0.432655	'K01011'	MPST, sseA; thiosulfate/3-mercaptopyruvate sulfurtransferase
-1	-1	-1	2.18668	0.631823	5.06995	-1	-1	-1	-1	-1	-0.332812	0.397012	0.496082	-0.448742	'K17224'	sulfur-oxidizing protein SoxD K17225 soxC; sulfane dehydrogenase subunit SoxC
0.315291	0.76305	0.383939	-0.366246	-1	0.379619	0.0946282	-0.595295	0.211895	-0.236282	0.487672	0.326875	0.389159	-0.702466	-0.451841	'K01834'	gpmA; 2,3-bisphosphoglycerate-dependent phosphoglycerate mutase
-1	-1	-1	-1	-1	-1	-1	5.04544	-1	-1	-1	2.96414	-1	3.44453	-0.454111	'K10977'	methanogen homocitrate synthase
0.479832	-0.00819802	0.946334	-0.643482	-0.513162	-0.223897	-0.384218	-0.165223	0.874814	0.0740713	0.841155	0.194292	-0.843706	-0.163111	-0.465499	'K01595'	phosphoenolpyruvate carboxylase
0.479832	-0.00819802	0.946334	-0.643482	-0.513162	-0.223897	-0.384218	-0.165223	0.874814	0.0740713	0.841155	0.194292	-0.843706	-0.163111	-0.465499	'K01595'	phosphoenolpyruvate carboxylase
0.479832	-0.00819802	0.946334	-0.643482	-0.513162	-0.223897	-0.384218	-0.165223	0.874814	0.0740713	0.841155	0.194292	-0.843706	-0.163111	-0.465499	'K01595'	phosphoenolpyruvate carboxylase
-0.279054	-0.0336259	0.13786	-1	0.541657	-0.621897	-0.280007	-0.704227	0.162476	0.465148	0.467778	0.600049	0.0660086	0.957038	-0.479202	'K02257'	protoheme IX farnesyltransferase
-1	1.08729	-1	-0.249692	0.0245718	-1	0.036753	-0.520866	2.22824	0.808346	0.76127	-0.0574596	-0.342144	-0.295492	-0.480823	'K00394'	adenylylsulfate reductase, subunit A
-1	-1	-1	7.70879	-1	-1	2.00839	1.78065	-1	-1	-1	-1	-1	-1	-0.497828	'K02446'	fructose-1,6-bisphosphatase II
-1	-1	-1	7.70879	-1	-1	2.00839	1.78065	-1	-1	-1	-1	-1	-1	-0.497828	'K02446'	fructose-1,6-bisphosphatase II
-1	6.61231	-1	1.73636	-1	1.97839	-1	-1	-1	-1	-1	-1	0.199593	-1	-0.526644	'K00405'	cytochrome c oxidase cbb3-type subunit II
-0.148701	-1	1.23932	-0.179628	1.24049	1.0091	0.416957	-0.738062	-0.411717	-0.752849	-1	0.374074	-0.640357	1.11831	-0.526952	'K02274'	cytochrome c oxidase subunit I
3.23171	-1	1.22629	-0.660168	-0.535948	0.109669	0.173923	-0.131956	0.299686	-0.590479	-0.361824	-0.146203	-0.404084	-0.680912	-0.529706	'K00830'	alanine-glyoxylate transaminase / serine-glyoxylate transaminase / serine-pyruvate transaminase
0.643201	-1	0.728963	-0.604124	0.0811659	-0.569109	-0.726495	-1	0.892534	0.431175	1.60198	1.32074	-1	-0.256577	-0.543455	'K21308'	sulfite dehydrogenase (quinone) subunit SoeD K21309 soeC; sulfite dehydrogenase (quinone) subunit SoeC
0.514282	0.0148908	0.194986	0.185656	0.120885	-0.106558	0.0711992	-0.339929	0.220838	-0.0108322	0.113282	-0.00704836	-0.280304	-0.143629	-0.547719	'K00031'	IDH2, icd; isocitrate dehydrogenase
-1	-1	-1	-1	-1	4.14849	-1	-0.597257	-0.0954854	1.28004	-1	-0.207735	3.14727	-0.111724	-0.563599	'K08357'	tetrathionate reductase subunit A
-0.107089	0.196881	-0.530243	-0.784882	-0.706248	-0.765855	-0.554134	-0.358935	1.67384	1.33309	1.01987	0.801551	-0.245553	-0.394039	-0.578254	'K00958'	met3; sulfate adenylyltransferase
0.129778	-1	1.37749	-1	-0.628324	0.185032	-0.811952	-0.304752	1.34217	1.624	1.04455	0.139728	-0.761355	-0.744431	-0.591935	'K14534'	4-hydroxybutyryl-CoA dehydratase / vinylacetyl-CoA-Delta-isomerase
-1	1.41796	-0.0509884	1.60751	1.07705	0.419073	-0.399503	-0.444961	-1	-0.476294	-1	-0.272095	0.905182	-0.183884	-0.59905	'K12339'	cysteine synthase D K13034 ATCYSC1; L-3-cyanoalanine synthase/ cysteine synthase
0.586288	-0.149479	0.335264	-0.23567	-0.0084663	-0.0848718	-0.313516	-0.446833	0.242351	0.381606	-0.138791	0.344217	-0.128805	0.220046	-0.60334	'K01681'	acnA; aconitate hydratase
-0.383612	-1	0.297117	-0.703002	-0.493049	0.777968	-0.281831	-0.873561	0.419833	0.968465	-0.581697	0.989813	0.953015	0.533777	-0.623235	'K01679'	fumC; fumarate hydratase, class II
0.227109	2.2897	-0.354423	1.06943	0.412937	-0.141918	0.0212398	-0.66438	-0.528898	-0.52499	-0.352298	-0.422306	-0.308787	-0.0747115	-0.647697	'K00265'	glutamate synthase (NADPH/NADH) large chain
-1	-1	-1	8.01218	-1	-1	-1	-1	-1	-1	4.64138	-1	-1	-1	-0.653556	'K02575'	narK, nrtP, nasA; MFS transporter, NNP family, nitrate/nitrite transporter
0.114918	-0.501845	1.73725	-1	-0.816606	0.169446	-1	-0.352013	0.540911	0.83422	0.597315	0.79958	-0.136476	-0.327446	-0.659255	'K15016'	enoyl-CoA hydratase / 3-hydroxyacyl-CoA dehydrogenase
0.938377	-0.783479	0.529659	-0.53301	-0.256028	0.143663	-0.596705	-0.121932	0.488333	0.266198	0.607774	0.368814	-0.215225	-0.159573	-0.676866	'K01895'	acs; acetyl-CoA synthetase
0.938377	-0.783479	0.529659	-0.53301	-0.256028	0.143663	-0.596705	-0.121932	0.488333	0.266198	0.607774	0.368814	-0.215225	-0.159573	-0.676866	'K01895'	acs; acetyl-CoA synthetase
-1	2.88706	-1	1.09589	1.86202	2.0417	-1	-0.702577	-1	-1	-1	-1	0.83764	-0.344014	-0.677721	'K00411'	RIP1, petA; ubiquinol-cytochrome c reductase iron-sulfur subunit
1.05715	-0.310636	1.2998	-0.256594	-0.154044	-0.0559798	-0.700395	-0.762636	0.48081	0.269129	0.105211	-0.0661294	0.249292	-0.476479	-0.678499	'K17218'	sulfide:quinone oxidoreductase
-1	-1	-1	-0.089124	-0.378083	-1	-1	-0.61222	2.48364	0.0976685	4.13165	2.05133	-1	-1	-0.684859	'K00374'	narV; nitrate reductase gamma subunit
-1	10.389	-1	0.364651	-1	-1	-0.528592	-0.709519	-1	-1	-1	-0.428573	-0.40175	-1	-0.685243	'K00018'	glycerate dehydrogenase
2.38653	-1	2.56328	-1	-0.628631	0.184053	-0.624216	-0.884221	1.08021	-0.344542	0.532148	-0.0889711	-1	-0.489284	-0.686363	'K00121'	ADH5, adhC; S-(hydroxymethyl)glutathione dehydrogenase / alcohol dehydrogenase
-1	6.1908	-1	2.23105	-1	-0.296634	-0.553544	0.375529	-1	-1	0.213528	-0.458819	-1	-1	-0.701903	'K00371'	narY, nxrB; nitrate reductase / nitrite oxidoreductase, beta subunit
-1	3.69243	-1	1.24901	0.535554	2.36592	-1	-0.640954	-1	-1	-1	-0.764565	0.47892	-0.208101	-0.708211	'K08738'	cytochrome c
-1	-1	-1	-1	-1	5.64984	0.688374	-1	-1	-1	-1	0.0232978	4.35666	-1	-0.71817	'K16305'	fructose-bisphosphate aldolase / 6-deoxy-5-ketofructose 1-phosphate synthase
-1	1.65989	-1	1.39034	2.2641	1.08141	-1	-0.592951	-1	-0.423894	-1	-0.199264	1.09581	-0.551113	-0.724333	'K01959'	pyruvate carboxylase subunit A
-1	3.37971	-1	1.36153	3.29966	0.713602	-0.456152	-1	-1	-1	-1	-1	-0.309819	-0.260875	-0.727656	'K00413'	CYT1, petC; ubiquinol-cytochrome c reductase cytochrome c1 subunit
-1	7.47867	-1	-0.238055	-1	1.48802	0.0528334	-0.351246	-1	-1	-1	-0.361894	-0.331941	-1	-0.736385	'K00404'	cytochrome c oxidase cbb3-type subunit I
-1	-1	-1	0.471854	4.52714	0.602039	-1	-1	-1	-1	-1	-0.383683	-1	4.52804	-0.745387	'K02276'	cytochrome c oxidase subunit III
0.512289	2.04067	-1	1.18602	1.3632	0.586251	-0.49657	-0.76734	-1	-0.780474	-0.828951	-0.542318	0.277777	0.197342	-0.747896	'K13378'	NADH-quinone oxidoreductase subunit C/D
-1	2.84968	-1	2.45956	3.25173	-1	-0.0439378	-0.705438	-1	-1	-1	-1	-1	0.949028	-0.760616	'K02109'	atpF; F-type H+-transporting ATPase subunit D K02110 ATPF0C, atpE; F-type H+-transporting ATPase subunit c
-1	2.84968	-1	2.45956	3.25173	-1	-0.0439378	-0.705438	-1	-1	-1	-1	-1	0.949028	-0.760616	'K02109'	atpF; F-type H+-transporting ATPase subunit D K02110 ATPF0C, atpE; F-type H+-transporting ATPase subunit c
-1	2.84968	-1	2.45956	3.25173	-1	-0.0439378	-0.705438	-1	-1	-1	-1	-1	0.949028	-0.760616	'K02109'	atpF; F-type H+-transporting ATPase subunit D K02110 ATPF0C, atpE; F-type H+-transporting ATPase subunit c
-1	-1	-1	1.96372	-1	-1	-0.317471	0.26172	-1	2.57148	3.63801	0.654682	-1	-1	-0.772139	'K00370'	narZ, nxrA; nitrate reductase / nitrite oxidoreductase, alpha subunit
-1	1.4297	-1	3.36696	1.38529	1.37661	-0.396587	-0.814089	-1	-0.473751	-1	-0.63428	0.14866	-0.589961	-0.798552	'K00459'	npd; nitronate monooxygenase
0.427819	-1	-0.24883	-0.656013	0.878905	-0.0639689	-0.881172	-0.926779	1.63115	0.450848	1.42242	0.152315	-1	0.614948	-0.801648	'K21307'	sulfite dehydrogenase (quinone) subunit SoeA
-1	-1	-1	1.72875	4.58931	0.485054	-1	-1	-1	-1	-1	-1	0.196259	2.84328	-0.842653	'K17227'	sulfur-oxidizing protein SoxZ
-1	-1	-1	1.37534	4.67633	0.292721	-0.179455	-0.494381	-1	-1	-1	-0.00536013	1.08266	0.115175	-0.863031	'K18556'	NADH-dependent fumarate reductase subunit A
-1	10.4541	-1	1.05868	-1	-1	-0.288845	-0.342681	-1	-1	-1	-1	-1	-1	-0.881291	'K01682'	aconitate hydratase 2 / 2-methylisocitrate dehydratase
-1	3.19637	-0.176495	1.63978	1.05984	0.231401	-1	-0.839455	-1	-0.545555	-0.645908	-0.368361	0.653222	-0.291816	-0.913019	'K00245'	fumarate reductase iron-sulfur subunit
-1	3.19637	-0.176495	1.63978	1.05984	0.231401	-1	-0.839455	-1	-0.545555	-0.645908	-0.368361	0.653222	-0.291816	-0.913019	'K00245'	fumarate reductase iron-sulfur subunit
-1	-1	-1	1.65782	3.53668	1.16968	-1	-1	-1	-0.199286	-1	-0.443539	1.33033	0.871688	-0.923372	'K18557'	NADH-dependent fumarate reductase subunit D K18558 frdC; NADH-dependent fumarate reductase subunit C
-1	2.52159	-1	2.79766	1.59292	0.377855	-1	-0.191625	-1	-1	-1	-0.469928	0.109907	0.188617	-0.927006	'K15234'	citryl-CoA lyase
-1	-1	-1	1.58845	5.36232	0.690439	-1	-1	-1	-0.376147	-0.51391	-0.56645	1.26951	-0.51391	-0.940297	'K18559'	NADH-dependent fumarate reductase subunit D
-1	-1	-1	2.99797	4.45937	-1	0.381069	-1	-1	1.40892	-1	-1	0.752673	-1	-1	'K00329'	NADH dehydrogenase
-1	-1	-1	-1	-1	-1	14	-1	-1	-1	-1	-1	-1	-1	-1	'K05573'	NAD(P)H-quinone oxidoreductase subunit 2
-1	-1	-1	-1	-1	-1	-1	-1	-1	-1	-1	-1	-1	14	-1	'K03942'	NADH dehydrogenase (ubiquinone) flavoprotein 1
-1	-1	-1	14	-1	-1	-1	-1	-1	-1	-1	-1	-1	-1	-1	'K03953'	NADH dehydrogenase (ubiquinone) 1 alpha subcomplex subunit 9
-1	-1	-1	14	-1	-1	-1	-1	-1	-1	-1	-1	-1	-1	-1	'K00234'	SDH1; succinate dehydrogenase (ubiquinone) flavoprotein subunit
-1	-1	-1	-1	-1	-1	-1	-1	-1	-1	-1	-1	-1	14	-1	'K02277'	ctaF; cytochrome c oxidase subunit IV
-1	-1	-1	-1	-1	-1	-1	-1	-1	-1	-1	-1	-1	14	-1	'K15408'	cytochrome c oxidase subunit I+III
-1	-1	-1	-1	-1	3.59163	1.9145	-1	-1	-1	-1	2.53287	-1	2.961	-1	'K02256'	cytochrome c oxidase subunit 1
-1	-1	14	-1	-1	-1	-1	-1	-1	-1	-1	-1	-1	-1	-1	'K02827'	cytochrome aa3-600 menaquinol oxidase subunit I
-1	-1	-1	4.72142	2.9064	-1	-1	-1	-1	-1	-1	-1	-1	4.37218	-1	'K11725'	phospholysine phosphohistidine inorganic pyrophosphate phosphatase
-1	-1	-1	-1	-1	-1	14	-1	-1	-1	-1	-1	-1	-1	-1	'K02703'	photosystem II P680 reaction center D1 protein
-1	-1	-1	-1	-1	-1	-1	-1	14	-1	-1	-1	-1	-1	-1	'K02689'	photosystem I P700 chlorophyll a apoprotein A1
-1	-1	-1	-1	-1	-1	-1	-1	14	-1	-1	-1	-1	-1	-1	'K02690'	photosystem I P700 chlorophyll a apoprotein A2
-1	-1	-1	-1	-1	-1	14	-1	-1	-1	-1	-1	-1	-1	-1	'K02634'	apocytochrome f
-1	-1	-1	-1	-1	-1	14	-1	-1	-1	-1	-1	-1	-1	-1	'K02284'	phycocyanin alpha chain
-1	-1	-1	-1	-1	-1	14	-1	-1	-1	-1	-1	-1	-1	-1	'K02285'	phycocyanin beta chain
-1	-1	-1	-1	-1	-1	14	-1	-1	-1	-1	-1	-1	-1	-1	'K02703'	photosystem II P680 reaction center D1 protein
-1	-1	-1	-1	-1	-1	-1	-1	14	-1	-1	-1	-1	-1	-1	'K02689'	photosystem I P700 chlorophyll a apoprotein A1
-1	-1	-1	-1	-1	-1	-1	-1	14	-1	-1	-1	-1	-1	-1	'K02690'	photosystem I P700 chlorophyll a apoprotein A2
-1	-1	-1	-1	-1	-1	14	-1	-1	-1	-1	-1	-1	-1	-1	'K02634'	apocytochrome f
-1	-1	-1	-1	-1	-1	14	-1	-1	-1	-1	-1	-1	-1	-1	'K02284'	phycocyanin alpha chain
-1	-1	-1	-1	-1	-1	14	-1	-1	-1	-1	-1	-1	-1	-1	'K02285'	phycocyanin beta chain
-1	-1	-1	-1	-1	-1	14	-1	-1	-1	-1	-1	-1	-1	-1	'K01623'	fructose-bisphosphate aldolase, class I
-1	-1	-1	-1	-1	-1	14	-1	-1	-1	-1	-1	-1	-1	-1	'K00025'	malate dehydrogenase
-1	8.13955	-1	3.92802	-1	-1	-1	-0.0675698	-1	-1	-1	-1	-1	-1	-1	'K01648'	ATP citrate (pro-S)-lyase
-1	-1	-1	0.856007	2.80166	3.04034	-1	-1	-1	0.118308	-1	-1	1.44097	0.742714	-1	'K15232'	citryl-CoA synthetase large subunit
-1	-1	-1	-0.0761579	2.78462	2.01667	-1	-1	-1	-1	-1	0.54738	3.86004	-0.13255	-1	'K15233'	citryl-CoA synthetase small subunit
-1	-1	-1	-1	-1	-1	14	-1	-1	-1	-1	-1	-1	-1	-1	'K13788'	phosphate acetyltransferase
-1	-1	-1	-1	-1	-1	14	-1	-1	-1	-1	-1	-1	-1	-1	'K01623'	fructose-bisphosphate aldolase, class I
-1	-1	-1	-1	-1	-1	14	-1	-1	-1	-1	-1	-1	-1	-1	'K13788'	phosphate acetyltransferase
-1	-1	-1	-1	-1	-1	-1	-1	-1	-1	-1	14	-1	-1	-1	'K11779'	FO synthase
-1	-1	-1	-1	-1	-1	-1	-1	14	-1	-1	-1	-1	-1	-1	'K16792'	methanogen homoaconitase large subunit
-1	-1	-1	-1	-1	-1	14	-1	-1	-1	-1	-1	-1	-1	-1	'K02586'	nitrogenase molybdenum-iron protein alpha chain
-1	-1	-1	-1	-1	-1	14	-1	-1	-1	-1	-1	-1	-1	-1	'K02591'	nitrogenase molybdenum-iron protein beta chain
-1	-1	-1	-1	-1	-1	-1	-1	-1	14	-1	-1	-1	-1	-1	'K01948'	carbamoyl-phosphate synthase (ammonia)
-1	-1	-1	-1	-1	-1	14	-1	-1	-1	-1	-1	-1	-1	-1	'K10831'	taurine transport system ATP-binding protein
-1	-1	-1	-1	-1	-1	-1	-1	-1	-1	-1	14	-1	-1	-1	'K15555'	sulfonate transport system ATP-binding protein
-1	-1	-1	-1	-1	-1	14	-1	-1	-1	-1	-1	-1	-1	-1	'K15422'	3(2), 5-bisphosphate nucleotidase / inositol polyphosphate 1-phosphatase
-1	-1	9.24443	-1	-1	1.55311	-1	-1	-1	-1	1.20246	-1	-1	-1	-1	'K16952'	sulfur oxygenase/reductase
-1	-1	-1	-1	-1	-1	14	-1	-1	-1	-1	-1	-1	-1	-1	'K17217'	cystathionine gamma-lyase / homocysteine desulfhydrase
-1	-1	-1	-1	-1	-1	-1	-1	-1	-1	-1	14	-1	-1	-1	'K17228'	dimethylsulfone monooxygenase
