# Supplementary material for: Mixing of meteoric and geothermal fluids supports hyperdiverse chemosynthetic hydrothermal communities
Source: Nat Commun. 2019 Feb 8;10:681. doi: 10.1038/s41467-019-08499-1 (PMC6368606; doi:10.1038/s41467-019-08499-1)
Supplement: Supplementary file 9 — Supplementary Data 6 [file 41467_2019_8499_MOESM9_ESM.xlsx]

## Sheet: Sheet1
Scaffolds:	Bin Name	IMG Scaffold IDs	Taxon	Genes:	Bin Name	IMG Gene ID	IMG Locus Tag	Gene Product Name	KEGG Functions:	Bin Name	KEGG ID	KEGG Name
	Bin34	Ga0311297_1169525	Archaeoglobales		Bin34	3300029625 assembled Ga0311297_10033241	Ga0311297_10033241	hypothetical protein		Bin34	KO:K00003	homoserine dehydrogenase [EC:1.1.1.3] (E1.1.1.3)
	Bin34	Ga0311297_1112495	Archaeoglobales		Bin34	3300029625 assembled Ga0311297_100332410	Ga0311297_100332410	small subunit ribosomal protein S27Ae		Bin34	KO:K00013	histidinol dehydrogenase [EC:1.1.1.23] (hisD)
	Bin34	Ga0311297_1256860	Archaeoglobales		Bin34	3300029625 assembled Ga0311297_100332411	Ga0311297_100332411	N6-L-threonylcarbamoyladenine synthase		Bin34	KO:K00014	shikimate dehydrogenase [EC:1.1.1.25] (aroE)
	Bin34	Ga0311297_1239029	Archaeoglobales		Bin34	3300029625 assembled Ga0311297_100332412	Ga0311297_100332412	hypothetical protein		Bin34	KO:K00015	glyoxylate reductase [EC:1.1.1.26] (gyaR)
	Bin34	Ga0311297_1086412	Archaeoglobales		Bin34	3300029625 assembled Ga0311297_100332413	Ga0311297_100332413	Fe-S oxidoreductase		Bin34	KO:K00024	malate dehydrogenase [EC:1.1.1.37] (mdh)
	Bin34	Ga0311297_1004488	Archaeoglobales		Bin34	3300029625 assembled Ga0311297_100332414	Ga0311297_100332414	FAD/FMN-containing dehydrogenase		Bin34	KO:K00027	malate dehydrogenase (oxaloacetate-decarboxylating) [EC:1.1.1.38] (ME2, sfcA, maeA)
	Bin34	Ga0311297_1142157	Archaeoglobales		Bin34	3300029625 assembled Ga0311297_100332415	Ga0311297_100332415	5'-phosphate synthase pdxT subunit		Bin34	KO:K00031	isocitrate dehydrogenase [EC:1.1.1.42] (IDH1, IDH2, icd)
	Bin34	Ga0311297_1204800	Archaeoglobales		Bin34	3300029625 assembled Ga0311297_100332416	Ga0311297_100332416	pyridoxal 5'-phosphate synthase pdxS subunit		Bin34	KO:K00052	3-isopropylmalate dehydrogenase [EC:1.1.1.85] (leuB)
	Bin34	Ga0311297_1182321	Archaeoglobales		Bin34	3300029625 assembled Ga0311297_100332417	Ga0311297_100332417	hypothetical protein		Bin34	KO:K00053	ketol-acid reductoisomerase [EC:1.1.1.86] (ilvC)
	Bin34	Ga0311297_1095046	Archaeoglobales		Bin34	3300029625 assembled Ga0311297_100332418	Ga0311297_100332418	hypothetical protein		Bin34	KO:K00054	hydroxymethylglutaryl-CoA reductase [EC:1.1.1.88] (mvaA)
	Bin34	Ga0311297_1329853	Archaeoglobales		Bin34	3300029625 assembled Ga0311297_100332419	Ga0311297_100332419	MoaA/NifB/PqqE/SkfB family radical SAM enzyme		Bin34	KO:K00058	D-3-phosphoglycerate dehydrogenase [EC:1.1.1.95] (serA, PHGDH)
	Bin34	Ga0311297_1173886	Archaeoglobales		Bin34	3300029625 assembled Ga0311297_10033242	Ga0311297_10033242	hydroxymethylglutaryl-CoA reductase		Bin34	KO:K00074	3-hydroxybutyryl-CoA dehydrogenase [EC:1.1.1.157] (paaH, hbd, fadB, mmgB)
	Bin34	Ga0311297_1157490	Archaeoglobales		Bin34	3300029625 assembled Ga0311297_100332420	Ga0311297_100332420	hypothetical protein		Bin34	KO:K00077	2-dehydropantoate 2-reductase [EC:1.1.1.169] (panE, apbA)
	Bin34	Ga0311297_1104665	Archaeoglobales		Bin34	3300029625 assembled Ga0311297_100332421	Ga0311297_100332421	hypothetical protein		Bin34	KO:K00088	IMP dehydrogenase [EC:1.1.1.205] (guaB)
	Bin34	Ga0311297_1029721	Archaeoglobales		Bin34	3300029625 assembled Ga0311297_100332422	Ga0311297_100332422	hypothetical protein		Bin34	KO:K00096	glycerol-1-phosphate dehydrogenase [NAD(P)+] [EC:1.1.1.261] (araM, egsA)
	Bin34	Ga0311297_1151347	Archaeoglobales		Bin34	3300029625 assembled Ga0311297_100332423	Ga0311297_100332423	GTP cyclohydrolase-4		Bin34	KO:K00104	glycolate oxidase [EC:1.1.3.15] (glcD)
	Bin34	Ga0311297_1062368	Archaeoglobales		Bin34	3300029625 assembled Ga0311297_100332424	Ga0311297_100332424	predicted transcriptional regulator		Bin34	KO:K00111	glycerol-3-phosphate dehydrogenase [EC:1.1.5.3] (glpA, glpD)
	Bin34	Ga0311297_1072014	Archaeoglobales		Bin34	3300029625 assembled Ga0311297_100332425	Ga0311297_100332425	signal transduction histidine kinase/PAS domain-containing protein		Bin34	KO:K00133	aspartate-semialdehyde dehydrogenase [EC:1.2.1.11] (asd)
	Bin34	Ga0311297_1022207	Archaeoglobales		Bin34	3300029625 assembled Ga0311297_100332426	Ga0311297_100332426	digeranylgeranylglycerophospholipid reductase		Bin34	KO:K00145	N-acetyl-gamma-glutamyl-phosphate reductase [EC:1.2.1.38] (argC)
	Bin34	Ga0311297_1163729	Archaeoglobales		Bin34	3300029625 assembled Ga0311297_100332427	Ga0311297_100332427	MinD superfamily P-loop ATPase		Bin34	KO:K00150	glyceraldehyde-3-phosphate dehydrogenase (NAD(P)) [EC:1.2.1.59] (gap2)
	Bin34	Ga0311297_1319090	Archaeoglobales		Bin34	3300029625 assembled Ga0311297_100332428	Ga0311297_100332428	Na+/proline symporter		Bin34	KO:K00169	pyruvate ferredoxin oxidoreductase alpha subunit [EC:1.2.7.1] (porA)
	Bin34	Ga0311297_1006985	Archaeoglobales		Bin34	3300029625 assembled Ga0311297_100332429	Ga0311297_100332429	hypothetical protein		Bin34	KO:K00170	pyruvate ferredoxin oxidoreductase beta subunit [EC:1.2.7.1] (porB)
	Bin34	Ga0311297_1028590	Archaeoglobales		Bin34	3300029625 assembled Ga0311297_10033243	Ga0311297_10033243	CBS domain-containing protein		Bin34	KO:K00171	pyruvate ferredoxin oxidoreductase delta subunit [EC:1.2.7.1] (porD)
	Bin34	Ga0311297_1388311	Archaeoglobales		Bin34	3300029625 assembled Ga0311297_100332430	Ga0311297_100332430	glucose-1-phosphate thymidylyltransferase		Bin34	KO:K00172	pyruvate ferredoxin oxidoreductase gamma subunit [EC:1.2.7.1] (porG)
	Bin34	Ga0311297_1252657	Archaeoglobales		Bin34	3300029625 assembled Ga0311297_100332431	Ga0311297_100332431	radical SAM superfamily enzyme with C-terminal helix-hairpin-helix motif		Bin34	KO:K00174	2-oxoglutarate/2-oxoacid ferredoxin oxidoreductase subunit alpha [EC:1.2.7.3 1.2.7.11] (korA, oorA, oforA)
	Bin34	Ga0311297_1239527	Archaeoglobales		Bin34	3300029625 assembled Ga0311297_100332432	Ga0311297_100332432	cell division control protein 6		Bin34	KO:K00175	2-oxoglutarate/2-oxoacid ferredoxin oxidoreductase subunit beta [EC:1.2.7.3 1.2.7.11] (korB, oorB, oforB)
	Bin34	Ga0311297_1116432	Archaeoglobales		Bin34	3300029625 assembled Ga0311297_100332433	Ga0311297_100332433	predicted RNA-binding protein with TRAM domain		Bin34	KO:K00179	indolepyruvate ferredoxin oxidoreductase, alpha subunit [EC:1.2.7.8] (iorA)
	Bin34	Ga0311297_1178427	Archaeoglobales		Bin34	3300029625 assembled Ga0311297_100332434	Ga0311297_100332434	predicted transcriptional regulator		Bin34	KO:K00180	indolepyruvate ferredoxin oxidoreductase, beta subunit [EC:1.2.7.8] (iorB)
	Bin34	Ga0311297_1291243	Archaeoglobales		Bin34	3300029625 assembled Ga0311297_100332435	Ga0311297_100332435	hypothetical protein		Bin34	KO:K00192	acetyl-CoA decarbonylase/synthase complex subunit alpha [EC:1.2.7.4] (cdhA)
	Bin34	Ga0311297_1218305	Archaeoglobales		Bin34	3300029625 assembled Ga0311297_10033244	Ga0311297_10033244	CBS domain-containing protein/CBS domain-containing protein/CBS domain-containing protein		Bin34	KO:K00193	acetyl-CoA decarbonylase/synthase complex subunit beta [EC:2.3.1.-] (cdhC)
	Bin34	Ga0311297_1166445	Archaeoglobales		Bin34	3300029625 assembled Ga0311297_10033245	Ga0311297_10033245	putative ATP-dependent DNA ligase		Bin34	KO:K00194	acetyl-CoA decarbonylase/synthase complex subunit delta [EC:2.1.1.245] (cdhD, acsD)
	Bin34	Ga0311297_1220868	Archaeoglobales		Bin34	3300029625 assembled Ga0311297_10033246	Ga0311297_10033246	DNA-directed RNA polymerase subunit E'		Bin34	KO:K00195	acetyl-CoA decarbonylase/synthase complex subunit epsilon (cdhB)
	Bin34	Ga0311297_1274432	Archaeoglobales		Bin34	3300029625 assembled Ga0311297_10033247	Ga0311297_10033247	DNA-directed RNA polymerase subunit E"		Bin34	KO:K00197	acetyl-CoA decarbonylase/synthase complex subunit gamma [EC:2.1.1.245] (cdhE, acsC)
	Bin34	Ga0311297_1094146	Archaeoglobales		Bin34	3300029625 assembled Ga0311297_10033248	Ga0311297_10033248	hypothetical protein		Bin34	KO:K00198	carbon-monoxide dehydrogenase catalytic subunit [EC:1.2.99.2 1.2.7.4] (cooS, acsA)
	Bin34	Ga0311297_1342862	Archaeoglobales		Bin34	3300029625 assembled Ga0311297_10033249	Ga0311297_10033249	small subunit ribosomal protein S24e		Bin34	KO:K00200	formylmethanofuran dehydrogenase subunit A [EC:1.2.99.5] (fwdA, fmdA)
	Bin34	Ga0311297_1329915	Archaeoglobales		Bin34	3300029625 assembled Ga0311297_10044881	Ga0311297_10044881	TP53 regulating kinase-like protein		Bin34	KO:K00201	formylmethanofuran dehydrogenase subunit B [EC:1.2.99.5] (fwdB, fmdB)
	Bin34	Ga0311297_1017157	Archaeoglobales		Bin34	3300029625 assembled Ga0311297_100448810	Ga0311297_100448810	fatty-acyl-CoA synthase		Bin34	KO:K00202	formylmethanofuran dehydrogenase subunit C [EC:1.2.99.5] (fwdC, fmdC)
	Bin34	Ga0311297_1042081	Archaeoglobales		Bin34	3300029625 assembled Ga0311297_100448811	Ga0311297_100448811	putative transposase		Bin34	KO:K00203	formylmethanofuran dehydrogenase subunit D [EC:1.2.99.5] (fwdD, fmdD)
	Bin34	Ga0311297_1223133	Archaeoglobales		Bin34	3300029625 assembled Ga0311297_100448812	Ga0311297_100448812	hypothetical protein		Bin34	KO:K00205	4Fe-4S ferredoxin (fwdF, fmdF)
	Bin34	Ga0311297_1118978	Archaeoglobales		Bin34	3300029625 assembled Ga0311297_100448813	Ga0311297_100448813	branched-chain amino acid transport system permease protein		Bin34	KO:K00215	4-hydroxy-tetrahydrodipicolinate reductase [EC:1.17.1.8] (dapB)
	Bin34	Ga0311297_1116061	Archaeoglobales		Bin34	3300029625 assembled Ga0311297_100448814	Ga0311297_100448814	branched-chain amino acid transport system permease protein		Bin34	KO:K00219	2,4-dienoyl-CoA reductase (NADPH2) [EC:1.3.1.34] (fadH)
	Bin34	Ga0311297_1020374	Archaeoglobales		Bin34	3300029625 assembled Ga0311297_100448815	Ga0311297_100448815	branched-chain amino acid transport system ATP-binding protein		Bin34	KO:K00239	succinate dehydrogenase / fumarate reductase, flavoprotein subunit [EC:1.3.5.1 1.3.5.4] (sdhA, frdA)
	Bin34	Ga0311297_1054192	Archaeoglobales		Bin34	3300029625 assembled Ga0311297_100448816	Ga0311297_100448816	branched-chain amino acid transport system ATP-binding protein		Bin34	KO:K00240	succinate dehydrogenase / fumarate reductase, iron-sulfur subunit [EC:1.3.5.1 1.3.5.4] (sdhB, frdB)
	Bin34	Ga0311297_1148705	Archaeoglobales		Bin34	3300029625 assembled Ga0311297_100448817	Ga0311297_100448817	crotonobetainyl-CoA:carnitine CoA-transferase CaiB-like acyl-CoA transferase		Bin34	KO:K00241	succinate dehydrogenase / fumarate reductase, cytochrome b subunit (sdhC, frdC)
	Bin34	Ga0311297_1243349	Archaeoglobales		Bin34	3300029625 assembled Ga0311297_100448818	Ga0311297_100448818	crotonobetainyl-CoA:carnitine CoA-transferase CaiB-like acyl-CoA transferase		Bin34	KO:K00242	succinate dehydrogenase / fumarate reductase, membrane anchor subunit (sdhD, frdD)
	Bin34	Ga0311297_1003324	Archaeoglobales		Bin34	3300029625 assembled Ga0311297_100448819	Ga0311297_100448819	diphthamide synthase (EF-2-diphthine--ammonia ligase)		Bin34	KO:K00249	acyl-CoA dehydrogenase [EC:1.3.8.7] (ACADM, acd)
	Bin34	Ga0311297_1187778	Archaeoglobales		Bin34	3300029625 assembled Ga0311297_10044882	Ga0311297_10044882	4-phosphopantoate--beta-alanine ligase		Bin34	KO:K00252	glutaryl-CoA dehydrogenase [EC:1.3.8.6] (GCDH, gcdH)
	Bin34	Ga0311297_1028467	Archaeoglobales		Bin34	3300029625 assembled Ga0311297_100448820	Ga0311297_100448820	GMP synthase (glutamine-hydrolysing)		Bin34	KO:K00257	E1.3.99.-
	Bin34	Ga0311297_1341233	Archaeoglobales		Bin34	3300029625 assembled Ga0311297_100448821	Ga0311297_100448821	hypothetical protein		Bin34	KO:K00266	glutamate synthase (NADPH/NADH) small chain [EC:1.4.1.13 1.4.1.14] (gltD)
	Bin34	Ga0311297_1362474	Archaeoglobales		Bin34	3300029625 assembled Ga0311297_100448822	Ga0311297_100448822	hypothetical protein		Bin34	KO:K00319	methylenetetrahydromethanopterin dehydrogenase [EC:1.5.98.1] (mtd)
	Bin34	Ga0311297_1303128	Archaeoglobales		Bin34	3300029625 assembled Ga0311297_100448823	Ga0311297_100448823	hypothetical protein		Bin34	KO:K00320	5,10-methylenetetrahydromethanopterin reductase [EC:1.5.98.2] (mer)
	Bin34	Ga0311297_1018674	Archaeoglobales		Bin34	3300029625 assembled Ga0311297_100448824	Ga0311297_100448824	proteasome lid subunit RPN8/RPN11		Bin34	KO:K00330	NADH-quinone oxidoreductase subunit A [EC:1.6.5.3] (nuoA)
	Bin34	Ga0311297_1141436	Archaeoglobales		Bin34	3300029625 assembled Ga0311297_100448825	Ga0311297_100448825	3-isopropylmalate/(R)-2-methylmalate dehydratase large subunit		Bin34	KO:K00331	NADH-quinone oxidoreductase subunit B [EC:1.6.5.3] (nuoB)
	Bin34	Ga0311297_1072965	Archaeoglobales		Bin34	3300029625 assembled Ga0311297_100448826	Ga0311297_100448826	putative transposase		Bin34	KO:K00333	NADH-quinone oxidoreductase subunit D [EC:1.6.5.3] (nuoD)
	Bin34	Ga0311297_1392708	Archaeoglobales		Bin34	3300029625 assembled Ga0311297_10044883	Ga0311297_10044883	phosphoglycolate phosphatase-like HAD superfamily hydrolase		Bin34	KO:K00337	NADH-quinone oxidoreductase subunit H [EC:1.6.5.3] (nuoH)
	Bin34	Ga0311297_1145397	Archaeoglobales		Bin34	3300029625 assembled Ga0311297_10044884	Ga0311297_10044884	orotidine-5'-phosphate decarboxylase		Bin34	KO:K00338	NADH-quinone oxidoreductase subunit I [EC:1.6.5.3] (nuoI)
	Bin34	Ga0311297_1140853	Archaeoglobales		Bin34	3300029625 assembled Ga0311297_10044885	Ga0311297_10044885	RIO kinase 2		Bin34	KO:K00339	NADH-quinone oxidoreductase subunit J [EC:1.6.5.3] (nuoJ)
	Bin34	Ga0311297_1352996	Archaeoglobales		Bin34	3300029625 assembled Ga0311297_10044886	Ga0311297_10044886	hypothetical protein		Bin34	KO:K00340	NADH-quinone oxidoreductase subunit K [EC:1.6.5.3] (nuoK)
	Bin34	Ga0311297_1100152	Archaeoglobales		Bin34	3300029625 assembled Ga0311297_10044887	Ga0311297_10044887	sugar phosphate isomerase/epimerase		Bin34	KO:K00341	NADH-quinone oxidoreductase subunit L [EC:1.6.5.3] (nuoL)
	Bin34	Ga0311297_1072707	Archaeoglobales		Bin34	3300029625 assembled Ga0311297_10044888	Ga0311297_10044888	adenylyltransferase/sulfurtransferase		Bin34	KO:K00342	NADH-quinone oxidoreductase subunit M [EC:1.6.5.3] (nuoM)
	Bin34	Ga0311297_1281373	Archaeoglobales		Bin34	3300029625 assembled Ga0311297_10044889	Ga0311297_10044889	DNA gyrase subunit B		Bin34	KO:K00343	NADH-quinone oxidoreductase subunit N [EC:1.6.5.3] (nuoN)
	Bin34	Ga0311297_1052153	Archaeoglobales		Bin34	3300029625 assembled Ga0311297_10069851	Ga0311297_10069851	V/A-type H+-transporting ATPase subunit K		Bin34	KO:K00384	thioredoxin reductase (NADPH) [EC:1.8.1.9] (trxB)
	Bin34	Ga0311297_1270653	Archaeoglobales		Bin34	3300029625 assembled Ga0311297_100698510	Ga0311297_100698510	seryl-tRNA synthetase		Bin34	KO:K00399	methyl-coenzyme M reductase alpha subunit [EC:2.8.4.1] (mcrA)
	Bin34	Ga0311297_1274907	Archaeoglobales		Bin34	3300029625 assembled Ga0311297_100698511	Ga0311297_100698511	protoheme IX farnesyltransferase		Bin34	KO:K00400	methyl coenzyme M reductase system, component A2 (K00400)
	Bin34	Ga0311297_1393336	Archaeoglobales		Bin34	3300029625 assembled Ga0311297_10069852	Ga0311297_10069852	V/A-type H+-transporting ATPase subunit E		Bin34	KO:K00401	methyl-coenzyme M reductase beta subunit [EC:2.8.4.1] (mcrB)
	Bin34	Ga0311297_1092731	Archaeoglobales		Bin34	3300029625 assembled Ga0311297_10069853	Ga0311297_10069853	V/A-type H+-transporting ATPase subunit C		Bin34	KO:K00402	methyl-coenzyme M reductase gamma subunit [EC:2.8.4.1] (mcrG)
	Bin34	Ga0311297_1145774	Archaeoglobales		Bin34	3300029625 assembled Ga0311297_10069854	Ga0311297_10069854	V/A-type H+-transporting ATPase subunit F		Bin34	KO:K00425	cytochrome d ubiquinol oxidase subunit I [EC:1.10.3.-] (cydA)
	Bin34	Ga0311297_1346550	Archaeoglobales		Bin34	3300029625 assembled Ga0311297_10069855	Ga0311297_10069855	V/A-type H+-transporting ATPase subunit A		Bin34	KO:K00441	coenzyme F420 hydrogenase subunit beta [EC:1.12.98.1] (frhB)
	Bin34	Ga0311297_1159708	Archaeoglobales		Bin34	3300029625 assembled Ga0311297_10069856	Ga0311297_10069856	V/A-type H+-transporting ATPase subunit B		Bin34	KO:K00483	4-hydroxyphenylacetate 3-monooxygenase [EC:1.14.14.9] (hpaB)
	Bin34	Ga0311297_1061874	Archaeoglobales		Bin34	3300029625 assembled Ga0311297_10069857	Ga0311297_10069857	V/A-type H+-transporting ATPase subunit D		Bin34	KO:K00525	ribonucleoside-diphosphate reductase alpha chain [EC:1.17.4.1] (E1.17.4.1A, nrdA, nrdE)
	Bin34	Ga0311297_1240117	Archaeoglobales		Bin34	3300029625 assembled Ga0311297_10069858	Ga0311297_10069858	3-hydroxybutyryl-CoA dehydratase		Bin34	KO:K00528	ferredoxin--NADP+ reductase [EC:1.18.1.2] (fpr)
	Bin34	Ga0311297_1116269	Archaeoglobales		Bin34	3300029625 assembled Ga0311297_10069859	Ga0311297_10069859	Xaa-Pro aminopeptidase		Bin34	KO:K00540	E1.-.-.-
	Bin34	Ga0311297_1198083	Archaeoglobales		Bin34	3300029625 assembled Ga0311297_10171571	Ga0311297_10171571	heat shock protein HtpX		Bin34	KO:K00549	5-methyltetrahydropteroyltriglutamate--homocysteine methyltransferase [EC:2.1.1.14] (metE)
	Bin61	Ga0311297_1090590	Archaeoglobales		Bin34	3300029625 assembled Ga0311297_10171572	Ga0311297_10171572	N-acetyllactosaminide 3-alpha-galactosyltransferase		Bin34	KO:K00555	tRNA (guanine26-N2/guanine27-N2)-dimethyltransferase [EC:2.1.1.215 2.1.1.216] (TRMT1, trm1)
	Bin61	Ga0311297_1093013	Archaeoglobales		Bin34	3300029625 assembled Ga0311297_10171573	Ga0311297_10171573	acyl-CoA dehydrogenase		Bin34	KO:K00560	thymidylate synthase [EC:2.1.1.45] (thyA, TYMS)
	Bin61	Ga0311297_1096456	Archaeoglobales		Bin34	3300029625 assembled Ga0311297_10171574	Ga0311297_10171574	heterodisulfide reductase subunit A		Bin34	KO:K00567	methylated-DNA-[protein]-cysteine S-methyltransferase [EC:2.1.1.63] (ogt, MGMT)
	Bin61	Ga0311297_1099849	Archaeoglobales		Bin34	3300029625 assembled Ga0311297_10186741	Ga0311297_10186741	tryptophanyl-tRNA synthetase		Bin34	KO:K00573	protein-L-isoaspartate(D-aspartate) O-methyltransferase [EC:2.1.1.77] (E2.1.1.77, pcm)
	Bin61	Ga0311297_1116600	Archaeoglobales		Bin34	3300029625 assembled Ga0311297_101867410	Ga0311297_101867410	arginyl-tRNA synthetase		Bin34	KO:K00577	tetrahydromethanopterin S-methyltransferase subunit A [EC:2.1.1.86] (mtrA)
	Bin61	Ga0311297_1126243	Archaeoglobales		Bin34	3300029625 assembled Ga0311297_101867411	Ga0311297_101867411	membrane protein DedA with SNARE-associated domain		Bin34	KO:K00578	tetrahydromethanopterin S-methyltransferase subunit B [EC:2.1.1.86] (mtrB)
	Bin61	Ga0311297_1013838	Archaeoglobales		Bin34	3300029625 assembled Ga0311297_101867412	Ga0311297_101867412	hypothetical protein		Bin34	KO:K00579	tetrahydromethanopterin S-methyltransferase subunit C [EC:2.1.1.86] (mtrC)
	Bin61	Ga0311297_1141531	Archaeoglobales		Bin34	3300029625 assembled Ga0311297_101867413	Ga0311297_101867413	2,5-diamino-6-(ribosylamino)-4(3H)-pyrimidinone 5'-phosphate reductase		Bin34	KO:K00580	tetrahydromethanopterin S-methyltransferase subunit D [EC:2.1.1.86] (mtrD)
	Bin61	Ga0311297_1145478	Archaeoglobales		Bin34	3300029625 assembled Ga0311297_101867414	Ga0311297_101867414	uncharacterized protein with GYD domain		Bin34	KO:K00581	tetrahydromethanopterin S-methyltransferase subunit E [EC:2.1.1.86] (mtrE)
	Bin61	Ga0311297_1146968	Archaeoglobales		Bin34	3300029625 assembled Ga0311297_101867415	Ga0311297_101867415	60S ribosome subunit biogenesis protein NIP7		Bin34	KO:K00582	tetrahydromethanopterin S-methyltransferase subunit F [EC:2.1.1.86] (mtrF)
	Bin61	Ga0311297_1155179	Archaeoglobales		Bin34	3300029625 assembled Ga0311297_101867416	Ga0311297_101867416	elongation factor 2		Bin34	KO:K00583	tetrahydromethanopterin S-methyltransferase subunit G [EC:2.1.1.86] (mtrG)
	Bin61	Ga0311297_1165333	Archaeoglobales		Bin34	3300029625 assembled Ga0311297_101867417	Ga0311297_101867417	small subunit ribosomal protein S7		Bin34	KO:K00584	tetrahydromethanopterin S-methyltransferase subunit H [EC:2.1.1.86] (mtrH)
	Bin61	Ga0311297_1175986	Archaeoglobales		Bin34	3300029625 assembled Ga0311297_101867418	Ga0311297_101867418	small subunit ribosomal protein S12		Bin34	KO:K00586	diphthine synthase [EC:2.1.1.98] (DPH5)
	Bin61	Ga0311297_1018208	Archaeoglobales		Bin34	3300029625 assembled Ga0311297_101867419	Ga0311297_101867419	N utilization substance protein A		Bin34	KO:K00600	glycine hydroxymethyltransferase [EC:2.1.2.1] (glyA, SHMT)
	Bin61	Ga0311297_1178313	Archaeoglobales		Bin34	3300029625 assembled Ga0311297_10186742	Ga0311297_10186742	2-dehydropantoate 2-reductase		Bin34	KO:K00609	aspartate carbamoyltransferase catalytic subunit [EC:2.1.3.2] (pyrB, PYR2)
	Bin61	Ga0311297_1181033	Archaeoglobales		Bin34	3300029625 assembled Ga0311297_101867420	Ga0311297_101867420	large subunit ribosomal protein L30e		Bin34	KO:K00610	aspartate carbamoyltransferase regulatory subunit (pyrI)
	Bin61	Ga0311297_1018771	Archaeoglobales		Bin34	3300029625 assembled Ga0311297_101867421	Ga0311297_101867421	DNA-directed RNA polymerase subunit A"		Bin34	KO:K00611	ornithine carbamoyltransferase [EC:2.1.3.3] (OTC, argF, argI)
	Bin61	Ga0311297_1189942	Archaeoglobales		Bin34	3300029625 assembled Ga0311297_101867422	Ga0311297_101867422	DNA-directed RNA polymerase subunit A'		Bin34	KO:K00620	glutamate N-acetyltransferase / amino-acid N-acetyltransferase [EC:2.3.1.35 2.3.1.1] (argJ)
	Bin61	Ga0311297_1217179	Archaeoglobales		Bin34	3300029625 assembled Ga0311297_101867423	Ga0311297_101867423	DNA-directed RNA polymerase subunit B'		Bin34	KO:K00626	acetyl-CoA C-acetyltransferase [EC:2.3.1.9] (E2.3.1.9, atoB)
	Bin61	Ga0311297_1022849	Archaeoglobales		Bin34	3300029625 assembled Ga0311297_101867424	Ga0311297_101867424	DNA-directed RNA polymerase subunit B"		Bin34	KO:K00632	acetyl-CoA acyltransferase [EC:2.3.1.16] (fadA, fadI)
	Bin61	Ga0311297_1223511	Archaeoglobales		Bin34	3300029625 assembled Ga0311297_101867425	Ga0311297_101867425	DNA-directed RNA polymerase subunit H		Bin34	KO:K00666	fatty-acyl-CoA synthase [EC:6.2.1.-] (K00666)
	Bin61	Ga0311297_1230305	Archaeoglobales		Bin34	3300029625 assembled Ga0311297_101867426	Ga0311297_101867426	hypothetical protein		Bin34	KO:K00672	formylmethanofuran--tetrahydromethanopterin N-formyltransferase [EC:2.3.1.101] (ftr)
	Bin61	Ga0311297_1230730	Archaeoglobales		Bin34	3300029625 assembled Ga0311297_101867427	Ga0311297_101867427	hypothetical protein		Bin34	KO:K00721	dolichol-phosphate mannosyltransferase [EC:2.4.1.83] (DPM1)
	Bin61	Ga0311297_1240633	Archaeoglobales		Bin34	3300029625 assembled Ga0311297_101867428	Ga0311297_101867428	uncharacterized protein		Bin34	KO:K00743	N-acetyllactosaminide 3-alpha-galactosyltransferase [EC:2.4.1.87] (GGTA1)
	Bin61	Ga0311297_1240824	Archaeoglobales		Bin34	3300029625 assembled Ga0311297_101867429	Ga0311297_101867429	uncharacterized membrane protein		Bin34	KO:K00762	orotate phosphoribosyltransferase [EC:2.4.2.10] (pyrE)
	Bin61	Ga0311297_1252147	Archaeoglobales		Bin34	3300029625 assembled Ga0311297_10186743	Ga0311297_10186743	uncharacterized membrane protein		Bin34	KO:K00763	nicotinate phosphoribosyltransferase [EC:6.3.4.21] (pncB, NAPRT1)
	Bin61	Ga0311297_1274176	Archaeoglobales		Bin34	3300029625 assembled Ga0311297_101867430	Ga0311297_101867430	undecaprenyl diphosphate synthase		Bin34	KO:K00764	amidophosphoribosyltransferase [EC:2.4.2.14] (purF, PPAT)
	Bin61	Ga0311297_1279964	Archaeoglobales		Bin34	3300029625 assembled Ga0311297_101867431	Ga0311297_101867431	uncharacterized protein with predicted RNA binding PUA domain		Bin34	KO:K00765	ATP phosphoribosyltransferase [EC:2.4.2.17] (hisG)
	Bin61	Ga0311297_1281544	Archaeoglobales		Bin34	3300029625 assembled Ga0311297_101867432	Ga0311297_101867432	hypothetical protein		Bin34	KO:K00772	5'-methylthioadenosine phosphorylase [EC:2.4.2.28] (mtaP, MTAP)
	Bin61	Ga0311297_1282140	Archaeoglobales		Bin34	3300029625 assembled Ga0311297_101867433	Ga0311297_101867433	phosphoribosylformimino-5-aminoimidazole carboxamide ribotide isomerase		Bin34	KO:K00773	queuine tRNA-ribosyltransferase [EC:2.4.2.29] (tgt, QTRT1)
	Bin61	Ga0311297_1290757	Archaeoglobales		Bin34	3300029625 assembled Ga0311297_101867434	Ga0311297_101867434	digeranylgeranylglycerophospholipid reductase		Bin34	KO:K00784	ribonuclease Z [EC:3.1.26.11] (rnz)
	Bin61	Ga0311297_1306352	Archaeoglobales		Bin34	3300029625 assembled Ga0311297_101867435	Ga0311297_101867435	tRNA(Ile)-lysidine synthase TilS/MesJ		Bin34	KO:K00788	thiamine-phosphate pyrophosphorylase [EC:2.5.1.3] (thiE)
	Bin61	Ga0311297_1309719	Archaeoglobales		Bin34	3300029625 assembled Ga0311297_101867436	Ga0311297_101867436	DNA-binding Lrp family transcriptional regulator/DNA-binding Lrp family transcriptional regulator		Bin34	KO:K00789	S-adenosylmethionine synthetase [EC:2.5.1.6] (metK)
	Bin61	Ga0311297_1330979	Archaeoglobales		Bin34	3300029625 assembled Ga0311297_101867437	Ga0311297_101867437	precorrin-2 dehydrogenase/sirohydrochlorin ferrochelatase		Bin34	KO:K00793	riboflavin synthase [EC:2.5.1.9] (ribE, RIB5)
	Bin61	Ga0311297_1347918	Archaeoglobales		Bin34	3300029625 assembled Ga0311297_101867438	Ga0311297_101867438	chaperonin GroEL (HSP60 family)		Bin34	KO:K00794	6,7-dimethyl-8-ribityllumazine synthase [EC:2.5.1.78] (ribH, RIB4)
	Bin61	Ga0311297_1391339	Archaeoglobales		Bin34	3300029625 assembled Ga0311297_10186744	Ga0311297_10186744	DNA-binding transcriptional ArsR family regulator		Bin34	KO:K00796	dihydropteroate synthase [EC:2.5.1.15] (folP)
	Bin61	Ga0311297_1393419	Archaeoglobales		Bin34	3300029625 assembled Ga0311297_10186745	Ga0311297_10186745	mgtE-like transporter		Bin34	KO:K00797	spermidine synthase [EC:2.5.1.16] (speE, SRM)
	Bin61	Ga0311297_1004215	Archaeoglobales		Bin34	3300029625 assembled Ga0311297_10186746	Ga0311297_10186746	rubredoxin		Bin34	KO:K00798	cob(I)alamin adenosyltransferase [EC:2.5.1.17] (MMAB, pduO)
	Bin61	Ga0311297_1404932	Archaeoglobales		Bin34	3300029625 assembled Ga0311297_10186747	Ga0311297_10186747	hypothetical protein		Bin34	KO:K00803	alkyldihydroxyacetonephosphate synthase [EC:2.5.1.26] (AGPS, agpS)
	Bin61	Ga0311297_1411765	Archaeoglobales		Bin34	3300029625 assembled Ga0311297_10186748	Ga0311297_10186748	acetyl-CoA C-acetyltransferase		Bin34	KO:K00806	undecaprenyl diphosphate synthase [EC:2.5.1.31] (uppS)
	Bin61	Ga0311297_1419096	Archaeoglobales		Bin34	3300029625 assembled Ga0311297_10186749	Ga0311297_10186749	preprotein translocase subunit Sec61beta		Bin34	KO:K00809	deoxyhypusine synthase [EC:2.5.1.46] (DHPS, dys)
	Bin61	Ga0311297_1052277	Archaeoglobales		Bin34	3300029625 assembled Ga0311297_10203741	Ga0311297_10203741	hypothetical protein		Bin34	KO:K00812	aspartate aminotransferase [EC:2.6.1.1] (aspB)
	Bin61	Ga0311297_1057100	Archaeoglobales		Bin34	3300029625 assembled Ga0311297_102037410	Ga0311297_102037410	ribosomal protein S18 acetylase RimI-like enzyme		Bin34	KO:K00817	histidinol-phosphate aminotransferase [EC:2.6.1.9] (hisC)
	Bin61	Ga0311297_1062835	Archaeoglobales		Bin34	3300029625 assembled Ga0311297_102037411	Ga0311297_102037411	hypothetical protein		Bin34	KO:K00821	acetylornithine/N-succinyldiaminopimelate aminotransferase [EC:2.6.1.11 2.6.1.17] (argD)
	Bin61	Ga0311297_1062959	Archaeoglobales		Bin34	3300029625 assembled Ga0311297_102037412	Ga0311297_102037412	adenine deaminase		Bin34	KO:K00826	branched-chain amino acid aminotransferase [EC:2.6.1.42] (E2.6.1.42, ilvE)
					Bin34	3300029625 assembled Ga0311297_102037413	Ga0311297_102037413	ABC-2 type transport system permease protein		Bin34	KO:K00845	glucokinase [EC:2.7.1.2] (glk)
					Bin34	3300029625 assembled Ga0311297_102037414	Ga0311297_102037414	ABC-2 type transport system ATP-binding protein		Bin34	KO:K00852	ribokinase [EC:2.7.1.15] (rbsK, RBKS)
					Bin34	3300029625 assembled Ga0311297_102037415	Ga0311297_102037415	archaellum biogenesis ATPase FlaH		Bin34	KO:K00854	xylulokinase [EC:2.7.1.17] (xylB, XYLB)
					Bin34	3300029625 assembled Ga0311297_102037416	Ga0311297_102037416	protoporphyrinogen oxidase/predicted NAD/FAD-binding protein		Bin34	KO:K00864	glycerol kinase [EC:2.7.1.30] (glpK, GK)
					Bin34	3300029625 assembled Ga0311297_102037417	Ga0311297_102037417	enoyl-CoA hydratase/3-hydroxyacyl-CoA dehydrogenase		Bin34	KO:K00869	mevalonate kinase [EC:2.7.1.36] (E2.7.1.36, MVK, mvaK1)
					Bin34	3300029625 assembled Ga0311297_102037418	Ga0311297_102037418	protoporphyrinogen oxidase		Bin34	KO:K00873	pyruvate kinase [EC:2.7.1.40] (PK, pyk)
					Bin34	3300029625 assembled Ga0311297_102037419	Ga0311297_102037419	XTP/dITP diphosphohydrolase		Bin34	KO:K00884	N-acetylglucosamine kinase [EC:2.7.1.59] (NAGK, nagK)
					Bin34	3300029625 assembled Ga0311297_10203742	Ga0311297_10203742	glutamyl-tRNA synthetase		Bin34	KO:K00891	shikimate kinase [EC:2.7.1.71] (E2.7.1.71, aroK, aroL)
					Bin34	3300029625 assembled Ga0311297_102037420	Ga0311297_102037420	chaperonin GroEL (HSP60 family)		Bin34	KO:K00924	E2.7.1.-
					Bin34	3300029625 assembled Ga0311297_10203743	Ga0311297_10203743	hypothetical protein		Bin34	KO:K00927	phosphoglycerate kinase [EC:2.7.2.3] (PGK, pgk)
					Bin34	3300029625 assembled Ga0311297_10203744	Ga0311297_10203744	activator of 2-hydroxyglutaryl-CoA dehydratase		Bin34	KO:K00928	aspartate kinase [EC:2.7.2.4] (lysC)
					Bin34	3300029625 assembled Ga0311297_10203745	Ga0311297_10203745	benzoyl-CoA reductase/2-hydroxyglutaryl-CoA dehydratase subunit BcrC/BadD/HgdB		Bin34	KO:K00930	acetylglutamate kinase [EC:2.7.2.8] (argB)
					Bin34	3300029625 assembled Ga0311297_10203746	Ga0311297_10203746	benzoyl-CoA reductase/2-hydroxyglutaryl-CoA dehydratase subunit BcrC/BadD/HgdB		Bin34	KO:K00939	adenylate kinase [EC:2.7.4.3] (adk, AK)
					Bin34	3300029625 assembled Ga0311297_10203747	Ga0311297_10203747	DNA-binding protein		Bin34	KO:K00940	nucleoside-diphosphate kinase [EC:2.7.4.6] (ndk, NME)
					Bin34	3300029625 assembled Ga0311297_10203748	Ga0311297_10203748	phenylalanyl-tRNA synthetase alpha chain		Bin34	KO:K00941	hydroxymethylpyrimidine/phosphomethylpyrimidine kinase [EC:2.7.1.49 2.7.4.7] (thiD)
					Bin34	3300029625 assembled Ga0311297_10203749	Ga0311297_10203749	aspartyl-tRNA(Asn)/glutamyl-tRNA(Gln) amidotransferase subunit A		Bin34	KO:K00943	dTMP kinase [EC:2.7.4.9] (tmk, DTYMK)
					Bin34	3300029625 assembled Ga0311297_10222071	Ga0311297_10222071	hypothetical protein		Bin34	KO:K00945	cytidylate kinase [EC:2.7.4.14] (cmk)
					Bin34	3300029625 assembled Ga0311297_102220710	Ga0311297_102220710	hypothetical protein		Bin34	KO:K00946	thiamine-monophosphate kinase [EC:2.7.4.16] (thiL)
					Bin34	3300029625 assembled Ga0311297_102220711	Ga0311297_102220711	hypothetical protein		Bin34	KO:K00948	ribose-phosphate pyrophosphokinase [EC:2.7.6.1] (PRPS, prsA)
					Bin34	3300029625 assembled Ga0311297_102220712	Ga0311297_102220712	uncharacterized protein YbaR (Trm112 family)		Bin34	KO:K00952	nicotinamide-nucleotide adenylyltransferase [EC:2.7.7.1] (nadM)
					Bin34	3300029625 assembled Ga0311297_102220713	Ga0311297_102220713	CTP synthase		Bin34	KO:K00973	glucose-1-phosphate thymidylyltransferase [EC:2.7.7.24] (E2.7.7.24, rfbA, rffH)
					Bin34	3300029625 assembled Ga0311297_102220714	Ga0311297_102220714	acetyl esterase		Bin34	KO:K00974	tRNA nucleotidyltransferase (CCA-adding enzyme) [EC:2.7.7.72 3.1.3.- 3.1.4.-] (cca)
					Bin34	3300029625 assembled Ga0311297_102220715	Ga0311297_102220715	dolichol-phosphate mannosyltransferase		Bin34	KO:K01007	pyruvate, water dikinase [EC:2.7.9.2] (pps, ppsA)
					Bin34	3300029625 assembled Ga0311297_102220716	Ga0311297_102220716	orotate phosphoribosyltransferase		Bin34	KO:K01012	biotin synthase [EC:2.8.1.6] (bioB)
					Bin34	3300029625 assembled Ga0311297_102220717	Ga0311297_102220717	UPF0271 protein		Bin34	KO:K01066	acetyl esterase [EC:3.1.1.-] (aes)
					Bin34	3300029625 assembled Ga0311297_102220718	Ga0311297_102220718	ribose-phosphate pyrophosphokinase		Bin34	KO:K01079	phosphoserine phosphatase [EC:3.1.3.3] (serB, PSPH)
					Bin34	3300029625 assembled Ga0311297_102220719	Ga0311297_102220719	regulator of protease activity HflC (stomatin/prohibitin superfamily)		Bin34	KO:K01090	protein phosphatase [EC:3.1.3.16] (E3.1.3.16)
					Bin34	3300029625 assembled Ga0311297_10222072	Ga0311297_10222072	hypothetical protein		Bin34	KO:K01101	4-nitrophenyl phosphatase [EC:3.1.3.41] (E3.1.3.41)
					Bin34	3300029625 assembled Ga0311297_102220720	Ga0311297_102220720	acyl-CoA synthetase (NDP forming)		Bin34	KO:K01142	exodeoxyribonuclease III [EC:3.1.11.2] (E3.1.11.2, xthA)
					Bin34	3300029625 assembled Ga0311297_10222073	Ga0311297_10222073	xanthine/uracil permease		Bin34	KO:K01170	tRNA-intron endonuclease, archaea type [EC:3.1.27.9] (E3.1.27.9)
					Bin34	3300029625 assembled Ga0311297_10222074	Ga0311297_10222074	hypothetical protein		Bin34	KO:K01179	endoglucanase [EC:3.2.1.4] (E3.2.1.4)
					Bin34	3300029625 assembled Ga0311297_10222075	Ga0311297_10222075	malate dehydrogenase		Bin34	KO:K01251	adenosylhomocysteinase [EC:3.3.1.1] (E3.3.1.1, ahcY)
					Bin34	3300029625 assembled Ga0311297_10222076	Ga0311297_10222076	hypothetical protein		Bin34	KO:K01262	Xaa-Pro aminopeptidase [EC:3.4.11.9] (pepP)
					Bin34	3300029625 assembled Ga0311297_10222077	Ga0311297_10222077	polyhydroxyalkanoate synthase		Bin34	KO:K01265	methionyl aminopeptidase [EC:3.4.11.18] (map)
					Bin34	3300029625 assembled Ga0311297_10222078	Ga0311297_10222078	hypothetical protein		Bin34	KO:K01409	N6-L-threonylcarbamoyladenine synthase [EC:2.3.1.234] (KAE1, tsaD, QRI7)
					Bin34	3300029625 assembled Ga0311297_10222079	Ga0311297_10222079	hypothetical protein		Bin34	KO:K01434	penicillin amidase [EC:3.5.1.11] (E3.5.1.11)
					Bin34	3300029625 assembled Ga0311297_10284671	Ga0311297_10284671	long-chain acyl-CoA synthetase		Bin34	KO:K01439	succinyl-diaminopimelate desuccinylase [EC:3.5.1.18] (dapE)
					Bin34	3300029625 assembled Ga0311297_10284672	Ga0311297_10284672	hypothetical protein		Bin34	KO:K01465	dihydroorotase [EC:3.5.2.3] (URA4, pyrC)
					Bin34	3300029625 assembled Ga0311297_10284673	Ga0311297_10284673	rRNA small subunit pseudouridine methyltransferase Nep1		Bin34	KO:K01480	agmatinase [EC:3.5.3.11] (speB)
					Bin34	3300029625 assembled Ga0311297_10284674	Ga0311297_10284674	thiamine-monophosphate kinase		Bin34	KO:K01486	adenine deaminase [EC:3.5.4.2] (ade)
					Bin34	3300029625 assembled Ga0311297_10284675	Ga0311297_10284675	O-antigen/teichoic acid export membrane protein		Bin34	KO:K01493	dCMP deaminase [EC:3.5.4.12] (comEB)
					Bin34	3300029625 assembled Ga0311297_10284676	Ga0311297_10284676	long-chain acyl-CoA synthetase		Bin34	KO:K01496	phosphoribosyl-AMP cyclohydrolase [EC:3.5.4.19] (hisI)
					Bin34	3300029625 assembled Ga0311297_10285901	Ga0311297_10285901	predicted transcriptional regulator		Bin34	KO:K01499	methenyltetrahydromethanopterin cyclohydrolase [EC:3.5.4.27] (mch)
					Bin34	3300029625 assembled Ga0311297_102859010	Ga0311297_102859010	protein phosphatase		Bin34	KO:K01512	acylphosphatase [EC:3.6.1.7] (acyP)
					Bin34	3300029625 assembled Ga0311297_102859011	Ga0311297_102859011	hypothetical protein		Bin34	KO:K01520	dUTP pyrophosphatase [EC:3.6.1.23] (dut, DUT)
					Bin34	3300029625 assembled Ga0311297_102859012	Ga0311297_102859012	transporter family protein		Bin34	KO:K01586	diaminopimelate decarboxylase [EC:4.1.1.20] (lysA)
					Bin34	3300029625 assembled Ga0311297_102859013	Ga0311297_102859013	ribulose-bisphosphate carboxylase large chain		Bin34	KO:K01588	5-(carboxyamino)imidazole ribonucleotide mutase [EC:5.4.99.18] (purE)
					Bin34	3300029625 assembled Ga0311297_102859014	Ga0311297_102859014	quinone-modifying oxidoreductase subunit QmoC		Bin34	KO:K01591	orotidine-5'-phosphate decarboxylase [EC:4.1.1.23] (pyrF)
					Bin34	3300029625 assembled Ga0311297_102859015	Ga0311297_102859015	heterodisulfide reductase subunit A		Bin34	KO:K01601	ribulose-bisphosphate carboxylase large chain [EC:4.1.1.39] (rbcL)
					Bin34	3300029625 assembled Ga0311297_102859016	Ga0311297_102859016	heterodisulfide reductase subunit A		Bin34	KO:K01609	indole-3-glycerol phosphate synthase [EC:4.1.1.48] (trpC)
					Bin34	3300029625 assembled Ga0311297_102859017	Ga0311297_102859017	F420-non-reducing hydrogenase iron-sulfur subunit		Bin34	KO:K01611	S-adenosylmethionine decarboxylase [EC:4.1.1.50] (speD, AMD1)
					Bin34	3300029625 assembled Ga0311297_102859018	Ga0311297_102859018	F420-non-reducing hydrogenase small subunit		Bin34	KO:K01613	phosphatidylserine decarboxylase [EC:4.1.1.65] (psd, PISD)
					Bin34	3300029625 assembled Ga0311297_102859019	Ga0311297_102859019	F420-non-reducing hydrogenase large subunit		Bin34	KO:K01622	fructose 1,6-bisphosphate aldolase/phosphatase [EC:4.1.2.13 3.1.3.11] (K01622)
					Bin34	3300029625 assembled Ga0311297_10285902	Ga0311297_10285902	enoyl-CoA hydratase/3-hydroxyacyl-CoA dehydrogenase		Bin34	KO:K01628	L-fuculose-phosphate aldolase [EC:4.1.2.17] (fucA)
					Bin34	3300029625 assembled Ga0311297_102859020	Ga0311297_102859020	Ni,Fe-hydrogenase maturation factor		Bin34	KO:K01641	hydroxymethylglutaryl-CoA synthase [EC:2.3.3.10] (E2.3.3.10)
					Bin34	3300029625 assembled Ga0311297_102859021	Ga0311297_102859021	MFS family permease/sugar phosphate permease		Bin34	KO:K01647	citrate synthase [EC:2.3.3.1] (CS, gltA)
					Bin34	3300029625 assembled Ga0311297_102859022	Ga0311297_102859022	hypothetical protein		Bin34	KO:K01649	2-isopropylmalate synthase [EC:2.3.3.13] (leuA)
					Bin34	3300029625 assembled Ga0311297_102859023	Ga0311297_102859023	L-ascorbate metabolism protein UlaG (beta-lactamase superfamily)		Bin34	KO:K01652	acetolactate synthase I/II/III large subunit [EC:2.2.1.6] (E2.2.1.6L, ilvB, ilvG, ilvI)
					Bin34	3300029625 assembled Ga0311297_102859024	Ga0311297_102859024	long-chain acyl-CoA synthetase		Bin34	KO:K01653	acetolactate synthase I/III small subunit [EC:2.2.1.6] (E2.2.1.6S, ilvH, ilvN)
					Bin34	3300029625 assembled Ga0311297_10285903	Ga0311297_10285903	5-formaminoimidazole-4-carboxamide-1-(beta)-D-ribofuranosyl 5'-monophosphate synthetase		Bin34	KO:K01657	anthranilate synthase component I [EC:4.1.3.27] (trpE)
					Bin34	3300029625 assembled Ga0311297_10285904	Ga0311297_10285904	ADP-ribosylglycohydrolase		Bin34	KO:K01658	anthranilate synthase component II [EC:4.1.3.27] (trpG)
					Bin34	3300029625 assembled Ga0311297_10285905	Ga0311297_10285905	uncharacterized protein (AIM24 family)		Bin34	KO:K01677	fumarate hydratase subunit alpha [EC:4.2.1.2] (E4.2.1.2AA, fumA)
					Bin34	3300029625 assembled Ga0311297_10285906	Ga0311297_10285906	uncharacterized protein (AIM24 family)		Bin34	KO:K01678	fumarate hydratase subunit beta [EC:4.2.1.2] (E4.2.1.2AB, fumB)
					Bin34	3300029625 assembled Ga0311297_10285907	Ga0311297_10285907	D-aminoacyl-tRNA deacylase		Bin34	KO:K01687	dihydroxy-acid dehydratase [EC:4.2.1.9] (ilvD)
					Bin34	3300029625 assembled Ga0311297_10285908	Ga0311297_10285908	aspartate carbamoyltransferase regulatory subunit		Bin34	KO:K01689	enolase [EC:4.2.1.11] (ENO, eno)
					Bin34	3300029625 assembled Ga0311297_10285909	Ga0311297_10285909	aspartate carbamoyltransferase catalytic subunit		Bin34	KO:K01693	imidazoleglycerol-phosphate dehydratase [EC:4.2.1.19] (hisB)
					Bin34	3300029625 assembled Ga0311297_10297211	Ga0311297_10297211	putative transposase		Bin34	KO:K01695	tryptophan synthase alpha chain [EC:4.2.1.20] (trpA)
					Bin34	3300029625 assembled Ga0311297_102972110	Ga0311297_102972110	predicted amidohydrolase		Bin34	KO:K01696	tryptophan synthase beta chain [EC:4.2.1.20] (trpB)
					Bin34	3300029625 assembled Ga0311297_102972111	Ga0311297_102972111	helix-turn-helix protein		Bin34	KO:K01698	porphobilinogen synthase [EC:4.2.1.24] (hemB, ALAD)
					Bin34	3300029625 assembled Ga0311297_102972112	Ga0311297_102972112	NAD-dependent deacetylase		Bin34	KO:K01703	3-isopropylmalate/(R)-2-methylmalate dehydratase large subunit [EC:4.2.1.33 4.2.1.35] (leuC)
					Bin34	3300029625 assembled Ga0311297_102972113	Ga0311297_102972113	ornithine carbamoyltransferase		Bin34	KO:K01704	3-isopropylmalate/(R)-2-methylmalate dehydratase small subunit [EC:4.2.1.33 4.2.1.35] (leuD)
					Bin34	3300029625 assembled Ga0311297_102972114	Ga0311297_102972114	multiple antibiotic resistance protein		Bin34	KO:K01711	GDPmannose 4,6-dehydratase [EC:4.2.1.47] (gmd, GMDS)
					Bin34	3300029625 assembled Ga0311297_102972115	Ga0311297_102972115	hypothetical protein		Bin34	KO:K01714	4-hydroxy-tetrahydrodipicolinate synthase [EC:4.3.3.7] (dapA)
					Bin34	3300029625 assembled Ga0311297_102972116	Ga0311297_102972116	hypothetical protein		Bin34	KO:K01715	enoyl-CoA hydratase [EC:4.2.1.17] (crt)
					Bin34	3300029625 assembled Ga0311297_102972117	Ga0311297_102972117	polynucleotide 5'-hydroxyl-kinase GRC3/NOL9		Bin34	KO:K01719	uroporphyrinogen-III synthase [EC:4.2.1.75] (hemD, UROS)
					Bin34	3300029625 assembled Ga0311297_102972118	Ga0311297_102972118	thiamine phosphate synthase YjbQ (UPF0047 family)		Bin34	KO:K01733	threonine synthase [EC:4.2.3.1] (thrC)
					Bin34	3300029625 assembled Ga0311297_102972119	Ga0311297_102972119	23S rRNA (uridine2552-2'-O)-methyltransferase		Bin34	KO:K01736	chorismate synthase [EC:4.2.3.5] (aroC)
					Bin34	3300029625 assembled Ga0311297_10297212	Ga0311297_10297212	5,10-methylenetetrahydromethanopterin reductase/phthiodiolone/phenolphthiodiolone dimycocerosates ketoreductase		Bin34	KO:K01737	6-pyruvoyltetrahydropterin/6-carboxytetrahydropterin synthase [EC:4.2.3.12 4.1.2.50] (queD, ptpS, PTS)
					Bin34	3300029625 assembled Ga0311297_102972120	Ga0311297_102972120	hypothetical protein		Bin34	KO:K01749	hydroxymethylbilane synthase [EC:2.5.1.61] (hemC, HMBS)
					Bin34	3300029625 assembled Ga0311297_102972121	Ga0311297_102972121	ribonuclease BN (tRNA processing enzyme)		Bin34	KO:K01755	argininosuccinate lyase [EC:4.3.2.1] (argH, ASL)
					Bin34	3300029625 assembled Ga0311297_102972122	Ga0311297_102972122	tRNA nucleotidyltransferase (CCA-adding enzyme)		Bin34	KO:K01756	adenylosuccinate lyase [EC:4.3.2.2] (purB, ADSL)
					Bin34	3300029625 assembled Ga0311297_102972123	Ga0311297_102972123	2'-5' RNA ligase		Bin34	KO:K01778	diaminopimelate epimerase [EC:5.1.1.7] (dapF)
					Bin34	3300029625 assembled Ga0311297_102972124	Ga0311297_102972124	putative transposase		Bin34	KO:K01784	UDP-glucose 4-epimerase [EC:5.1.3.2] (galE, GALE)
					Bin34	3300029625 assembled Ga0311297_10297213	Ga0311297_10297213	signal transduction histidine kinase		Bin34	KO:K01803	triosephosphate isomerase (TIM) [EC:5.3.1.1] (TPI, tpiA)
					Bin34	3300029625 assembled Ga0311297_10297214	Ga0311297_10297214	phosphomannomutase/phosphoglucomutase		Bin34	KO:K01807	ribose 5-phosphate isomerase A [EC:5.3.1.6] (rpiA)
					Bin34	3300029625 assembled Ga0311297_10297215	Ga0311297_10297215	hypothetical protein		Bin34	KO:K01809	mannose-6-phosphate isomerase [EC:5.3.1.8] (manA, MPI)
					Bin34	3300029625 assembled Ga0311297_10297216	Ga0311297_10297216	hypothetical protein		Bin34	KO:K01814	phosphoribosylformimino-5-aminoimidazole carboxamide ribotide isomerase [EC:5.3.1.16] (hisA)
					Bin34	3300029625 assembled Ga0311297_10297217	Ga0311297_10297217	uncharacterized membrane protein		Bin34	KO:K01817	phosphoribosylanthranilate isomerase [EC:5.3.1.24] (trpF)
					Bin34	3300029625 assembled Ga0311297_10297218	Ga0311297_10297218	pyruvate formate lyase activating enzyme		Bin34	KO:K01821	4-oxalocrotonate tautomerase [EC:5.3.2.6] (praC, xylH)
					Bin34	3300029625 assembled Ga0311297_10297219	Ga0311297_10297219	uroporphyrinogen-III synthase		Bin34	KO:K01823	isopentenyl-diphosphate delta-isomerase [EC:5.3.3.2] (idi, IDI)
					Bin34	3300029625 assembled Ga0311297_10420811	Ga0311297_10420811	hypothetical protein		Bin34	KO:K01845	glutamate-1-semialdehyde 2,1-aminomutase [EC:5.4.3.8] (hemL)
					Bin34	3300029625 assembled Ga0311297_104208110	Ga0311297_104208110	rubrerythrin		Bin34	KO:K01848	methylmalonyl-CoA mutase, N-terminal domain [EC:5.4.99.2] (E5.4.99.2A, mcmA1)
					Bin34	3300029625 assembled Ga0311297_104208111	Ga0311297_104208111	superoxide reductase		Bin34	KO:K01849	methylmalonyl-CoA mutase, C-terminal domain [EC:5.4.99.2] (E5.4.99.2B, mcmA2)
					Bin34	3300029625 assembled Ga0311297_104208112	Ga0311297_104208112	peroxiredoxin (alkyl hydroperoxide reductase subunit C)		Bin34	KO:K01858	myo-inositol-1-phosphate synthase [EC:5.5.1.4] (INO1, ISYNA1)
					Bin34	3300029625 assembled Ga0311297_104208113	Ga0311297_104208113	Lrp/AsnC family transcriptional regulator for asnA, asnC and gidA		Bin34	KO:K01866	tyrosyl-tRNA synthetase [EC:6.1.1.1] (YARS, tyrS)
					Bin34	3300029625 assembled Ga0311297_104208114	Ga0311297_104208114	transposase		Bin34	KO:K01867	tryptophanyl-tRNA synthetase [EC:6.1.1.2] (WARS, trpS)
					Bin34	3300029625 assembled Ga0311297_104208115	Ga0311297_104208115	radical SAM superfamily enzyme YgiQ (UPF0313 family)		Bin34	KO:K01868	threonyl-tRNA synthetase [EC:6.1.1.3] (TARS, thrS)
					Bin34	3300029625 assembled Ga0311297_104208116	Ga0311297_104208116	gamma-glutamyl:cysteine ligase YbdK (ATP-grasp superfamily)		Bin34	KO:K01869	leucyl-tRNA synthetase [EC:6.1.1.4] (LARS, leuS)
					Bin34	3300029625 assembled Ga0311297_104208117	Ga0311297_104208117	Na+/H+ antiporter NhaD/arsenite permease-like protein		Bin34	KO:K01870	isoleucyl-tRNA synthetase [EC:6.1.1.5] (IARS, ileS)
					Bin34	3300029625 assembled Ga0311297_104208118	Ga0311297_104208118	nucleoside-triphosphatase		Bin34	KO:K01872	alanyl-tRNA synthetase [EC:6.1.1.7] (AARS, alaS)
					Bin34	3300029625 assembled Ga0311297_104208119	Ga0311297_104208119	tRNA (guanine26-N2/guanine27-N2)-dimethyltransferase		Bin34	KO:K01873	valyl-tRNA synthetase [EC:6.1.1.9] (VARS, valS)
					Bin34	3300029625 assembled Ga0311297_10420812	Ga0311297_10420812	predicted RNA-binding protein with TRAM domain		Bin34	KO:K01874	methionyl-tRNA synthetase [EC:6.1.1.10] (MARS, metG)
					Bin34	3300029625 assembled Ga0311297_104208120	Ga0311297_104208120	N-methylhydantoinase A/oxoprolinase/acetone carboxylase beta subunit		Bin34	KO:K01875	seryl-tRNA synthetase [EC:6.1.1.11] (SARS, serS)
					Bin34	3300029625 assembled Ga0311297_104208121	Ga0311297_104208121	5S rRNA maturation endonuclease (ribonuclease M5)		Bin34	KO:K01876	aspartyl-tRNA synthetase [EC:6.1.1.12] (DARS, aspS)
					Bin34	3300029625 assembled Ga0311297_104208122	Ga0311297_104208122	fumarate hydratase subunit alpha		Bin34	KO:K01880	glycyl-tRNA synthetase [EC:6.1.1.14] (GARS, glyS1)
					Bin34	3300029625 assembled Ga0311297_104208123	Ga0311297_104208123	fumarate hydratase subunit beta		Bin34	KO:K01881	prolyl-tRNA synthetase [EC:6.1.1.15] (PARS, proS)
					Bin34	3300029625 assembled Ga0311297_104208124	Ga0311297_104208124	hypothetical protein		Bin34	KO:K01885	glutamyl-tRNA synthetase [EC:6.1.1.17] (EARS, gltX)
					Bin34	3300029625 assembled Ga0311297_104208125	Ga0311297_104208125	putative pyrroloquinoline-quinone binding quinoprotein/putative pyrroloquinoline-quinone binding quinoprotein		Bin34	KO:K01887	arginyl-tRNA synthetase [EC:6.1.1.19] (RARS, argS)
					Bin34	3300029625 assembled Ga0311297_104208126	Ga0311297_104208126	diphthine synthase		Bin34	KO:K01889	phenylalanyl-tRNA synthetase alpha chain [EC:6.1.1.20] (FARSA, pheS)
					Bin34	3300029625 assembled Ga0311297_104208127	Ga0311297_104208127	OB-fold nucleic acid binding protein		Bin34	KO:K01890	phenylalanyl-tRNA synthetase beta chain [EC:6.1.1.20] (FARSB, pheT)
					Bin34	3300029625 assembled Ga0311297_104208128	Ga0311297_104208128	sugar fermentation stimulation protein A		Bin34	KO:K01892	histidyl-tRNA synthetase [EC:6.1.1.21] (HARS, hisS)
					Bin34	3300029625 assembled Ga0311297_104208129	Ga0311297_104208129	hypothetical protein		Bin34	KO:K01897	long-chain acyl-CoA synthetase [EC:6.2.1.3] (ACSL, fadD)
					Bin34	3300029625 assembled Ga0311297_10420813	Ga0311297_10420813	hypothetical protein		Bin34	KO:K01902	succinyl-CoA synthetase alpha subunit [EC:6.2.1.5] (sucD)
					Bin34	3300029625 assembled Ga0311297_104208130	Ga0311297_104208130	hypothetical protein		Bin34	KO:K01903	succinyl-CoA synthetase beta subunit [EC:6.2.1.5] (sucC)
					Bin34	3300029625 assembled Ga0311297_104208131	Ga0311297_104208131	hypothetical protein		Bin34	KO:K01912	phenylacetate-CoA ligase [EC:6.2.1.30] (paaK)
					Bin34	3300029625 assembled Ga0311297_104208132	Ga0311297_104208132	hypothetical protein		Bin34	KO:K01915	glutamine synthetase [EC:6.3.1.2] (glnA, GLUL)
					Bin34	3300029625 assembled Ga0311297_104208133	Ga0311297_104208133	ATP-binding protein involved in chromosome partitioning		Bin34	KO:K01916	NAD+ synthase [EC:6.3.1.5] (nadE)
					Bin34	3300029625 assembled Ga0311297_104208134	Ga0311297_104208134	predicted Fe-Mo cluster-binding NifX family protein		Bin34	KO:K01923	phosphoribosylaminoimidazole-succinocarboxamide synthase [EC:6.3.2.6] (purC)
					Bin34	3300029625 assembled Ga0311297_104208135	Ga0311297_104208135	hypothetical protein		Bin34	KO:K01933	phosphoribosylformylglycinamidine cyclo-ligase [EC:6.3.3.1] (purM)
					Bin34	3300029625 assembled Ga0311297_104208136	Ga0311297_104208136	hypothetical protein		Bin34	KO:K01934	5-formyltetrahydrofolate cyclo-ligase [EC:6.3.3.2] (MTHFS)
					Bin34	3300029625 assembled Ga0311297_104208137	Ga0311297_104208137	acetyl-CoA C-acetyltransferase		Bin34	KO:K01937	CTP synthase [EC:6.3.4.2] (pyrG, CTPS)
					Bin34	3300029625 assembled Ga0311297_104208138	Ga0311297_104208138	nitrogenase iron protein NifH		Bin34	KO:K01939	adenylosuccinate synthase [EC:6.3.4.4] (purA, ADSS)
					Bin34	3300029625 assembled Ga0311297_104208139	Ga0311297_104208139	uncharacterized protein (UPF0305 family)		Bin34	KO:K01940	argininosuccinate synthase [EC:6.3.4.5] (argG, ASS1)
					Bin34	3300029625 assembled Ga0311297_10420814	Ga0311297_10420814	putative mRNA 3-end processing factor		Bin34	KO:K01945	phosphoribosylamine--glycine ligase [EC:6.3.4.13] (purD)
					Bin34	3300029625 assembled Ga0311297_104208140	Ga0311297_104208140	methyl-coenzyme M reductase alpha subunit		Bin34	KO:K01951	GMP synthase (glutamine-hydrolysing) [EC:6.3.5.2] (guaA, GMPS)
					Bin34	3300029625 assembled Ga0311297_104208141	Ga0311297_104208141	methyl-coenzyme M reductase gamma subunit		Bin34	KO:K01952	phosphoribosylformylglycinamidine synthase [EC:6.3.5.3] (purL, PFAS)
					Bin34	3300029625 assembled Ga0311297_104208142	Ga0311297_104208142	methyl-coenzyme M reductase subunit C		Bin34	KO:K01953	asparagine synthase (glutamine-hydrolysing) [EC:6.3.5.4] (asnB, ASNS)
					Bin34	3300029625 assembled Ga0311297_104208143	Ga0311297_104208143	methyl-coenzyme M reductase subunit D		Bin34	KO:K01955	carbamoyl-phosphate synthase large subunit [EC:6.3.5.5] (carB, CPA2)
					Bin34	3300029625 assembled Ga0311297_104208144	Ga0311297_104208144	methyl-coenzyme M reductase beta subunit		Bin34	KO:K01956	carbamoyl-phosphate synthase small subunit [EC:6.3.5.5] (carA, CPA1)
					Bin34	3300029625 assembled Ga0311297_104208145	Ga0311297_104208145	hypothetical protein		Bin34	KO:K01959	pyruvate carboxylase subunit A [EC:6.4.1.1] (pycA)
					Bin34	3300029625 assembled Ga0311297_104208146	Ga0311297_104208146	cobyrinic acid a,c-diamide synthase		Bin34	KO:K01960	pyruvate carboxylase subunit B [EC:6.4.1.1] (pycB)
					Bin34	3300029625 assembled Ga0311297_104208147	Ga0311297_104208147	nitrogenase molybdenum-iron protein alpha/beta subunit		Bin34	KO:K01971	bifunctional non-homologous end joining protein LigD [EC:6.5.1.1] (ligD)
					Bin34	3300029625 assembled Ga0311297_104208148	Ga0311297_104208148	UDP-N-acetylmuramyl pentapeptide synthase/UDP-N-acetylmuramoylalanine-D-glutamate ligase		Bin34	KO:K01974	RNA 3'-terminal phosphate cyclase (ATP) [EC:6.5.1.4] (RTCA, rtcA)
					Bin34	3300029625 assembled Ga0311297_104208149	Ga0311297_104208149	NitT/TauT family transport system ATP-binding protein		Bin34	KO:K01975	2'-5' RNA ligase [EC:6.5.1.-] (ligT)
					Bin34	3300029625 assembled Ga0311297_10420815	Ga0311297_10420815	transposase		Bin34	KO:K01990	ABC-2 type transport system ATP-binding protein (ABC-2.A)
					Bin34	3300029625 assembled Ga0311297_104208150	Ga0311297_104208150	NitT/TauT family transport system permease protein		Bin34	KO:K01992	ABC-2 type transport system permease protein (ABC-2.P)
					Bin34	3300029625 assembled Ga0311297_104208151	Ga0311297_104208151	NitT/TauT family transport system substrate-binding protein		Bin34	KO:K01995	branched-chain amino acid transport system ATP-binding protein (livG)
					Bin34	3300029625 assembled Ga0311297_104208152	Ga0311297_104208152	predicted transcriptional regulator		Bin34	KO:K01996	branched-chain amino acid transport system ATP-binding protein (livF)
					Bin34	3300029625 assembled Ga0311297_104208153	Ga0311297_104208153	methyl coenzyme M reductase system subunit A2		Bin34	KO:K01997	branched-chain amino acid transport system permease protein (livH)
					Bin34	3300029625 assembled Ga0311297_104208154	Ga0311297_104208154	hypothetical protein		Bin34	KO:K01998	branched-chain amino acid transport system permease protein (livM)
					Bin34	3300029625 assembled Ga0311297_104208155	Ga0311297_104208155	UPF0288 family protein (methanogenesis marker protein 3)		Bin34	KO:K01999	branched-chain amino acid transport system substrate-binding protein (livK)
					Bin34	3300029625 assembled Ga0311297_104208156	Ga0311297_104208156	hypothetical protein		Bin34	KO:K02003	putative ABC transport system ATP-binding protein (ABC.CD.A)
					Bin34	3300029625 assembled Ga0311297_104208157	Ga0311297_104208157	activator of 2-hydroxyglutaryl-CoA dehydratase		Bin34	KO:K02004	putative ABC transport system permease protein (ABC.CD.P)
					Bin34	3300029625 assembled Ga0311297_104208158	Ga0311297_104208158	hypothetical protein		Bin34	KO:K02006	cobalt/nickel transport system ATP-binding protein (cbiO)
					Bin34	3300029625 assembled Ga0311297_104208159	Ga0311297_104208159	methyl coenzyme M reductase subunit C-like uncharacterized protein (methanogenesis marker protein 7)		Bin34	KO:K02007	cobalt/nickel transport system permease protein (cbiM)
					Bin34	3300029625 assembled Ga0311297_10420816	Ga0311297_10420816	hypothetical protein		Bin34	KO:K02008	cobalt/nickel transport system permease protein (cbiQ)
					Bin34	3300029625 assembled Ga0311297_104208160	Ga0311297_104208160	tetrahydromethanopterin S-methyltransferase subunit E		Bin34	KO:K02009	cobalt/nickel transport protein (cbiN)
					Bin34	3300029625 assembled Ga0311297_104208161	Ga0311297_104208161	tetrahydromethanopterin S-methyltransferase subunit D		Bin34	KO:K02013	iron complex transport system ATP-binding protein [EC:3.6.3.34] (ABC.FEV.A)
					Bin34	3300029625 assembled Ga0311297_104208162	Ga0311297_104208162	tetrahydromethanopterin S-methyltransferase subunit C		Bin34	KO:K02015	iron complex transport system permease protein (ABC.FEV.P)
					Bin34	3300029625 assembled Ga0311297_104208163	Ga0311297_104208163	tetrahydromethanopterin S-methyltransferase subunit B		Bin34	KO:K02016	iron complex transport system substrate-binding protein (ABC.FEV.S)
					Bin34	3300029625 assembled Ga0311297_104208164	Ga0311297_104208164	tetrahydromethanopterin S-methyltransferase subunit A		Bin34	KO:K02049	NitT/TauT family transport system ATP-binding protein (ABC.SN.A)
					Bin34	3300029625 assembled Ga0311297_104208165	Ga0311297_104208165	tetrahydromethanopterin S-methyltransferase subunit F		Bin34	KO:K02050	NitT/TauT family transport system permease protein (ABC.SN.P)
					Bin34	3300029625 assembled Ga0311297_104208166	Ga0311297_104208166	tetrahydromethanopterin S-methyltransferase subunit G		Bin34	KO:K02051	NitT/TauT family transport system substrate-binding protein (ABC.SN.S)
					Bin34	3300029625 assembled Ga0311297_104208167	Ga0311297_104208167	tetrahydromethanopterin S-methyltransferase subunit H		Bin34	KO:K02074	zinc/manganese transport system ATP-binding protein (ABC.ZM.A)
					Bin34	3300029625 assembled Ga0311297_104208168	Ga0311297_104208168	sirohydrochlorin cobaltochelatase		Bin34	KO:K02075	zinc/manganese transport system permease protein (ABC.ZM.P)
					Bin34	3300029625 assembled Ga0311297_104208169	Ga0311297_104208169	FAD/FMN-containing dehydrogenase		Bin34	KO:K02077	zinc/manganese transport system substrate-binding protein (ABC.ZM.S)
					Bin34	3300029625 assembled Ga0311297_10420817	Ga0311297_10420817	NSS family neurotransmitter:Na+ symporter		Bin34	KO:K02107	V/A-type H+-transporting ATPase subunit G/H (ATPVG, ahaH, atpH)
					Bin34	3300029625 assembled Ga0311297_104208170	Ga0311297_104208170	Fe-S oxidoreductase		Bin34	KO:K02117	V/A-type H+-transporting ATPase subunit A [EC:3.6.3.14] (ATPVA, ntpA, atpA)
					Bin34	3300029625 assembled Ga0311297_104208171	Ga0311297_104208171	uncharacterized protein (DUF169 family)		Bin34	KO:K02118	V/A-type H+-transporting ATPase subunit B (ATPVB, ntpB, atpB)
					Bin34	3300029625 assembled Ga0311297_104208172	Ga0311297_104208172	nitrogen fixation protein NifB		Bin34	KO:K02119	V/A-type H+-transporting ATPase subunit C (ATPVC, ntpC, atpC)
					Bin34	3300029625 assembled Ga0311297_104208173	Ga0311297_104208173	hypothetical protein		Bin34	KO:K02120	V/A-type H+-transporting ATPase subunit D (ATPVD, ntpD, atpD)
					Bin34	3300029625 assembled Ga0311297_104208174	Ga0311297_104208174	methyl coenzyme M reductase system subunit A2		Bin34	KO:K02121	V/A-type H+-transporting ATPase subunit E (ATPVE, ntpE, atpE)
					Bin34	3300029625 assembled Ga0311297_104208175	Ga0311297_104208175	hypothetical protein		Bin34	KO:K02122	V/A-type H+-transporting ATPase subunit F (ATPVF, ntpF, atpF)
					Bin34	3300029625 assembled Ga0311297_104208176	Ga0311297_104208176	predicted metal-binding protein		Bin34	KO:K02123	V/A-type H+-transporting ATPase subunit I (ATPVI, ntpI, atpI)
					Bin34	3300029625 assembled Ga0311297_104208177	Ga0311297_104208177	putative redox-active protein with C_GCAxxG_C_C motif		Bin34	KO:K02124	V/A-type H+-transporting ATPase subunit K (ATPVK, ntpK, atpK)
					Bin34	3300029625 assembled Ga0311297_104208178	Ga0311297_104208178	multimeric flavodoxin WrbA		Bin34	KO:K02188	cobalt-precorrin-5B (C1)-methyltransferase [EC:2.1.1.195] (cbiD)
					Bin34	3300029625 assembled Ga0311297_104208179	Ga0311297_104208179	predicted methyltransferase MtxX (methanogen marker protein 4)		Bin34	KO:K02189	cobalt-precorrin 5A hydrolase [EC:3.7.1.12] (cbiG)
					Bin34	3300029625 assembled Ga0311297_10420818	Ga0311297_10420818	NSS family neurotransmitter:Na+ symporter		Bin34	KO:K02191	cobalt-precorrin-6B (C15)-methyltransferase [EC:2.1.1.196] (cbiT)
					Bin34	3300029625 assembled Ga0311297_104208180	Ga0311297_104208180	glyoxylase-like metal-dependent hydrolase (beta-lactamase superfamily II)		Bin34	KO:K02193	heme exporter protein A [EC:3.6.3.41] (ccmA)
					Bin34	3300029625 assembled Ga0311297_104208181	Ga0311297_104208181	4-hydroxyphenylacetate 3-monooxygenase/4-hydroxybutyryl-CoA dehydratase/vinylacetyl-CoA-Delta-isomerase		Bin34	KO:K02194	heme exporter protein B (ccmB)
					Bin34	3300029625 assembled Ga0311297_10420819	Ga0311297_10420819	hypothetical protein		Bin34	KO:K02197	cytochrome c-type biogenesis protein CcmE (ccmE)
					Bin34	3300029625 assembled Ga0311297_10521531	Ga0311297_10521531	adenine-specific DNA methylase		Bin34	KO:K02198	cytochrome c-type biogenesis protein CcmF (ccmF)
					Bin34	3300029625 assembled Ga0311297_10521532	Ga0311297_10521532	hypothetical protein		Bin34	KO:K02217	ferritin [EC:1.16.3.2] (ftnA, ftn)
					Bin34	3300029625 assembled Ga0311297_10521533	Ga0311297_10521533	SNF2 family DNA or RNA helicase/SNF2 family DNA or RNA helicase		Bin34	KO:K02224	cobyrinic acid a,c-diamide synthase [EC:6.3.5.9 6.3.5.11] (cobB-cbiA)
					Bin34	3300029625 assembled Ga0311297_10521534	Ga0311297_10521534	hypothetical protein		Bin34	KO:K02227	adenosylcobinamide-phosphate synthase [EC:6.3.1.10] (cbiB, cobD)
					Bin34	3300029625 assembled Ga0311297_10541921	Ga0311297_10541921	hypothetical protein		Bin34	KO:K02230	cobaltochelatase CobN [EC:6.6.1.2] (cobN)
					Bin34	3300029625 assembled Ga0311297_105419210	Ga0311297_105419210	iron complex transport system substrate-binding protein		Bin34	KO:K02232	adenosylcobyric acid synthase [EC:6.3.5.10] (cobQ, cbiP)
					Bin34	3300029625 assembled Ga0311297_105419211	Ga0311297_105419211	iron complex transport system permease protein		Bin34	KO:K02233	adenosylcobinamide-GDP ribazoletransferase [EC:2.7.8.26] (E2.7.8.26, cobS, cobV)
					Bin34	3300029625 assembled Ga0311297_105419212	Ga0311297_105419212	iron complex transport system ATP-binding protein		Bin34	KO:K02301	protoheme IX farnesyltransferase [EC:2.5.1.-] (cyoE)
					Bin34	3300029625 assembled Ga0311297_105419213	Ga0311297_105419213	hypothetical protein		Bin34	KO:K02303	uroporphyrin-III C-methyltransferase [EC:2.1.1.107] (cobA)
					Bin34	3300029625 assembled Ga0311297_105419214	Ga0311297_105419214	cobaltochelatase CobN		Bin34	KO:K02304	precorrin-2 dehydrogenase / sirohydrochlorin ferrochelatase [EC:1.3.1.76 4.99.1.4] (MET8)
					Bin34	3300029625 assembled Ga0311297_105419215	Ga0311297_105419215	cobaltochelatase CobN		Bin34	KO:K02319	DNA polymerase I [EC:2.7.7.7] (DPA, polB)
					Bin34	3300029625 assembled Ga0311297_105419216	Ga0311297_105419216	ABC-type Fe3+-hydroxamate transport system substrate-binding protein		Bin34	KO:K02322	DNA polymerase II large subunit [EC:2.7.7.7] (DPB1, polD2)
					Bin34	3300029625 assembled Ga0311297_105419217	Ga0311297_105419217	cobaltochelatase CobN		Bin34	KO:K02323	DNA polymerase II small subunit [EC:2.7.7.7] (DPB2, polD1)
					Bin34	3300029625 assembled Ga0311297_105419218	Ga0311297_105419218	magnesium chelatase subunit D		Bin34	KO:K02334	DNA polymerase bacteriophage-type [EC:2.7.7.7] (dpo)
					Bin34	3300029625 assembled Ga0311297_105419219	Ga0311297_105419219	hypothetical protein		Bin34	KO:K02379	FdhD protein (fdhD)
					Bin34	3300029625 assembled Ga0311297_10541922	Ga0311297_10541922	hypothetical protein		Bin34	KO:K02427	23S rRNA (uridine2552-2'-O)-methyltransferase [EC:2.1.1.166] (rlmE, rrmJ, ftsJ)
					Bin34	3300029625 assembled Ga0311297_105419220	Ga0311297_105419220	hypothetical protein		Bin34	KO:K02428	XTP/dITP diphosphohydrolase [EC:3.6.1.66] (rdgB)
					Bin34	3300029625 assembled Ga0311297_105419221	Ga0311297_105419221	hypothetical protein		Bin34	KO:K02433	aspartyl-tRNA(Asn)/glutamyl-tRNA(Gln) amidotransferase subunit A [EC:6.3.5.6 6.3.5.7] (gatA, QRSL1)
					Bin34	3300029625 assembled Ga0311297_105419222	Ga0311297_105419222	uncharacterized protein (DUF58 family)		Bin34	KO:K02434	aspartyl-tRNA(Asn)/glutamyl-tRNA(Gln) amidotransferase subunit B [EC:6.3.5.6 6.3.5.7] (gatB, PET112)
					Bin34	3300029625 assembled Ga0311297_105419223	Ga0311297_105419223	MoxR-like ATPase		Bin34	KO:K02435	aspartyl-tRNA(Asn)/glutamyl-tRNA(Gln) amidotransferase subunit C [EC:6.3.5.6 6.3.5.7] (gatC, GATC)
					Bin34	3300029625 assembled Ga0311297_105419224	Ga0311297_105419224	uncharacterized protein DUF4350		Bin34	KO:K02469	DNA gyrase subunit A [EC:5.99.1.3] (gyrA)
					Bin34	3300029625 assembled Ga0311297_105419225	Ga0311297_105419225	hypothetical protein		Bin34	KO:K02470	DNA gyrase subunit B [EC:5.99.1.3] (gyrB)
					Bin34	3300029625 assembled Ga0311297_10541923	Ga0311297_10541923	pilus assembly protein TadC		Bin34	KO:K02485	two-component system, response regulator (rssB, hnr)
					Bin34	3300029625 assembled Ga0311297_10541924	Ga0311297_10541924	archaellum biogenesis protein FlaJ (TadC family)		Bin34	KO:K02486	two-component system, sensor kinase [EC:2.7.13.3] (K02486)
					Bin34	3300029625 assembled Ga0311297_10541925	Ga0311297_10541925	flagellar protein FlaI		Bin34	KO:K02492	glutamyl-tRNA reductase [EC:1.2.1.70] (hemA)
					Bin34	3300029625 assembled Ga0311297_10541926	Ga0311297_10541926	hypothetical protein		Bin34	KO:K02493	release factor glutamine methyltransferase [EC:2.1.1.297] (hemK, prmC, HEMK)
					Bin34	3300029625 assembled Ga0311297_10541927	Ga0311297_10541927	hypothetical protein		Bin34	KO:K02500	cyclase [EC:4.1.3.-] (hisF)
					Bin34	3300029625 assembled Ga0311297_10541928	Ga0311297_10541928	hypothetical protein		Bin34	KO:K02501	glutamine amidotransferase [EC:2.4.2.-] (hisH)
					Bin34	3300029625 assembled Ga0311297_10541929	Ga0311297_10541929	hypothetical protein		Bin34	KO:K02523	octaprenyl-diphosphate synthase [EC:2.5.1.90] (ispB)
					Bin34	3300029625 assembled Ga0311297_10618741	Ga0311297_10618741	small-conductance mechanosensitive channel		Bin34	KO:K02528	16S rRNA (adenine1518-N6/adenine1519-N6)-dimethyltransferase [EC:2.1.1.182] (ksgA)
					Bin34	3300029625 assembled Ga0311297_10618742	Ga0311297_10618742	hypothetical protein		Bin34	KO:K02585	nitrogen fixation protein NifB (nifB)
					Bin34	3300029625 assembled Ga0311297_10618743	Ga0311297_10618743	Fe-S oxidoreductase		Bin34	KO:K02588	nitrogenase iron protein NifH [EC:1.18.6.1] (nifH)
					Bin34	3300029625 assembled Ga0311297_10618744	Ga0311297_10618744	nitrate reductase gamma subunit		Bin34	KO:K02600	N utilization substance protein A (nusA)
					Bin34	3300029625 assembled Ga0311297_10623681	Ga0311297_10623681	hypothetical protein		Bin34	KO:K02601	transcriptional antiterminator NusG (nusG)
					Bin34	3300029625 assembled Ga0311297_106236810	Ga0311297_106236810	dTMP kinase		Bin34	KO:K02614	acyl-CoA thioesterase [EC:3.1.2.-] (paaI)
					Bin34	3300029625 assembled Ga0311297_106236811	Ga0311297_106236811	glycosyltransferase involved in cell wall biosynthesis		Bin34	KO:K02626	arginine decarboxylase [EC:4.1.1.19] (pdaD)
					Bin34	3300029625 assembled Ga0311297_106236812	Ga0311297_106236812	glycosyltransferase involved in cell wall biosynthesis		Bin34	KO:K02683	DNA primase small subunit [EC:2.7.7.-] (priS, pri1, priA)
					Bin34	3300029625 assembled Ga0311297_106236813	Ga0311297_106236813	ubiquinone/menaquinone biosynthesis C-methylase UbiE		Bin34	KO:K02823	dihydroorotate dehydrogenase electron transfer subunit (pyrDII)
					Bin34	3300029625 assembled Ga0311297_106236814	Ga0311297_106236814	glycosyltransferase involved in cell wall biosynthesis		Bin34	KO:K02858	3,4-dihydroxy 2-butanone 4-phosphate synthase [EC:4.1.99.12] (ribB, RIB3)
					Bin34	3300029625 assembled Ga0311297_106236815	Ga0311297_106236815	glycosyltransferase involved in cell wall biosynthesis		Bin34	KO:K02863	large subunit ribosomal protein L1 (RP-L1, MRPL1, rplA)
					Bin34	3300029625 assembled Ga0311297_106236816	Ga0311297_106236816	hypothetical protein		Bin34	KO:K02864	large subunit ribosomal protein L10 (RP-L10, MRPL10, rplJ)
					Bin34	3300029625 assembled Ga0311297_106236817	Ga0311297_106236817	hypothetical protein		Bin34	KO:K02866	large subunit ribosomal protein L10e (RP-L10e, RPL10)
					Bin34	3300029625 assembled Ga0311297_10623682	Ga0311297_10623682	hypothetical protein		Bin34	KO:K02867	large subunit ribosomal protein L11 (RP-L11, MRPL11, rplK)
					Bin34	3300029625 assembled Ga0311297_10623683	Ga0311297_10623683	hypothetical protein		Bin34	KO:K02869	large subunit ribosomal protein L12 (RP-L12, rpl12)
					Bin34	3300029625 assembled Ga0311297_10623684	Ga0311297_10623684	uncharacterized membrane protein		Bin34	KO:K02871	large subunit ribosomal protein L13 (RP-L13, MRPL13, rplM)
					Bin34	3300029625 assembled Ga0311297_10623685	Ga0311297_10623685	hypothetical protein		Bin34	KO:K02874	large subunit ribosomal protein L14 (RP-L14, MRPL14, rplN)
					Bin34	3300029625 assembled Ga0311297_10623686	Ga0311297_10623686	uncharacterized membrane protein		Bin34	KO:K02876	large subunit ribosomal protein L15 (RP-L15, MRPL15, rplO)
					Bin34	3300029625 assembled Ga0311297_10623687	Ga0311297_10623687	hypothetical protein		Bin34	KO:K02877	large subunit ribosomal protein L15e (RP-L15e, RPL15)
					Bin34	3300029625 assembled Ga0311297_10623688	Ga0311297_10623688	ubiquinone/menaquinone biosynthesis C-methylase UbiE		Bin34	KO:K02881	large subunit ribosomal protein L18 (RP-L18, MRPL18, rplR)
					Bin34	3300029625 assembled Ga0311297_10623689	Ga0311297_10623689	hypothetical protein		Bin34	KO:K02883	large subunit ribosomal protein L18e (RP-L18e, RPL18)
					Bin34	3300029625 assembled Ga0311297_10720141	Ga0311297_10720141	thymidylate synthase		Bin34	KO:K02885	large subunit ribosomal protein L19e (RP-L19e, RPL19)
					Bin34	3300029625 assembled Ga0311297_107201410	Ga0311297_107201410	hypothetical protein		Bin34	KO:K02886	large subunit ribosomal protein L2 (RP-L2, MRPL2, rplB)
					Bin34	3300029625 assembled Ga0311297_107201411	Ga0311297_107201411	2-keto-4-pentenoate hydratase/2-oxohepta-3-ene-1,7-dioic acid hydratase in catechol pathway		Bin34	KO:K02889	large subunit ribosomal protein L21e (RP-L21e, RPL21)
					Bin34	3300029625 assembled Ga0311297_107201412	Ga0311297_107201412	O-acetyl-ADP-ribose deacetylase (regulator of RNase III)		Bin34	KO:K02890	large subunit ribosomal protein L22 (RP-L22, MRPL22, rplV)
					Bin34	3300029625 assembled Ga0311297_107201413	Ga0311297_107201413	superfamily I DNA and/or RNA helicase/superfamily I DNA and/or RNA helicase		Bin34	KO:K02892	large subunit ribosomal protein L23 (RP-L23, MRPL23, rplW)
					Bin34	3300029625 assembled Ga0311297_107201414	Ga0311297_107201414	putative pyruvate formate lyase activating enzyme		Bin34	KO:K02895	large subunit ribosomal protein L24 (RP-L24, MRPL24, rplX)
					Bin34	3300029625 assembled Ga0311297_107201415	Ga0311297_107201415	hypothetical protein		Bin34	KO:K02896	large subunit ribosomal protein L24e (RP-L24e, RPL24)
					Bin34	3300029625 assembled Ga0311297_107201416	Ga0311297_107201416	ABC-2 type transport system ATP-binding protein		Bin34	KO:K02904	large subunit ribosomal protein L29 (RP-L29, rpmC)
					Bin34	3300029625 assembled Ga0311297_107201417	Ga0311297_107201417	ABC-2 type transport system permease protein		Bin34	KO:K02906	large subunit ribosomal protein L3 (RP-L3, MRPL3, rplC)
					Bin34	3300029625 assembled Ga0311297_107201418	Ga0311297_107201418	4-oxalocrotonate tautomerase		Bin34	KO:K02907	large subunit ribosomal protein L30 (RP-L30, MRPL30, rpmD)
					Bin34	3300029625 assembled Ga0311297_107201419	Ga0311297_107201419	hypothetical protein		Bin34	KO:K02908	large subunit ribosomal protein L30e (RP-L30e, RPL30)
					Bin34	3300029625 assembled Ga0311297_10720142	Ga0311297_10720142	putative hemolysin		Bin34	KO:K02910	large subunit ribosomal protein L31e (RP-L31e, RPL31)
					Bin34	3300029625 assembled Ga0311297_107201420	Ga0311297_107201420	ferrous iron transport protein A		Bin34	KO:K02912	large subunit ribosomal protein L32e (RP-L32e, RPL32)
					Bin34	3300029625 assembled Ga0311297_107201421	Ga0311297_107201421	ferrous iron transport protein B		Bin34	KO:K02921	large subunit ribosomal protein L37Ae (RP-L37Ae, RPL37A)
					Bin34	3300029625 assembled Ga0311297_107201422	Ga0311297_107201422	hypothetical protein		Bin34	KO:K02922	large subunit ribosomal protein L37e (RP-L37e, RPL37)
					Bin34	3300029625 assembled Ga0311297_107201423	Ga0311297_107201423	sugar phosphate isomerase/epimerase		Bin34	KO:K02924	large subunit ribosomal protein L39e (RP-L39e, RPL39)
					Bin34	3300029625 assembled Ga0311297_107201424	Ga0311297_107201424	acetylglutamate kinase		Bin34	KO:K02927	large subunit ribosomal protein L40e (RP-L40e, RPL40)
					Bin34	3300029625 assembled Ga0311297_107201425	Ga0311297_107201425	4-hydroxy-3-polyprenylbenzoate decarboxylase		Bin34	KO:K02929	large subunit ribosomal protein L44e (RP-L44e, RPL44)
					Bin34	3300029625 assembled Ga0311297_107201426	Ga0311297_107201426	putative membrane protein		Bin34	KO:K02930	large subunit ribosomal protein L4e (RP-L4e, RPL4)
					Bin34	3300029625 assembled Ga0311297_10720143	Ga0311297_10720143	ABC-2 type transport system ATP-binding protein		Bin34	KO:K02931	large subunit ribosomal protein L5 (RP-L5, MRPL5, rplE)
					Bin34	3300029625 assembled Ga0311297_10720144	Ga0311297_10720144	hypothetical protein		Bin34	KO:K02933	large subunit ribosomal protein L6 (RP-L6, MRPL6, rplF)
					Bin34	3300029625 assembled Ga0311297_10720145	Ga0311297_10720145	succinate dehydrogenase / fumarate reductase flavoprotein subunit		Bin34	KO:K02936	large subunit ribosomal protein L7Ae (RP-L7Ae, RPL7A)
					Bin34	3300029625 assembled Ga0311297_10720146	Ga0311297_10720146	succinate dehydrogenase / fumarate reductase iron-sulfur subunit		Bin34	KO:K02944	large subunit ribosomal protein LX (RP-LX, rplX)
					Bin34	3300029625 assembled Ga0311297_10720147	Ga0311297_10720147	succinate dehydrogenase / fumarate reductase cytochrome b subunit		Bin34	KO:K02946	small subunit ribosomal protein S10 (RP-S10, MRPS10, rpsJ)
					Bin34	3300029625 assembled Ga0311297_10720148	Ga0311297_10720148	succinate dehydrogenase / fumarate reductase membrane anchor subunit		Bin34	KO:K02948	small subunit ribosomal protein S11 (RP-S11, MRPS11, rpsK)
					Bin34	3300029625 assembled Ga0311297_10720149	Ga0311297_10720149	uncharacterized membrane protein		Bin34	KO:K02950	small subunit ribosomal protein S12 (RP-S12, MRPS12, rpsL)
					Bin34	3300029625 assembled Ga0311297_10727071	Ga0311297_10727071	acetolactate synthase-1/3 small subunit		Bin34	KO:K02952	small subunit ribosomal protein S13 (RP-S13, rpsM)
					Bin34	3300029625 assembled Ga0311297_107270710	Ga0311297_107270710	phosphoribosyl 1,2-cyclic phosphate phosphodiesterase		Bin34	KO:K02954	small subunit ribosomal protein S14 (RP-S14, MRPS14, rpsN)
					Bin34	3300029625 assembled Ga0311297_107270711	Ga0311297_107270711	hypothetical protein		Bin34	KO:K02956	small subunit ribosomal protein S15 (RP-S15, MRPS15, rpsO)
					Bin34	3300029625 assembled Ga0311297_107270712	Ga0311297_107270712	L-fuculose-phosphate aldolase		Bin34	KO:K02961	small subunit ribosomal protein S17 (RP-S17, MRPS17, rpsQ)
					Bin34	3300029625 assembled Ga0311297_107270713	Ga0311297_107270713	proteasome beta subunit		Bin34	KO:K02962	small subunit ribosomal protein S17e (RP-S17e, RPS17)
					Bin34	3300029625 assembled Ga0311297_107270714	Ga0311297_107270714	hypothetical protein		Bin34	KO:K02965	small subunit ribosomal protein S19 (RP-S19, rpsS)
					Bin34	3300029625 assembled Ga0311297_107270715	Ga0311297_107270715	PiT family inorganic phosphate transporter		Bin34	KO:K02966	small subunit ribosomal protein S19e (RP-S19e, RPS19)
					Bin34	3300029625 assembled Ga0311297_107270716	Ga0311297_107270716	uncharacterized protein Yka (UPF0111/DUF47 family)		Bin34	KO:K02967	small subunit ribosomal protein S2 (RP-S2, MRPS2, rpsB)
					Bin34	3300029625 assembled Ga0311297_107270717	Ga0311297_107270717	CBS domain-containing protein		Bin34	KO:K02974	small subunit ribosomal protein S24e (RP-S24e, RPS24)
					Bin34	3300029625 assembled Ga0311297_107270718	Ga0311297_107270718	dihydroxy-acid dehydratase		Bin34	KO:K02977	small subunit ribosomal protein S27Ae (RP-S27Ae, RPS27A)
					Bin34	3300029625 assembled Ga0311297_107270719	Ga0311297_107270719	hypothetical protein		Bin34	KO:K02978	small subunit ribosomal protein S27e (RP-S27e, RPS27)
					Bin34	3300029625 assembled Ga0311297_10727072	Ga0311297_10727072	acetolactate synthase-1/2/3 large subunit		Bin34	KO:K02979	small subunit ribosomal protein S28e (RP-S28e, RPS28)
					Bin34	3300029625 assembled Ga0311297_107270720	Ga0311297_107270720	hypothetical protein		Bin34	KO:K02982	small subunit ribosomal protein S3 (RP-S3, rpsC)
					Bin34	3300029625 assembled Ga0311297_107270721	Ga0311297_107270721	hypothetical protein		Bin34	KO:K02984	small subunit ribosomal protein S3Ae (RP-S3Ae, RPS3A)
					Bin34	3300029625 assembled Ga0311297_107270722	Ga0311297_107270722	putative sterol carrier protein		Bin34	KO:K02986	small subunit ribosomal protein S4 (RP-S4, rpsD)
					Bin34	3300029625 assembled Ga0311297_107270723	Ga0311297_107270723	sporulation protein YlmC with PRC-barrel domain		Bin34	KO:K02987	small subunit ribosomal protein S4e (RP-S4e, RPS4)
					Bin34	3300029625 assembled Ga0311297_107270724	Ga0311297_107270724	hypothetical protein		Bin34	KO:K02988	small subunit ribosomal protein S5 (RP-S5, MRPS5, rpsE)
					Bin34	3300029625 assembled Ga0311297_107270725	Ga0311297_107270725	8-oxo-dGTP pyrophosphatase MutT (NUDIX family)		Bin34	KO:K02991	small subunit ribosomal protein S6e (RP-S6e, RPS6)
					Bin34	3300029625 assembled Ga0311297_107270726	Ga0311297_107270726	histidinol dehydrogenase		Bin34	KO:K02992	small subunit ribosomal protein S7 (RP-S7, MRPS7, rpsG)
					Bin34	3300029625 assembled Ga0311297_107270727	Ga0311297_107270727	CBS domain-containing protein		Bin34	KO:K02994	small subunit ribosomal protein S8 (RP-S8, rpsH)
					Bin34	3300029625 assembled Ga0311297_10727073	Ga0311297_10727073	diaminopimelate decarboxylase		Bin34	KO:K02995	small subunit ribosomal protein S8e (RP-S8e, RPS8)
					Bin34	3300029625 assembled Ga0311297_10727074	Ga0311297_10727074	small subunit ribosomal protein S15		Bin34	KO:K02996	small subunit ribosomal protein S9 (RP-S9, MRPS9, rpsI)
					Bin34	3300029625 assembled Ga0311297_10727075	Ga0311297_10727075	hypothetical protein		Bin34	KO:K03041	DNA-directed RNA polymerase subunit A' [EC:2.7.7.6] (rpoA1)
					Bin34	3300029625 assembled Ga0311297_10727076	Ga0311297_10727076	CDP-diacylglycerol--serine O-phosphatidyltransferase		Bin34	KO:K03042	DNA-directed RNA polymerase subunit A" [EC:2.7.7.6] (rpoA2)
					Bin34	3300029625 assembled Ga0311297_10727077	Ga0311297_10727077	phosphatidylserine decarboxylase		Bin34	KO:K03044	DNA-directed RNA polymerase subunit B' [EC:2.7.7.6] (rpoB1)
					Bin34	3300029625 assembled Ga0311297_10727078	Ga0311297_10727078	exosortase/archaeosortase		Bin34	KO:K03045	DNA-directed RNA polymerase subunit B" [EC:2.7.7.6] (rpoB2)
					Bin34	3300029625 assembled Ga0311297_10727079	Ga0311297_10727079	SpoVK/Ycf46/Vps4 family AAA+-type ATPase		Bin34	KO:K03047	DNA-directed RNA polymerase subunit D [EC:2.7.7.6] (rpoD)
					Bin34	3300029625 assembled Ga0311297_10729651	Ga0311297_10729651	uncharacterized membrane protein		Bin34	KO:K03049	DNA-directed RNA polymerase subunit E' [EC:2.7.7.6] (rpoE1)
					Bin34	3300029625 assembled Ga0311297_107296510	Ga0311297_107296510	transcription initiation factor TFIIB		Bin34	KO:K03050	DNA-directed RNA polymerase subunit E" [EC:2.7.7.6] (rpoE2)
					Bin34	3300029625 assembled Ga0311297_107296511	Ga0311297_107296511	RNA-binding protein		Bin34	KO:K03051	DNA-directed RNA polymerase subunit F [EC:2.7.7.6] (rpoF)
					Bin34	3300029625 assembled Ga0311297_107296512	Ga0311297_107296512	NTP pyrophosphatase (non-canonical NTP hydrolase)		Bin34	KO:K03053	DNA-directed RNA polymerase subunit H [EC:2.7.7.6] (rpoH)
					Bin34	3300029625 assembled Ga0311297_107296513	Ga0311297_107296513	DNA ligase-1		Bin34	KO:K03055	DNA-directed RNA polymerase subunit K [EC:2.7.7.6] (rpoK)
					Bin34	3300029625 assembled Ga0311297_107296514	Ga0311297_107296514	archaetidylinositol phosphate synthase		Bin34	KO:K03056	DNA-directed RNA polymerase subunit L [EC:2.7.7.6] (rpoL)
					Bin34	3300029625 assembled Ga0311297_107296515	Ga0311297_107296515	SCP-2 sterol transfer family protein		Bin34	KO:K03057	DNA-directed RNA polymerase subunit M (rpoM, tfs)
					Bin34	3300029625 assembled Ga0311297_107296516	Ga0311297_107296516	glutamine cyclotransferase		Bin34	KO:K03058	DNA-directed RNA polymerase subunit N [EC:2.7.7.6] (rpoN)
					Bin34	3300029625 assembled Ga0311297_107296517	Ga0311297_107296517	glutamate-1-semialdehyde 2,1-aminomutase		Bin34	KO:K03059	DNA-directed RNA polymerase subunit P [EC:2.7.7.6] (rpoP)
					Bin34	3300029625 assembled Ga0311297_107296518	Ga0311297_107296518	hydroxymethylbilane synthase		Bin34	KO:K03076	preprotein translocase subunit SecY (secY)
					Bin34	3300029625 assembled Ga0311297_107296519	Ga0311297_107296519	uroporphyrin-III C-methyltransferase		Bin34	KO:K03105	signal recognition particle subunit SRP19 (SRP19)
					Bin34	3300029625 assembled Ga0311297_10729652	Ga0311297_10729652	hypothetical protein		Bin34	KO:K03106	signal recognition particle subunit SRP54 (SRP54, ffh)
					Bin34	3300029625 assembled Ga0311297_107296520	Ga0311297_107296520	hypothetical protein		Bin34	KO:K03110	fused signal recognition particle receptor (ftsY)
					Bin34	3300029625 assembled Ga0311297_107296521	Ga0311297_107296521	translation initiation factor 2 subunit 3		Bin34	KO:K03113	translation initiation factor 1 (EIF1, SUI1)
					Bin34	3300029625 assembled Ga0311297_107296522	Ga0311297_107296522	transcription initiation factor TFIIE subunit alpha		Bin34	KO:K03116	sec-independent protein translocase protein TatA (tatA)
					Bin34	3300029625 assembled Ga0311297_107296523	Ga0311297_107296523	exosome complex component RRP42		Bin34	KO:K03117	sec-independent protein translocase protein TatB (tatB)
					Bin34	3300029625 assembled Ga0311297_107296524	Ga0311297_107296524	exosome complex component RRP41		Bin34	KO:K03118	sec-independent protein translocase protein TatC (tatC)
					Bin34	3300029625 assembled Ga0311297_107296525	Ga0311297_107296525	exosome complex component RRP4		Bin34	KO:K03120	transcription initiation factor TFIID TATA-box-binding protein (TBP, tbp)
					Bin34	3300029625 assembled Ga0311297_107296526	Ga0311297_107296526	ribosome maturation protein SDO1		Bin34	KO:K03124	transcription initiation factor TFIIB (TFIIB, GTF2B, SUA7, tfb)
					Bin34	3300029625 assembled Ga0311297_107296527	Ga0311297_107296527	proteasome alpha subunit		Bin34	KO:K03136	transcription initiation factor TFIIE subunit alpha (TFIIE1, GTF2E1, TFA1, tfe)
					Bin34	3300029625 assembled Ga0311297_107296528	Ga0311297_107296528	ribonuclease P/MRP protein subunit POP5		Bin34	KO:K03146	thiamine thiazole synthase (THI4, THI1)
					Bin34	3300029625 assembled Ga0311297_107296529	Ga0311297_107296529	Sep-tRNA:Cys-tRNA synthetase		Bin34	KO:K03147	phosphomethylpyrimidine synthase [EC:4.1.99.17] (thiC)
					Bin34	3300029625 assembled Ga0311297_10729653	Ga0311297_10729653	hypothetical protein		Bin34	KO:K03151	thiamine biosynthesis protein ThiI (thiI)
					Bin34	3300029625 assembled Ga0311297_107296530	Ga0311297_107296530	uncharacterized protein		Bin34	KO:K03154	sulfur carrier protein (thiS)
					Bin34	3300029625 assembled Ga0311297_107296531	Ga0311297_107296531	MFS family permease		Bin34	KO:K03166	DNA topoisomerase VI subunit A [EC:5.99.1.3] (top6A)
					Bin34	3300029625 assembled Ga0311297_107296532	Ga0311297_107296532	hypothetical protein		Bin34	KO:K03167	DNA topoisomerase VI subunit B [EC:5.99.1.3] (top6B)
					Bin34	3300029625 assembled Ga0311297_107296533	Ga0311297_107296533	DNA repair photolyase		Bin34	KO:K03168	DNA topoisomerase I [EC:5.99.1.2] (topA)
					Bin34	3300029625 assembled Ga0311297_107296534	Ga0311297_107296534	manganese-dependent inorganic pyrophosphatase		Bin34	KO:K03170	reverse gyrase [EC:5.99.1.3 3.6.4.12] (topG, rgy)
					Bin34	3300029625 assembled Ga0311297_107296535	Ga0311297_107296535	acetoin utilization deacetylase AcuC-like enzyme/acetoin utilization deacetylase AcuC-like enzyme		Bin34	KO:K03179	4-hydroxybenzoate polyprenyltransferase [EC:2.5.1.39] (ubiA)
					Bin34	3300029625 assembled Ga0311297_107296536	Ga0311297_107296536	hypothetical protein		Bin34	KO:K03182	4-hydroxy-3-polyprenylbenzoate decarboxylase [EC:4.1.1.98] (ubiD)
					Bin34	3300029625 assembled Ga0311297_107296537	Ga0311297_107296537	hypothetical protein		Bin34	KO:K03183	demethylmenaquinone methyltransferase / 2-methoxy-6-polyprenyl-1,4-benzoquinol methylase [EC:2.1.1.163 2.1.1.201] (ubiE)
					Bin34	3300029625 assembled Ga0311297_107296538	Ga0311297_107296538	hypothetical protein		Bin34	KO:K03186	4-hydroxy-3-polyprenylbenzoate decarboxylase [EC:4.1.1.98] (ubiX)
					Bin34	3300029625 assembled Ga0311297_107296539	Ga0311297_107296539	glutamine amidotransferase		Bin34	KO:K03218	23S rRNA (guanosine2251-2'-O)-methyltransferase [EC:2.1.1.185] (rlmB)
					Bin34	3300029625 assembled Ga0311297_10729654	Ga0311297_10729654	hypothetical protein		Bin34	KO:K03231	elongation factor 1-alpha (EEF1A)
					Bin34	3300029625 assembled Ga0311297_107296540	Ga0311297_107296540	DNA polymerase		Bin34	KO:K03232	elongation factor 1-beta (EEF1B)
					Bin34	3300029625 assembled Ga0311297_107296541	Ga0311297_107296541	hypothetical protein		Bin34	KO:K03234	elongation factor 2 (EEF2)
					Bin34	3300029625 assembled Ga0311297_10729655	Ga0311297_10729655	class I fructose-bisphosphate aldolase/fructose-bisphosphate aldolase/2-amino-3,7-dideoxy-D-threo-hept-6-ulosonate synthase		Bin34	KO:K03237	translation initiation factor 2 subunit 1 (EIF2S1)
					Bin34	3300029625 assembled Ga0311297_10729656	Ga0311297_10729656	3-dehydroquinate synthase II		Bin34	KO:K03238	translation initiation factor 2 subunit 2 (EIF2S2)
					Bin34	3300029625 assembled Ga0311297_10729657	Ga0311297_10729657	3-dehydroquinate dehydratase-1		Bin34	KO:K03242	translation initiation factor 2 subunit 3 (EIF2S3)
					Bin34	3300029625 assembled Ga0311297_10729658	Ga0311297_10729658	chorismate mutase/prephenate dehydratase		Bin34	KO:K03243	translation initiation factor 5B (EIF5B)
					Bin34	3300029625 assembled Ga0311297_10729659	Ga0311297_10729659	hypothetical protein		Bin34	KO:K03263	translation initiation factor 5A (EIF5A)
					Bin34	3300029625 assembled Ga0311297_10864121	Ga0311297_10864121	hypothetical protein		Bin34	KO:K03264	translation initiation factor 6 (EIF6)
					Bin34	3300029625 assembled Ga0311297_10864122	Ga0311297_10864122	CRISPR/Cas system CMR-associated protein Cmr1 (group 7 of RAMP superfamily)		Bin34	KO:K03265	peptide chain release factor subunit 1 (ETF1, ERF1)
					Bin34	3300029625 assembled Ga0311297_10864123	Ga0311297_10864123	CRISPR/Cas system-associated protein Cas10 (large subunit of type III CRISPR-Cas system)		Bin34	KO:K03281	chloride channel protein, CIC family (TC.CIC)
					Bin34	3300029625 assembled Ga0311297_10864124	Ga0311297_10864124	CRISPR/Cas system CMR-associated protein Cmr3 (group 5 of RAMP superfamily)/CRISPR/Cas system CMR-associated protein Cmr3 (group 5 of RAMP superfamily)		Bin34	KO:K03306	inorganic phosphate transporter, PiT family (TC.PIT)
					Bin34	3300029625 assembled Ga0311297_10864125	Ga0311297_10864125	CRISPR-associated protein Cmr4		Bin34	KO:K03307	solute:Na+ symporter, SSS family (TC.SSS)
					Bin34	3300029625 assembled Ga0311297_10864126	Ga0311297_10864126	CRISPR/Cas system CMR-associated protein Cmr5 small subunit		Bin34	KO:K03308	neurotransmitter:Na+ symporter, NSS family (TC.NSS)
					Bin34	3300029625 assembled Ga0311297_10864127	Ga0311297_10864127	CRISPR-associated protein Cmr6		Bin34	KO:K03325	arsenite transporter, ACR3 family (TC.ACR3)
					Bin34	3300029625 assembled Ga0311297_10927311	Ga0311297_10927311	AMP phosphorylase		Bin34	KO:K03330	glutamyl-tRNA(Gln) amidotransferase subunit E [EC:6.3.5.7] (gatE)
					Bin34	3300029625 assembled Ga0311297_109273110	Ga0311297_109273110	nitroreductase		Bin34	KO:K03386	peroxiredoxin (alkyl hydroperoxide reductase subunit C) [EC:1.11.1.15] (E1.11.1.15, PRDX, ahpC)
					Bin34	3300029625 assembled Ga0311297_109273111	Ga0311297_109273111	two-component system response regulator/two-component system chemotaxis response regulator CheY		Bin34	KO:K03388	heterodisulfide reductase subunit A [EC:1.8.98.1] (hdrA)
					Bin34	3300029625 assembled Ga0311297_10927312	Ga0311297_10927312	2-(3-amino-3-carboxypropyl)histidine synthase		Bin34	KO:K03394	precorrin-2/cobalt-factor-2 C20-methyltransferase [EC:2.1.1.130 2.1.1.151] (cobI-cbiL)
					Bin34	3300029625 assembled Ga0311297_10927313	Ga0311297_10927313	putative transposase		Bin34	KO:K03399	cobalt-precorrin-7 (C5)-methyltransferase [EC:2.1.1.289] (cbiE)
					Bin34	3300029625 assembled Ga0311297_10927314	Ga0311297_10927314	hypothetical protein		Bin34	KO:K03404	magnesium chelatase subunit D [EC:6.6.1.1] (chlD, bchD)
					Bin34	3300029625 assembled Ga0311297_10927315	Ga0311297_10927315	acetyl-CoA decarbonylase/synthase complex subunit gamma		Bin34	KO:K03405	magnesium chelatase subunit I [EC:6.6.1.1] (chlI, bchI)
					Bin34	3300029625 assembled Ga0311297_10927316	Ga0311297_10927316	acetyl-CoA decarbonylase/synthase complex subunit delta		Bin34	KO:K03413	two-component system, chemotaxis family, response regulator CheY (cheY)
					Bin34	3300029625 assembled Ga0311297_10927317	Ga0311297_10927317	CO dehydrogenase maturation factor		Bin34	KO:K03420	proteasome regulatory subunit (psmR)
					Bin34	3300029625 assembled Ga0311297_10927318	Ga0311297_10927318	hypothetical protein		Bin34	KO:K03421	methyl-coenzyme M reductase subunit C (mcrC)
					Bin34	3300029625 assembled Ga0311297_10927319	Ga0311297_10927319	acetyl-CoA decarbonylase/synthase complex subunit beta		Bin34	KO:K03422	methyl-coenzyme M reductase subunit D (mcrD)
					Bin34	3300029625 assembled Ga0311297_10941461	Ga0311297_10941461	hypothetical protein		Bin34	KO:K03432	proteasome alpha subunit [EC:3.4.25.1] (psmA, prcA)
					Bin34	3300029625 assembled Ga0311297_109414610	Ga0311297_109414610	multimeric flavodoxin WrbA		Bin34	KO:K03433	proteasome beta subunit [EC:3.4.25.1] (psmB, prcB)
					Bin34	3300029625 assembled Ga0311297_109414611	Ga0311297_109414611	flavorubredoxin		Bin34	KO:K03470	ribonuclease HII [EC:3.1.26.4] (rnhB)
					Bin34	3300029625 assembled Ga0311297_109414612	Ga0311297_109414612	arsenate reductase		Bin34	KO:K03498	trk system potassium uptake protein (trkH, trkG, ktrB)
					Bin34	3300029625 assembled Ga0311297_109414613	Ga0311297_109414613	valyl-tRNA synthetase		Bin34	KO:K03499	trk system potassium uptake protein (trkA, ktrA)
					Bin34	3300029625 assembled Ga0311297_109414614	Ga0311297_109414614	hypothetical protein		Bin34	KO:K03521	electron transfer flavoprotein beta subunit (fixA, etfB)
					Bin34	3300029625 assembled Ga0311297_109414615	Ga0311297_109414615	cation:H+ antiporter		Bin34	KO:K03522	electron transfer flavoprotein alpha subunit (fixB, etfA)
					Bin34	3300029625 assembled Ga0311297_109414616	Ga0311297_109414616	hypothetical protein		Bin34	KO:K03523	biotin transport system substrate-specific component (bioY)
					Bin34	3300029625 assembled Ga0311297_109414617	Ga0311297_109414617	zinc finger protein		Bin34	KO:K03524	BirA family transcriptional regulator, biotin operon repressor / biotin-[acetyl-CoA-carboxylase] ligase [EC:6.3.4.15] (birA)
					Bin34	3300029625 assembled Ga0311297_109414618	Ga0311297_109414618	sec-independent protein translocase protein TatB		Bin34	KO:K03529	chromosome segregation protein (smc)
					Bin34	3300029625 assembled Ga0311297_109414619	Ga0311297_109414619	histidinol-phosphate aminotransferase		Bin34	KO:K03531	cell division protein FtsZ (ftsZ)
					Bin34	3300029625 assembled Ga0311297_10941462	Ga0311297_10941462	pimeloyl-ACP methyl ester carboxylesterase		Bin34	KO:K03537	ribonuclease P/MRP protein subunit POP5 [EC:3.1.26.5] (POP5)
					Bin34	3300029625 assembled Ga0311297_109414620	Ga0311297_109414620	DNA primase small subunit		Bin34	KO:K03538	ribonuclease P protein subunit POP4 [EC:3.1.26.5] (POP4, RPP29)
					Bin34	3300029625 assembled Ga0311297_109414621	Ga0311297_109414621	hypothetical protein		Bin34	KO:K03539	ribonuclease P/MRP protein subunit RPP1 [EC:3.1.26.5] (RPP1, RPP30)
					Bin34	3300029625 assembled Ga0311297_109414622	Ga0311297_109414622	ribosomal-protein-alanine N-acetyltransferase		Bin34	KO:K03540	ribonuclease P protein subunit RPR2 [EC:3.1.26.5] (RPR2, RPP21)
					Bin34	3300029625 assembled Ga0311297_109414623	Ga0311297_109414623	hypothetical protein		Bin34	KO:K03546	exonuclease SbcC (sbcC)
					Bin34	3300029625 assembled Ga0311297_109414624	Ga0311297_109414624	sulfur carrier protein		Bin34	KO:K03568	TldD protein (tldD)
					Bin34	3300029625 assembled Ga0311297_109414625	Ga0311297_109414625	hypothetical protein		Bin34	KO:K03574	8-oxo-dGTP diphosphatase [EC:3.6.1.55] (mutT, NUDT15, MTH2)
					Bin34	3300029625 assembled Ga0311297_109414626	Ga0311297_109414626	hypothetical protein		Bin34	KO:K03592	PmbA protein (pmbA)
					Bin34	3300029625 assembled Ga0311297_109414627	Ga0311297_109414627	septum site-determining protein MinD		Bin34	KO:K03593	ATP-binding protein involved in chromosome partitioning (mrp, NUBPL)
					Bin34	3300029625 assembled Ga0311297_109414628	Ga0311297_109414628	formylmethanofuran dehydrogenase subunit D		Bin34	KO:K03609	septum site-determining protein MinD (minD)
					Bin34	3300029625 assembled Ga0311297_109414629	Ga0311297_109414629	formylmethanofuran dehydrogenase subunit B		Bin34	KO:K03622	archaea-specific DNA-binding protein (ssh10b)
					Bin34	3300029625 assembled Ga0311297_10941463	Ga0311297_10941463	predicted ribosome quality control (RQC) complex YloA/Tae2 family protein		Bin34	KO:K03626	nascent polypeptide-associated complex subunit alpha (EGD2, NACA)
					Bin34	3300029625 assembled Ga0311297_109414630	Ga0311297_109414630	formylmethanofuran dehydrogenase subunit A		Bin34	KO:K03627	putative transcription factor (MBF1)
					Bin34	3300029625 assembled Ga0311297_109414631	Ga0311297_109414631	formylmethanofuran dehydrogenase subunit C		Bin34	KO:K03635	molybdopterin synthase catalytic subunit [EC:2.8.1.12] (MOCS2, moaE)
					Bin34	3300029625 assembled Ga0311297_109414632	Ga0311297_109414632	hypothetical protein		Bin34	KO:K03636	molybdopterin synthase sulfur carrier subunit (moaD)
					Bin34	3300029625 assembled Ga0311297_109414633	Ga0311297_109414633	Fe-S oxidoreductase		Bin34	KO:K03637	cyclic pyranopterin phosphate synthase [EC:4.1.99.18] (moaC)
					Bin34	3300029625 assembled Ga0311297_109414634	Ga0311297_109414634	FKBP-type peptidyl-prolyl cis-trans isomerase SlyD		Bin34	KO:K03638	molybdenum cofactor biosynthesis protein B (moaB)
					Bin34	3300029625 assembled Ga0311297_109414635	Ga0311297_109414635	hypothetical protein		Bin34	KO:K03639	cyclic pyranopterin phosphate synthase [EC:4.1.99.18] (MOCS1, moaA)
					Bin34	3300029625 assembled Ga0311297_109414636	Ga0311297_109414636	acyl-CoA synthetase (NDP forming)		Bin34	KO:K03653	N-glycosylase/DNA lyase [EC:3.2.2.- 4.2.99.18] (K03653)
					Bin34	3300029625 assembled Ga0311297_10941464	Ga0311297_10941464	16S rRNA C967 or C1407 C5-methylase (RsmB/RsmF family)		Bin34	KO:K03671	thioredoxin 1 (trxA)
					Bin34	3300029625 assembled Ga0311297_10941465	Ga0311297_10941465	sugar-specific transcriptional regulator TrmB		Bin34	KO:K03679	exosome complex component RRP4 (RRP4, EXOSC2)
					Bin34	3300029625 assembled Ga0311297_10941466	Ga0311297_10941466	hypothetical protein		Bin34	KO:K03709	DtxR family transcriptional regulator, Mn-dependent transcriptional regulator (troR)
					Bin34	3300029625 assembled Ga0311297_10941467	Ga0311297_10941467	hypothetical protein		Bin34	KO:K03718	Lrp/AsnC family transcriptional regulator, regulator for asnA, asnC and gidA (asnC)
					Bin34	3300029625 assembled Ga0311297_10941468	Ga0311297_10941468	hypothetical protein		Bin34	KO:K03724	ATP-dependent helicase Lhr and Lhr-like helicase [EC:3.6.4.-] (lhr)
					Bin34	3300029625 assembled Ga0311297_10941469	Ga0311297_10941469	flavoprotein/flavoprotein		Bin34	KO:K03726	helicase [EC:3.6.4.-] (helS)
					Bin34	3300029625 assembled Ga0311297_10950461	Ga0311297_10950461	signal transduction histidine kinase		Bin34	KO:K03738	aldehyde:ferredoxin oxidoreductase [EC:1.2.7.5] (aor)
					Bin34	3300029625 assembled Ga0311297_109504610	Ga0311297_109504610	hypothetical protein		Bin34	KO:K03741	arsenate reductase [EC:1.20.4.1] (ARSC2, arsC)
					Bin34	3300029625 assembled Ga0311297_109504611	Ga0311297_109504611	deoxyhypusine synthase		Bin34	KO:K03750	molybdopterin molybdotransferase [EC:2.10.1.1] (moeA)
					Bin34	3300029625 assembled Ga0311297_109504612	Ga0311297_109504612	tRNA (guanine37-N1)-methyltransferase		Bin34	KO:K03752	molybdopterin-guanine dinucleotide biosynthesis protein A [EC:2.7.7.77] (mobA)
					Bin34	3300029625 assembled Ga0311297_109504613	Ga0311297_109504613	thiamine-phosphate pyrophosphorylase		Bin34	KO:K03753	molybdopterin-guanine dinucleotide biosynthesis protein B (mobB)
					Bin34	3300029625 assembled Ga0311297_109504614	Ga0311297_109504614	tRNA wybutosine-synthesizing protein 1		Bin34	KO:K03775	FKBP-type peptidyl-prolyl cis-trans isomerase SlyD [EC:5.2.1.8] (slyD)
					Bin34	3300029625 assembled Ga0311297_109504615	Ga0311297_109504615	translin		Bin34	KO:K03785	3-dehydroquinate dehydratase I [EC:4.2.1.10] (aroD)
					Bin34	3300029625 assembled Ga0311297_109504616	Ga0311297_109504616	tRNA(Ile2)-agmatinylcytidine synthase		Bin34	KO:K03787	5'-nucleotidase [EC:3.1.3.5] (surE)
					Bin34	3300029625 assembled Ga0311297_109504617	Ga0311297_109504617	4-hydroxy-tetrahydrodipicolinate reductase		Bin34	KO:K03789	ribosomal-protein-alanine N-acetyltransferase [EC:2.3.1.128] (rimI)
					Bin34	3300029625 assembled Ga0311297_109504618	Ga0311297_109504618	4-hydroxy-tetrahydrodipicolinate synthase		Bin34	KO:K03795	sirohydrochlorin cobaltochelatase [EC:4.99.1.3] (cbiX)
					Bin34	3300029625 assembled Ga0311297_109504619	Ga0311297_109504619	small subunit ribosomal protein S17e		Bin34	KO:K03799	heat shock protein HtpX [EC:3.4.24.-] (htpX)
					Bin34	3300029625 assembled Ga0311297_10950462	Ga0311297_10950462	acetylornithine/N-succinyldiaminopimelate aminotransferase		Bin34	KO:K03821	polyhydroxyalkanoate synthase [EC:2.3.1.-] (phbC, phaC)
					Bin34	3300029625 assembled Ga0311297_109504620	Ga0311297_109504620	hypothetical protein		Bin34	KO:K03924	MoxR-like ATPase [EC:3.6.3.-] (moxR)
					Bin34	3300029625 assembled Ga0311297_109504621	Ga0311297_109504621	small subunit ribosomal protein S8e		Bin34	KO:K03926	periplasmic divalent cation tolerance protein (cutA)
					Bin34	3300029625 assembled Ga0311297_109504622	Ga0311297_109504622	methylenetetrahydromethanopterin dehydrogenase		Bin34	KO:K04034	anaerobic magnesium-protoporphyrin IX monomethyl ester cyclase [EC:4.-.-.-] (bchE)
					Bin34	3300029625 assembled Ga0311297_109504623	Ga0311297_109504623	ATP-binding protein involved in chromosome partitioning		Bin34	KO:K04069	pyruvate formate lyase activating enzyme [EC:1.97.1.4] (pflA, pflC, pflE)
					Bin34	3300029625 assembled Ga0311297_109504624	Ga0311297_109504624	hydrogenase nickel incorporation protein HypA/HybF		Bin34	KO:K04070	putative pyruvate formate lyase activating enzyme [EC:1.97.1.4] (pflX)
					Bin34	3300029625 assembled Ga0311297_109504625	Ga0311297_109504625	sulfhydrogenase subunit beta (sulfur reductase)		Bin34	KO:K04072	acetaldehyde dehydrogenase / alcohol dehydrogenase [EC:1.2.1.10 1.1.1.1] (adhE)
					Bin34	3300029625 assembled Ga0311297_109504626	Ga0311297_109504626	NAD(P)H-flavin reductase		Bin34	KO:K04076	Lon-like ATP-dependent protease [EC:3.4.21.-] (lonB)
					Bin34	3300029625 assembled Ga0311297_109504627	Ga0311297_109504627	coenzyme F420-reducing hydrogenase gamma subunit		Bin34	KO:K04477	putative hydrolase (ycdX)
					Bin34	3300029625 assembled Ga0311297_109504628	Ga0311297_109504628	sulfhydrogenase subunit alpha		Bin34	KO:K04483	DNA repair protein RadA (radA)
					Bin34	3300029625 assembled Ga0311297_109504629	Ga0311297_109504629	acetyl-CoA C-acetyltransferase		Bin34	KO:K04484	DNA repair protein RadB (radB)
					Bin34	3300029625 assembled Ga0311297_10950463	Ga0311297_10950463	2,3-bisphosphoglycerate-independent phosphoglycerate mutase		Bin34	KO:K04566	lysyl-tRNA synthetase, class I [EC:6.1.1.6] (lysK)
					Bin34	3300029625 assembled Ga0311297_109504630	Ga0311297_109504630	hypothetical protein		Bin34	KO:K04651	hydrogenase nickel incorporation protein HypA/HybF (hypA, hybF)
					Bin34	3300029625 assembled Ga0311297_109504631	Ga0311297_109504631	hypothetical protein		Bin34	KO:K04653	hydrogenase expression/formation protein HypC (hypC)
					Bin34	3300029625 assembled Ga0311297_109504632	Ga0311297_109504632	predicted acyltransferase (DUF342 family)		Bin34	KO:K04654	hydrogenase expression/formation protein HypD (hypD)
					Bin34	3300029625 assembled Ga0311297_109504633	Ga0311297_109504633	3-hydroxy-3-methylglutaryl CoA synthase		Bin34	KO:K04655	hydrogenase expression/formation protein HypE (hypE)
					Bin34	3300029625 assembled Ga0311297_109504634	Ga0311297_109504634	acetyl-CoA C-acetyltransferase		Bin34	KO:K04656	hydrogenase maturation protein HypF (hypF)
					Bin34	3300029625 assembled Ga0311297_109504635	Ga0311297_109504635	enoyl-CoA hydratase/3-hydroxyacyl-CoA dehydrogenase		Bin34	KO:K04758	ferrous iron transport protein A (feoA)
					Bin34	3300029625 assembled Ga0311297_109504636	Ga0311297_109504636	fatty-acyl-CoA synthase		Bin34	KO:K04759	ferrous iron transport protein B (feoB)
					Bin34	3300029625 assembled Ga0311297_10950464	Ga0311297_10950464	phenylalanyl-tRNA synthetase beta chain		Bin34	KO:K04794	peptidyl-tRNA hydrolase, PTH2 family [EC:3.1.1.29] (PTH2)
					Bin34	3300029625 assembled Ga0311297_10950465	Ga0311297_10950465	hypothetical protein		Bin34	KO:K04795	fibrillarin-like pre-rRNA processing protein (flpA)
					Bin34	3300029625 assembled Ga0311297_10950466	Ga0311297_10950466	hypothetical protein		Bin34	KO:K04796	small nuclear ribonucleoprotein (RUXX)
					Bin34	3300029625 assembled Ga0311297_10950467	Ga0311297_10950467	HEPN domain-containing protein		Bin34	KO:K04797	prefoldin alpha subunit (pfdA, PFDN5)
					Bin34	3300029625 assembled Ga0311297_10950468	Ga0311297_10950468	hypothetical protein		Bin34	KO:K04799	flap endonuclease-1 [EC:3.-.-.-] (FEN1, RAD2)
					Bin34	3300029625 assembled Ga0311297_10950469	Ga0311297_10950469	uncharacterized protein with PhoU and TrkA domain/uncharacterized protein with PhoU and TrkA domain		Bin34	KO:K04800	replication factor C large subunit (rfcL)
					Bin34	3300029625 assembled Ga0311297_11001521	Ga0311297_11001521	carbon-monoxide dehydrogenase catalytic subunit		Bin34	KO:K04801	replication factor C small subunit (rfcS)
					Bin34	3300029625 assembled Ga0311297_11001522	Ga0311297_11001522	hypothetical protein		Bin34	KO:K04802	proliferating cell nuclear antigen (PCNA)
					Bin34	3300029625 assembled Ga0311297_11001523	Ga0311297_11001523	methyl-accepting chemotaxis protein		Bin34	KO:K05595	multiple antibiotic resistance protein (marC)
					Bin34	3300029625 assembled Ga0311297_11001524	Ga0311297_11001524	hypothetical protein		Bin34	KO:K05606	methylmalonyl-CoA/ethylmalonyl-CoA epimerase [EC:5.1.99.1] (MCEE, epi)
					Bin34	3300029625 assembled Ga0311297_11001525	Ga0311297_11001525	hypothetical protein		Bin34	KO:K05896	segregation and condensation protein A (scpA)
					Bin34	3300029625 assembled Ga0311297_11001526	Ga0311297_11001526	hypothetical protein		Bin34	KO:K05919	superoxide reductase [EC:1.15.1.2] (dfx)
					Bin34	3300029625 assembled Ga0311297_11001527	Ga0311297_11001527	putative ABC transport system permease protein		Bin34	KO:K05934	precorrin-3B C17-methyltransferase [EC:2.1.1.131] (E2.1.1.131, cobJ, cbiH)
					Bin34	3300029625 assembled Ga0311297_11001528	Ga0311297_11001528	putative ABC transport system ATP-binding protein		Bin34	KO:K05936	precorrin-4/cobalt-precorrin-4 C11-methyltransferase [EC:2.1.1.133 2.1.1.271] (cobM, cbiF)
					Bin34	3300029625 assembled Ga0311297_11046651	Ga0311297_11046651	hypothetical protein		Bin34	KO:K05966	triphosphoribosyl-dephospho-CoA synthase [EC:2.4.2.52] (citG)
					Bin34	3300029625 assembled Ga0311297_110466510	Ga0311297_110466510	uncharacterized protein		Bin34	KO:K05982	deoxyribonuclease V [EC:3.1.21.7] (E3.1.21.7, nfi)
					Bin34	3300029625 assembled Ga0311297_110466511	Ga0311297_110466511	hypothetical protein		Bin34	KO:K06001	tryptophan synthase beta chain [EC:4.2.1.20] (trpB)
					Bin34	3300029625 assembled Ga0311297_110466512	Ga0311297_110466512	deoxyribonuclease V		Bin34	KO:K06024	segregation and condensation protein B (scpB)
					Bin34	3300029625 assembled Ga0311297_110466513	Ga0311297_110466513	acetoin utilization deacetylase AcuC-like enzyme		Bin34	KO:K06167	phosphoribosyl 1,2-cyclic phosphate phosphodiesterase [EC:3.1.4.55] (phnP)
					Bin34	3300029625 assembled Ga0311297_110466514	Ga0311297_110466514	hypothetical protein		Bin34	KO:K06173	tRNA pseudouridine38-40 synthase [EC:5.4.99.12] (truA, PUS1)
					Bin34	3300029625 assembled Ga0311297_110466515	Ga0311297_110466515	hypothetical protein		Bin34	KO:K06174	ATP-binding cassette, sub-family E, member 1 (ABCE1, Rli1)
					Bin34	3300029625 assembled Ga0311297_110466516	Ga0311297_110466516	demethylmenaquinone methyltransferase/2-methoxy-6-polyprenyl-1,4-benzoquinol methylase		Bin34	KO:K06176	tRNA pseudouridine13 synthase [EC:5.4.99.27] (truD, PUS7)
					Bin34	3300029625 assembled Ga0311297_110466517	Ga0311297_110466517	small subunit ribosomal protein S6e		Bin34	KO:K06191	glutaredoxin-like protein NrdH (nrdH)
					Bin34	3300029625 assembled Ga0311297_110466518	Ga0311297_110466518	nucleotide-binding universal stress UspA family protein/nucleotide-binding universal stress UspA family protein		Bin34	KO:K06196	cytochrome c-type biogenesis protein (ccdA)
					Bin34	3300029625 assembled Ga0311297_110466519	Ga0311297_110466519	3-isopropylmalate/(R)-2-methylmalate dehydratase small subunit		Bin34	KO:K06206	sugar fermentation stimulation protein A (sfsA)
					Bin34	3300029625 assembled Ga0311297_11046652	Ga0311297_11046652	glyoxalase/bleomycin resistance protein/dioxygenase superfamily protein		Bin34	KO:K06215	pyridoxal 5'-phosphate synthase pdxS subunit [EC:4.3.3.6] (pdxS, pdx1)
					Bin34	3300029625 assembled Ga0311297_110466520	Ga0311297_110466520	hypothetical protein		Bin34	KO:K06412	stage V sporulation protein G (spoVG)
					Bin34	3300029625 assembled Ga0311297_110466521	Ga0311297_110466521	CDP-2,3-bis-(O-geranylgeranyl)-sn-glycerol synthase		Bin34	KO:K06442	23S rRNA (cytidine1920-2'-O)/16S rRNA (cytidine1409-2'-O)-methyltransferase [EC:2.1.1.226 2.1.1.227] (tlyA)
					Bin34	3300029625 assembled Ga0311297_110466522	Ga0311297_110466522	orotate phosphoribosyltransferase		Bin34	KO:K06859	glucose-6-phosphate isomerase, archaeal [EC:5.3.1.9] (pgi1)
					Bin34	3300029625 assembled Ga0311297_110466523	Ga0311297_110466523	hypothetical protein		Bin34	KO:K06862	energy-converting hydrogenase B subunit Q (ehbQ)
					Bin34	3300029625 assembled Ga0311297_110466524	Ga0311297_110466524	predicted transcriptional regulator		Bin34	KO:K06863	5-formaminoimidazole-4-carboxamide-1-(beta)-D-ribofuranosyl 5'-monophosphate synthetase [EC:6.3.4.23] (purP)
					Bin34	3300029625 assembled Ga0311297_110466525	Ga0311297_110466525	adenylosuccinate lyase		Bin34	KO:K06864	uncharacterized protein (K06864)
					Bin34	3300029625 assembled Ga0311297_110466526	Ga0311297_110466526	tRNA (cytidine56-2'-O)-methyltransferase		Bin34	KO:K06865	ATPase (K06865)
					Bin34	3300029625 assembled Ga0311297_110466527	Ga0311297_110466527	PAS domain-containing protein		Bin34	KO:K06868	Sep-tRNA:Cys-tRNA synthetase [EC:2.5.1.73] (sepcysS)
					Bin34	3300029625 assembled Ga0311297_110466528	Ga0311297_110466528	ferric-chelate reductase [NAD(P)H]		Bin34	KO:K06869	uncharacterized protein (K06869)
					Bin34	3300029625 assembled Ga0311297_110466529	Ga0311297_110466529	ferritin		Bin34	KO:K06870	uncharacterized protein (K06870)
					Bin34	3300029625 assembled Ga0311297_11046653	Ga0311297_11046653	methylmalonyl-CoA mutase N-terminal domain/subunit		Bin34	KO:K06874	zinc finger protein (K06874)
					Bin34	3300029625 assembled Ga0311297_110466530	Ga0311297_110466530	two-component system response regulator/two-component system chemotaxis response regulator CheY		Bin34	KO:K06875	programmed cell death protein 5 (PDCD5, TFAR19)
					Bin34	3300029625 assembled Ga0311297_110466531	Ga0311297_110466531	dihydroorotase		Bin34	KO:K06877	DEAD/DEAH box helicase domain-containing protein (K06877)
					Bin34	3300029625 assembled Ga0311297_110466532	Ga0311297_110466532	molybdopterin-biosynthesis enzyme MoeA-like protein		Bin34	KO:K06883	uncharacterized protein (K06883)
					Bin34	3300029625 assembled Ga0311297_110466533	Ga0311297_110466533	argininosuccinate synthase		Bin34	KO:K06885	uncharacterized protein (K06885)
					Bin34	3300029625 assembled Ga0311297_110466534	Ga0311297_110466534	sec-independent protein translocase protein TatA		Bin34	KO:K06889	uncharacterized protein (K06889)
					Bin34	3300029625 assembled Ga0311297_110466535	Ga0311297_110466535	hypothetical protein		Bin34	KO:K06897	7,8-dihydropterin-6-yl-methyl-4-(beta-D-ribofuranosyl)aminobenzene 5'-phosphate synthase [EC:2.5.1.105] (K06897)
					Bin34	3300029625 assembled Ga0311297_110466536	Ga0311297_110466536	dolichyl-diphosphooligosaccharide--protein glycosyltransferase		Bin34	KO:K06898	uncharacterized protein (K06898)
					Bin34	3300029625 assembled Ga0311297_110466537	Ga0311297_110466537	HSP20 family protein		Bin34	KO:K06910	uncharacterized protein (K06910)
					Bin34	3300029625 assembled Ga0311297_110466538	Ga0311297_110466538	NADPH-dependent 2,4-dienoyl-CoA reductase/sulfur reductase-like enzyme/L-2-hydroxyglutarate oxidase LhgO		Bin34	KO:K06913	uncharacterized protein (K06913)
					Bin34	3300029625 assembled Ga0311297_110466539	Ga0311297_110466539	nickel-dependent lactate racemase		Bin34	KO:K06914	uncharacterized protein (K06914)
					Bin34	3300029625 assembled Ga0311297_11046654	Ga0311297_11046654	methylmalonyl-CoA mutase N-terminal domain/subunit		Bin34	KO:K06915	uncharacterized protein (K06915)
					Bin34	3300029625 assembled Ga0311297_110466540	Ga0311297_110466540	aspartyl-tRNA synthetase		Bin34	KO:K06920	7-cyano-7-deazaguanine synthase [EC:6.3.4.20] (queC)
					Bin34	3300029625 assembled Ga0311297_110466541	Ga0311297_110466541	tRNA-splicing ligase RtcB		Bin34	KO:K06921	uncharacterized protein (K06921)
					Bin34	3300029625 assembled Ga0311297_110466542	Ga0311297_110466542	hypothetical protein		Bin34	KO:K06928	nucleoside-triphosphatase [EC:3.6.1.15] (NTPCR)
					Bin34	3300029625 assembled Ga0311297_110466543	Ga0311297_110466543	hypothetical protein		Bin34	KO:K06932	tRNA(Ile2)-agmatinylcytidine synthase [EC:6.3.4.22] (tiaS)
					Bin34	3300029625 assembled Ga0311297_110466544	Ga0311297_110466544	thioredoxin 1		Bin34	KO:K06933	uncharacterized protein (K06933)
					Bin34	3300029625 assembled Ga0311297_110466545	Ga0311297_110466545	predicted transcriptional regulator		Bin34	KO:K06935	uncharacterized protein (K06935)
					Bin34	3300029625 assembled Ga0311297_110466546	Ga0311297_110466546	hypothetical protein		Bin34	KO:K06936	uncharacterized protein (K06936)
					Bin34	3300029625 assembled Ga0311297_110466547	Ga0311297_110466547	phosphoserine phosphatase		Bin34	KO:K06937	7,8-dihydro-6-hydroxymethylpterin dimethyltransferase [EC:2.1.1.-] (K06937)
					Bin34	3300029625 assembled Ga0311297_110466548	Ga0311297_110466548	divalent metal cation (Fe/Co/Zn/Cd) transporter		Bin34	KO:K06940	uncharacterized protein (K06940)
					Bin34	3300029625 assembled Ga0311297_110466549	Ga0311297_110466549	methylthioribose-1-phosphate isomerase		Bin34	KO:K06942	ribosome-binding ATPase (ychF)
					Bin34	3300029625 assembled Ga0311297_11046655	Ga0311297_11046655	methylmalonyl-CoA mutase C-terminal domain/subunit		Bin34	KO:K06943	nucleolar GTP-binding protein (NOG1)
					Bin34	3300029625 assembled Ga0311297_110466550	Ga0311297_110466550	hypothetical protein		Bin34	KO:K06944	uncharacterized protein (K06944)
					Bin34	3300029625 assembled Ga0311297_110466551	Ga0311297_110466551	hypothetical protein		Bin34	KO:K06947	polynucleotide 5'-hydroxyl-kinase GRC3/NOL9 [EC:2.7.1.-] (GRC3, NOL9)
					Bin34	3300029625 assembled Ga0311297_110466552	Ga0311297_110466552	TldD protein		Bin34	KO:K06950	uncharacterized protein (K06950)
					Bin34	3300029625 assembled Ga0311297_110466553	Ga0311297_110466553	PmbA protein		Bin34	KO:K06953	uncharacterized protein (K06953)
					Bin34	3300029625 assembled Ga0311297_110466554	Ga0311297_110466554	hypothetical protein		Bin34	KO:K06957	tRNA(Met) cytidine acetyltransferase [EC:2.3.1.193] (tmcA)
					Bin34	3300029625 assembled Ga0311297_110466555	Ga0311297_110466555	flagellar protein FlaJ		Bin34	KO:K06961	ribosomal RNA assembly protein (KRR1)
					Bin34	3300029625 assembled Ga0311297_110466556	Ga0311297_110466556	hypothetical protein		Bin34	KO:K06964	uncharacterized protein (K06964)
					Bin34	3300029625 assembled Ga0311297_11046656	Ga0311297_11046656	LAO/AO transport system kinase		Bin34	KO:K06965	protein pelota (PELO, DOM34, pelA)
					Bin34	3300029625 assembled Ga0311297_11046657	Ga0311297_11046657	crotonobetainyl-CoA:carnitine CoA-transferase CaiB-like acyl-CoA transferase		Bin34	KO:K06966	uncharacterized protein (K06966)
					Bin34	3300029625 assembled Ga0311297_11046658	Ga0311297_11046658	hypothetical protein		Bin34	KO:K06971	uncharacterized protein (K06971)
					Bin34	3300029625 assembled Ga0311297_11046659	Ga0311297_11046659	pyruvate carboxylase subunit B		Bin34	KO:K06974	archaemetzincin [EC:3.4.-.-] (amzA, AMZ2, AMZ1)
					Bin34	3300029625 assembled Ga0311297_11124951	Ga0311297_11124951	hypothetical protein		Bin34	KO:K06981	isopentenyl phosphate kinase [EC:2.7.4.26] (ipk)
					Bin34	3300029625 assembled Ga0311297_111249510	Ga0311297_111249510	DeoR/GlpR family transcriptional regulator of sugar metabolism		Bin34	KO:K06982	pantoate kinase [EC:2.7.1.169] (pok)
					Bin34	3300029625 assembled Ga0311297_111249511	Ga0311297_111249511	alkylhydroperoxidase/carboxymuconolactone decarboxylase family protein YurZ		Bin34	KO:K06984	beta-ribofuranosylaminobenzene 5'-phosphate synthase [EC:2.4.2.54] (K06984)
					Bin34	3300029625 assembled Ga0311297_111249512	Ga0311297_111249512	hypothetical protein		Bin34	KO:K06990	uncharacterized protein (K06990)
					Bin34	3300029625 assembled Ga0311297_111249513	Ga0311297_111249513	Fe-S oxidoreductase/nitrate reductase gamma subunit		Bin34	KO:K07003	uncharacterized protein (K07003)
					Bin34	3300029625 assembled Ga0311297_111249514	Ga0311297_111249514	hypothetical protein		Bin34	KO:K07018	uncharacterized protein (K07018)
					Bin34	3300029625 assembled Ga0311297_111249515	Ga0311297_111249515	hypothetical protein		Bin34	KO:K07022	uncharacterized protein (K07022)
					Bin34	3300029625 assembled Ga0311297_111249516	Ga0311297_111249516	long-chain acyl-CoA synthetase		Bin34	KO:K07023	putative hydrolases of HD superfamily (K07023)
					Bin34	3300029625 assembled Ga0311297_11124952	Ga0311297_11124952	DNA end-binding protein Ku		Bin34	KO:K07024	uncharacterized protein (K07024)
					Bin34	3300029625 assembled Ga0311297_11124953	Ga0311297_11124953	bifunctional non-homologous end joining protein LigD		Bin34	KO:K07027	uncharacterized protein (K07027)
					Bin34	3300029625 assembled Ga0311297_11124954	Ga0311297_11124954	uncharacterized coiled-coil DUF342 family protein		Bin34	KO:K07041	uncharacterized protein (K07041)
					Bin34	3300029625 assembled Ga0311297_11124955	Ga0311297_11124955	indolepyruvate ferredoxin oxidoreductase beta subunit		Bin34	KO:K07049	TatD-related deoxyribonuclease (K07049)
					Bin34	3300029625 assembled Ga0311297_11124956	Ga0311297_11124956	hypothetical protein		Bin34	KO:K07051	uncharacterized protein (K07051)
					Bin34	3300029625 assembled Ga0311297_11124957	Ga0311297_11124957	hypothetical protein		Bin34	KO:K07053	uncharacterized protein (K07053)
					Bin34	3300029625 assembled Ga0311297_11124958	Ga0311297_11124958	formylmethanofuran dehydrogenase subunit E		Bin34	KO:K07055	tRNA wybutosine-synthesizing protein 2 [EC:2.5.1.114] (TRM12, TYW2)
					Bin34	3300029625 assembled Ga0311297_11124959	Ga0311297_11124959	LIM domain-containing protein		Bin34	KO:K07057	uncharacterized protein (K07057)
					Bin34	3300029625 assembled Ga0311297_11160611	Ga0311297_11160611	putative transposase		Bin34	KO:K07059	uncharacterized protein (K07059)
					Bin34	3300029625 assembled Ga0311297_111606110	Ga0311297_111606110	1,4-dihydroxy-6-naphthoate synthase		Bin34	KO:K07060	endoribonuclease Nob1 [EC:3.1.-.-] (nob1)
					Bin34	3300029625 assembled Ga0311297_111606111	Ga0311297_111606111	Kef-type K+ transport system membrane component KefB		Bin34	KO:K07062	uncharacterized protein (K07062)
					Bin34	3300029625 assembled Ga0311297_111606112	Ga0311297_111606112	translation initiation factor 2 subunit 2		Bin34	KO:K07068	uncharacterized protein (K07068)
					Bin34	3300029625 assembled Ga0311297_111606113	Ga0311297_111606113	hypothetical protein		Bin34	KO:K07072	uncharacterized protein (K07072)
					Bin34	3300029625 assembled Ga0311297_111606114	Ga0311297_111606114	adenosylcobinamide-GDP ribazoletransferase		Bin34	KO:K07073	uncharacterized protein (K07073)
					Bin34	3300029625 assembled Ga0311297_111606115	Ga0311297_111606115	protein-L-isoaspartate(D-aspartate) O-methyltransferase		Bin34	KO:K07075	uncharacterized protein (K07075)
					Bin34	3300029625 assembled Ga0311297_111606116	Ga0311297_111606116	adenosylcobinamide-phosphate guanylyltransferase		Bin34	KO:K07076	uncharacterized protein (K07076)
					Bin34	3300029625 assembled Ga0311297_111606117	Ga0311297_111606117	small subunit ribosomal protein S3Ae		Bin34	KO:K07087	uncharacterized protein (K07087)
					Bin34	3300029625 assembled Ga0311297_111606118	Ga0311297_111606118	large subunit ribosomal protein L15e		Bin34	KO:K07089	uncharacterized protein (K07089)
					Bin34	3300029625 assembled Ga0311297_111606119	Ga0311297_111606119	hypothetical protein		Bin34	KO:K07090	uncharacterized protein (K07090)
					Bin34	3300029625 assembled Ga0311297_11160612	Ga0311297_11160612	putative mRNA 3-end processing factor		Bin34	KO:K07096	uncharacterized protein (K07096)
					Bin34	3300029625 assembled Ga0311297_111606120	Ga0311297_111606120	ribonuclease P/MRP protein subunit RPP1		Bin34	KO:K07101	uncharacterized protein (K07101)
					Bin34	3300029625 assembled Ga0311297_111606121	Ga0311297_111606121	hypothetical protein		Bin34	KO:K07103	uncharacterized protein (K07103)
					Bin34	3300029625 assembled Ga0311297_111606122	Ga0311297_111606122	nicotinamide-nucleotide adenylyltransferase		Bin34	KO:K07111	uncharacterized protein (K07111)
					Bin34	3300029625 assembled Ga0311297_111606123	Ga0311297_111606123	methylated-DNA-[protein]-cysteine S-methyltransferase		Bin34	KO:K07114	Ca-activated chloride channel homolog (yfbK)
					Bin34	3300029625 assembled Ga0311297_111606124	Ga0311297_111606124	helicase		Bin34	KO:K07123	uncharacterized protein (K07123)
					Bin34	3300029625 assembled Ga0311297_111606125	Ga0311297_111606125	archaeosine synthase		Bin34	KO:K07129	uncharacterized protein (K07129)
					Bin34	3300029625 assembled Ga0311297_111606126	Ga0311297_111606126	7-cyano-7-deazaguanine tRNA-ribosyltransferase		Bin34	KO:K07131	uncharacterized protein (K07131)
					Bin34	3300029625 assembled Ga0311297_111606127	Ga0311297_111606127	aspartate aminotransferase		Bin34	KO:K07135	uncharacterized protein (K07135)
					Bin34	3300029625 assembled Ga0311297_111606128	Ga0311297_111606128	ribosomal protein S18 acetylase RimI-like enzyme		Bin34	KO:K07137	uncharacterized protein (K07137)
					Bin34	3300029625 assembled Ga0311297_111606129	Ga0311297_111606129	hypothetical protein		Bin34	KO:K07138	uncharacterized protein (K07138)
					Bin34	3300029625 assembled Ga0311297_11160613	Ga0311297_11160613	hypothetical protein		Bin34	KO:K07142	uncharacterized protein (K07142)
					Bin34	3300029625 assembled Ga0311297_111606130	Ga0311297_111606130	hypothetical protein		Bin34	KO:K07143	UPF0148 protein (K07143)
					Bin34	3300029625 assembled Ga0311297_111606131	Ga0311297_111606131	hypothetical protein		Bin34	KO:K07144	uncharacterized protein (K07144)
					Bin34	3300029625 assembled Ga0311297_111606132	Ga0311297_111606132	aldehyde:ferredoxin oxidoreductase		Bin34	KO:K07151	dolichyl-diphosphooligosaccharide--protein glycosyltransferase [EC:2.4.99.18] (STT3)
					Bin34	3300029625 assembled Ga0311297_111606133	Ga0311297_111606133	acetaldehyde dehydrogenase/alcohol dehydrogenase		Bin34	KO:K07158	uncharacterized protein (K07158)
					Bin34	3300029625 assembled Ga0311297_111606134	Ga0311297_111606134	putative sterol carrier protein		Bin34	KO:K07159	uncharacterized protein (K07159)
					Bin34	3300029625 assembled Ga0311297_111606135	Ga0311297_111606135	glutaryl-CoA dehydrogenase		Bin34	KO:K07162	uncharacterized protein (K07162)
					Bin34	3300029625 assembled Ga0311297_111606136	Ga0311297_111606136	acetyl-CoA C-acetyltransferase		Bin34	KO:K07163	uncharacterized protein (K07163)
					Bin34	3300029625 assembled Ga0311297_111606137	Ga0311297_111606137	hypothetical protein		Bin34	KO:K07178	RIO kinase 1 [EC:2.7.11.1] (RIOK1)
					Bin34	3300029625 assembled Ga0311297_111606138	Ga0311297_111606138	electron transfer flavoprotein beta subunit		Bin34	KO:K07179	RIO kinase 2 [EC:2.7.11.1] (RIOK2)
					Bin34	3300029625 assembled Ga0311297_111606139	Ga0311297_111606139	electron transfer flavoprotein alpha subunit		Bin34	KO:K07219	putative molybdopterin biosynthesis protein (K07219)
					Bin34	3300029625 assembled Ga0311297_11160614	Ga0311297_11160614	hypothetical protein		Bin34	KO:K07220	uncharacterized protein (K07220)
					Bin34	3300029625 assembled Ga0311297_111606140	Ga0311297_111606140	hypothetical protein		Bin34	KO:K07244	mgtE-like transporter (K07244)
					Bin34	3300029625 assembled Ga0311297_111606141	Ga0311297_111606141	acyl-CoA synthetase (NDP forming)/acyl-CoA synthetase (NDP forming)		Bin34	KO:K07254	tRNA (cytidine56-2'-O)-methyltransferase [EC:2.1.1.206] (atrm56)
					Bin34	3300029625 assembled Ga0311297_111606142	Ga0311297_111606142	hypothetical protein		Bin34	KO:K07301	cation:H+ antiporter (yrbG)
					Bin34	3300029625 assembled Ga0311297_111606143	Ga0311297_111606143	hypothetical protein		Bin34	KO:K07321	CO dehydrogenase maturation factor (cooC)
					Bin34	3300029625 assembled Ga0311297_11160615	Ga0311297_11160615	hypothetical protein		Bin34	KO:K07332	archaeal flagellar protein FlaI (flaI-A, flaI)
					Bin34	3300029625 assembled Ga0311297_11160616	Ga0311297_11160616	BirA family biotin operon repressor/biotin-[acetyl-CoA-carboxylase] ligase		Bin34	KO:K07333	archaeal flagellar protein FlaJ (flaJ-A, flaJ)
					Bin34	3300029625 assembled Ga0311297_11160617	Ga0311297_11160617	cyclic dehypoxanthinyl futalosine synthase		Bin34	KO:K07342	protein transport protein SEC61 subunit gamma and related proteins (SEC61G, SSS1, secE)
					Bin34	3300029625 assembled Ga0311297_11160618	Ga0311297_11160618	chorismate dehydratase		Bin34	KO:K07392	AAA family ATPase (PRS2)
					Bin34	3300029625 assembled Ga0311297_11160619	Ga0311297_11160619	aminodeoxyfutalosine synthase		Bin34	KO:K07397	putative redox protein (yhfA)
					Bin34	3300029625 assembled Ga0311297_11162691	Ga0311297_11162691	transposase		Bin34	KO:K07398	conserved protein with predicted RNA binding PUA domain (K07398)
					Bin34	3300029625 assembled Ga0311297_111626910	Ga0311297_111626910	DNA-directed RNA polymerase subunit K		Bin34	KO:K07403	membrane-bound serine protease (ClpP class) (nfeD)
					Bin34	3300029625 assembled Ga0311297_111626911	Ga0311297_111626911	DNA-directed RNA polymerase subunit N		Bin34	KO:K07442	tRNA (adenine57-N1/adenine58-N1)-methyltransferase [EC:2.1.1.219 2.1.1.220] (TRM61, GCD14)
					Bin34	3300029625 assembled Ga0311297_111626912	Ga0311297_111626912	small subunit ribosomal protein S9		Bin34	KO:K07446	tRNA (guanine10-N2)-dimethyltransferase [EC:2.1.1.213] (trm-G10)
					Bin34	3300029625 assembled Ga0311297_111626913	Ga0311297_111626913	large subunit ribosomal protein L13		Bin34	KO:K07450	putative resolvase (K07450)
					Bin34	3300029625 assembled Ga0311297_111626914	Ga0311297_111626914	large subunit ribosomal protein L18e		Bin34	KO:K07463	archaea-specific RecJ-like exonuclease (K07463)
					Bin34	3300029625 assembled Ga0311297_111626915	Ga0311297_111626915	DNA-binding Lrp family transcriptional regulator		Bin34	KO:K07466	replication factor A1 (RFA1, RPA1, rpa)
					Bin34	3300029625 assembled Ga0311297_111626916	Ga0311297_111626916	aminotransferase		Bin34	KO:K07468	putative ATP-dependent DNA ligase [EC:6.5.1.1] (K07468)
					Bin34	3300029625 assembled Ga0311297_111626917	Ga0311297_111626917	molybdopterin synthase sulfur carrier subunit		Bin34	KO:K07472	TBP-interacting protein (TIP49)
					Bin34	3300029625 assembled Ga0311297_111626918	Ga0311297_111626918	predicted butyrate kinase (DUF1464 family)		Bin34	KO:K07477	translin (K07477)
					Bin34	3300029625 assembled Ga0311297_111626919	Ga0311297_111626919	beta-ribofuranosylaminobenzene 5'-phosphate synthase		Bin34	KO:K07496	putative transposase (K07496)
					Bin34	3300029625 assembled Ga0311297_11162692	Ga0311297_11162692	elongation factor 1-alpha		Bin34	KO:K07557	archaeosine synthase [EC:2.6.1.97] (tgtA2)
					Bin34	3300029625 assembled Ga0311297_111626920	Ga0311297_111626920	hypothetical protein		Bin34	KO:K07558	tRNA nucleotidyltransferase (CCA-adding enzyme) [EC:2.7.7.72] (K07558, cca)
					Bin34	3300029625 assembled Ga0311297_111626921	Ga0311297_111626921	KaiC/GvpD/RAD55 family RecA-like ATPase		Bin34	KO:K07559	putative RNA 2'-phosphotransferase [EC:2.7.1.-] (kptA)
					Bin34	3300029625 assembled Ga0311297_111626922	Ga0311297_111626922	ATP-dependent Lhr-like helicase		Bin34	KO:K07561	2-(3-amino-3-carboxypropyl)histidine synthase [EC:2.5.1.108] (dph2, DPH1)
					Bin34	3300029625 assembled Ga0311297_111626923	Ga0311297_111626923	4-hydroxybenzoate polyprenyltransferase		Bin34	KO:K07562	nonsense-mediated mRNA decay protein 3 (NMD3)
					Bin34	3300029625 assembled Ga0311297_111626924	Ga0311297_111626924	hypothetical protein		Bin34	KO:K07565	60S ribosome subunit biogenesis protein NIP7 (NIP7)
					Bin34	3300029625 assembled Ga0311297_111626925	Ga0311297_111626925	hypothetical protein		Bin34	KO:K07566	L-threonylcarbamoyladenylate synthase [EC:2.7.7.87] (tsaC, rimN, SUA5)
					Bin34	3300029625 assembled Ga0311297_111626926	Ga0311297_111626926	D-3-phosphoglycerate dehydrogenase		Bin34	KO:K07569	RNA-binding protein (gar1)
					Bin34	3300029625 assembled Ga0311297_111626927	Ga0311297_111626927	5'-methylthioadenosine phosphorylase		Bin34	KO:K07572	putative nucleotide binding protein (K07572)
					Bin34	3300029625 assembled Ga0311297_111626928	Ga0311297_111626928	hypothetical protein		Bin34	KO:K07573	exosome complex component CSL4 (CSL4, EXOSC1)
					Bin34	3300029625 assembled Ga0311297_111626929	Ga0311297_111626929	DNA polymerase II small subunit		Bin34	KO:K07574	RNA-binding protein (yhbY)
					Bin34	3300029625 assembled Ga0311297_11162693	Ga0311297_11162693	CopG family nickel-responsive transcriptional regulator		Bin34	KO:K07575	PUA domain protein (K07575)
					Bin34	3300029625 assembled Ga0311297_111626930	Ga0311297_111626930	signal peptidase		Bin34	KO:K07577	putative mRNA 3-end processing factor (K07577)
					Bin34	3300029625 assembled Ga0311297_111626931	Ga0311297_111626931	O-phosphoseryl-tRNA synthetase		Bin34	KO:K07579	putative methylase (K07579)
					Bin34	3300029625 assembled Ga0311297_111626932	Ga0311297_111626932	ribonuclease P protein subunit RPR2		Bin34	KO:K07581	RNA-binding protein (K07581)
					Bin34	3300029625 assembled Ga0311297_111626933	Ga0311297_111626933	glycolate oxidase		Bin34	KO:K07583	tRNA pseudouridine synthase 10 [EC:5.4.99.-] (PUS10)
					Bin34	3300029625 assembled Ga0311297_111626934	Ga0311297_111626934	uridylate kinase		Bin34	KO:K07587	O-phosphoseryl-tRNA synthetase [EC:6.1.1.27] (sepRS)
					Bin34	3300029625 assembled Ga0311297_111626935	Ga0311297_111626935	DNA gyrase subunit A		Bin34	KO:K07588	LAO/AO transport system kinase [EC:2.7.-.-] (argK)
					Bin34	3300029625 assembled Ga0311297_111626936	Ga0311297_111626936	hypothetical protein		Bin34	KO:K07721	ArsR family transcriptional regulator (K07721)
					Bin34	3300029625 assembled Ga0311297_11162694	Ga0311297_11162694	tRNA wybutosine-synthesizing protein 2		Bin34	KO:K07722	CopG family transcriptional regulator, nickel-responsive regulator (nikR)
					Bin34	3300029625 assembled Ga0311297_11162695	Ga0311297_11162695	nonsense-mediated mRNA decay protein 3		Bin34	KO:K07728	putative transcriptional regulator (K07728)
					Bin34	3300029625 assembled Ga0311297_11162696	Ga0311297_11162696	4-hydroxybutyryl-CoA dehydratase/vinylacetyl-CoA-Delta-isomerase		Bin34	KO:K07730	putative transcriptional regulator (K07730)
					Bin34	3300029625 assembled Ga0311297_11162697	Ga0311297_11162697	hypothetical protein		Bin34	KO:K07731	putative transcriptional regulator (K07731)
					Bin34	3300029625 assembled Ga0311297_11162698	Ga0311297_11162698	small subunit ribosomal protein S2		Bin34	KO:K07732	riboflavin kinase, archaea type [EC:2.7.1.161] (rfk)
					Bin34	3300029625 assembled Ga0311297_11162699	Ga0311297_11162699	enolase		Bin34	KO:K07739	elongator complex protein 3 [EC:2.3.1.48] (ELP3, KAT9)
					Bin34	3300029625 assembled Ga0311297_11164321	Ga0311297_11164321	hypothetical protein		Bin34	KO:K07743	transcriptional regulator (K07743)
					Bin34	3300029625 assembled Ga0311297_111643210	Ga0311297_111643210	DtxR family Mn-dependent transcriptional regulator		Bin34	KO:K07744	transcriptional regulator (K07744)
					Bin34	3300029625 assembled Ga0311297_111643211	Ga0311297_111643211	release factor glutamine methyltransferase		Bin34	KO:K07745	transcriptional regulator (K07745)
					Bin34	3300029625 assembled Ga0311297_111643212	Ga0311297_111643212	16S rRNA (adenine1518-N6/adenine1519-N6)-dimethyltransferase		Bin34	KO:K07746	antitoxin ParD1/3/4 (parD1_3_4)
					Bin34	3300029625 assembled Ga0311297_111643213	Ga0311297_111643213	hypothetical protein		Bin34	KO:K07991	archaeal preflagellin peptidase FlaK [EC:3.4.23.52] (flaK-A, flaK)
					Bin34	3300029625 assembled Ga0311297_111643214	Ga0311297_111643214	membrane-bound serine protease (ClpP class)		Bin34	KO:K08094	6-phospho-3-hexuloisomerase [EC:5.3.1.27] (hxlB)
					Bin34	3300029625 assembled Ga0311297_111643215	Ga0311297_111643215	hypothetical protein		Bin34	KO:K08260	adenosylcobinamide hydrolase [EC:3.5.1.90] (cbiZ)
					Bin34	3300029625 assembled Ga0311297_111643216	Ga0311297_111643216	hypothetical protein		Bin34	KO:K08681	5'-phosphate synthase pdxT subunit [EC:4.3.3.6] (pdxT, pdx2)
					Bin34	3300029625 assembled Ga0311297_111643217	Ga0311297_111643217	hypothetical protein		Bin34	KO:K08851	TP53 regulating kinase and related kinases [EC:2.7.11.1] (TP53RK, PRPK, BUD32)
					Bin34	3300029625 assembled Ga0311297_111643218	Ga0311297_111643218	translation initiation factor 1		Bin34	KO:K08963	methylthioribose-1-phosphate isomerase [EC:5.3.1.23] (mtnA)
					Bin34	3300029625 assembled Ga0311297_111643219	Ga0311297_111643219	adenosylcobinamide-phosphate synthase		Bin34	KO:K08975	putative membrane protein (K08975)
					Bin34	3300029625 assembled Ga0311297_11164322	Ga0311297_11164322	hypothetical protein		Bin34	KO:K08978	bacterial/archaeal transporter family protein (TC.BAT1)
					Bin34	3300029625 assembled Ga0311297_111643220	Ga0311297_111643220	RecJ-like exonuclease		Bin34	KO:K08979	putative membrane protein (K08979)
					Bin34	3300029625 assembled Ga0311297_111643221	Ga0311297_111643221	putative methylase		Bin34	KO:K08999	uncharacterized protein (K08999)
					Bin34	3300029625 assembled Ga0311297_111643222	Ga0311297_111643222	exosome complex component CSL4		Bin34	KO:K09000	CRISPR-associated protein Cmr4 (cmr4)
					Bin34	3300029625 assembled Ga0311297_111643223	Ga0311297_111643223	DNA-directed RNA polymerase subunit L		Bin34	KO:K09003	uncharacterized protein (K09003)
					Bin34	3300029625 assembled Ga0311297_111643224	Ga0311297_111643224	acyl-CoA thioesterase		Bin34	KO:K09006	uncharacterized protein (K09006)
					Bin34	3300029625 assembled Ga0311297_111643225	Ga0311297_111643225	hypothetical protein		Bin34	KO:K09011	D-citramalate synthase [EC:2.3.1.182] (cimA)
					Bin34	3300029625 assembled Ga0311297_111643226	Ga0311297_111643226	hypothetical protein		Bin34	KO:K09116	uncharacterized protein (K09116)
					Bin34	3300029625 assembled Ga0311297_111643227	Ga0311297_111643227	PEGA domain-containing protein		Bin34	KO:K09119	KEOPS complex subunit Cgi121 (cgi121)
					Bin34	3300029625 assembled Ga0311297_111643228	Ga0311297_111643228	hypothetical protein		Bin34	KO:K09120	uncharacterized protein (K09120)
					Bin34	3300029625 assembled Ga0311297_11164323	Ga0311297_11164323	hypothetical protein		Bin34	KO:K09121	uncharacterized protein (K09121)
					Bin34	3300029625 assembled Ga0311297_11164324	Ga0311297_11164324	cytochrome c-type biogenesis protein CcmE		Bin34	KO:K09122	uncharacterized protein (K09122)
					Bin34	3300029625 assembled Ga0311297_11164325	Ga0311297_11164325	cytochrome c-type biogenesis protein CcmF		Bin34	KO:K09123	uncharacterized protein (K09123)
					Bin34	3300029625 assembled Ga0311297_11164326	Ga0311297_11164326	hypothetical protein		Bin34	KO:K09125	uncharacterized protein (K09125)
					Bin34	3300029625 assembled Ga0311297_11164327	Ga0311297_11164327	NOL1/NOP2/fmu family ribosome biogenesis protein		Bin34	KO:K09126	uncharacterized protein (K09126)
					Bin34	3300029625 assembled Ga0311297_11164328	Ga0311297_11164328	16S rRNA C967 or C1407 C5-methylase (RsmB/RsmF family)		Bin34	KO:K09128	uncharacterized protein (K09128)
					Bin34	3300029625 assembled Ga0311297_11164329	Ga0311297_11164329	glycine hydroxymethyltransferase		Bin34	KO:K09129	uncharacterized protein (K09129)
					Bin34	3300029625 assembled Ga0311297_11189781	Ga0311297_11189781	hypothetical protein		Bin34	KO:K09131	uncharacterized protein (K09131)
					Bin34	3300029625 assembled Ga0311297_111897810	Ga0311297_111897810	uncharacterized protein (DUF169 family)		Bin34	KO:K09134	uncharacterized protein (K09134)
					Bin34	3300029625 assembled Ga0311297_111897811	Ga0311297_111897811	hypothetical protein		Bin34	KO:K09135	uncharacterized protein (K09135)
					Bin34	3300029625 assembled Ga0311297_111897812	Ga0311297_111897812	DNA/RNA-binding domain of Phe-tRNA-synthetase-like protein		Bin34	KO:K09136	ribosomal protein S12 methylthiotransferase accessory factor (ycaO)
					Bin34	3300029625 assembled Ga0311297_111897813	Ga0311297_111897813	acyl-CoA synthetase (AMP-forming)/AMP-acid ligase II		Bin34	KO:K09141	uncharacterized protein (K09141)
					Bin34	3300029625 assembled Ga0311297_11189782	Ga0311297_11189782	predicted transcriptional regulator		Bin34	KO:K09142	uncharacterized protein (K09142)
					Bin34	3300029625 assembled Ga0311297_11189783	Ga0311297_11189783	hypothetical protein		Bin34	KO:K09147	uncharacterized protein (K09147)
					Bin34	3300029625 assembled Ga0311297_11189784	Ga0311297_11189784	hypothetical protein		Bin34	KO:K09148	uncharacterized protein (K09148)
					Bin34	3300029625 assembled Ga0311297_11189785	Ga0311297_11189785	uncharacterized protein DUF1102		Bin34	KO:K09149	uncharacterized protein (K09149)
					Bin34	3300029625 assembled Ga0311297_11189786	Ga0311297_11189786	uncharacterized protein DUF1102		Bin34	KO:K09150	uncharacterized protein (K09150)
					Bin34	3300029625 assembled Ga0311297_11189787	Ga0311297_11189787	signal peptidase		Bin34	KO:K09152	uncharacterized protein (K09152)
					Bin34	3300029625 assembled Ga0311297_11189788	Ga0311297_11189788	hypothetical protein		Bin34	KO:K09154	uncharacterized protein (K09154)
					Bin34	3300029625 assembled Ga0311297_11189789	Ga0311297_11189789	hypothetical protein		Bin34	KO:K09482	glutamyl-tRNA(Gln) amidotransferase subunit D [EC:6.3.5.7] (gatD)
					Bin34	3300029625 assembled Ga0311297_11408531	Ga0311297_11408531	histone H3/H4		Bin34	KO:K09706	uncharacterized protein (K09706)
					Bin34	3300029625 assembled Ga0311297_114085310	Ga0311297_114085310	Cu+-exporting ATPase		Bin34	KO:K09713	uncharacterized protein (K09713)
					Bin34	3300029625 assembled Ga0311297_114085311	Ga0311297_114085311	aspartyl-tRNA(Asn)/glutamyl-tRNA(Gln) amidotransferase subunit B		Bin34	KO:K09715	uncharacterized protein (K09715)
					Bin34	3300029625 assembled Ga0311297_114085312	Ga0311297_114085312	cellulose synthase/poly-beta-1,6-N-acetylglucosamine synthase-like glycosyltransferase		Bin34	KO:K09716	D-aminoacyl-tRNA deacylase [EC:3.1.1.96] (dtdA, GEK1)
					Bin34	3300029625 assembled Ga0311297_114085313	Ga0311297_114085313	hypothetical protein		Bin34	KO:K09717	uncharacterized protein (K09717)
					Bin34	3300029625 assembled Ga0311297_114085314	Ga0311297_114085314	RIO kinase 1		Bin34	KO:K09719	uncharacterized protein (K09719)
					Bin34	3300029625 assembled Ga0311297_114085315	Ga0311297_114085315	ribosomal RNA assembly protein		Bin34	KO:K09721	uncharacterized protein (K09721)
					Bin34	3300029625 assembled Ga0311297_114085316	Ga0311297_114085316	DNA topoisomerase-1		Bin34	KO:K09722	4-phosphopantoate---beta-alanine ligase [EC:6.3.2.36] (K09722, pps)
					Bin34	3300029625 assembled Ga0311297_114085317	Ga0311297_114085317	predicted transcriptional regulator		Bin34	KO:K09723	DNA replication factor GINS (ginS)
					Bin34	3300029625 assembled Ga0311297_114085318	Ga0311297_114085318	hypothetical protein		Bin34	KO:K09728	uncharacterized protein (K09728)
					Bin34	3300029625 assembled Ga0311297_114085319	Ga0311297_114085319	tRNA (pseudouridine54-N1)-methyltransferase		Bin34	KO:K09729	uncharacterized protein (K09729)
					Bin34	3300029625 assembled Ga0311297_11408532	Ga0311297_11408532	DNA primase large subunit		Bin34	KO:K09730	uncharacterized protein (K09730)
					Bin34	3300029625 assembled Ga0311297_114085320	Ga0311297_114085320	hypothetical protein		Bin34	KO:K09731	uncharacterized protein (K09731)
					Bin34	3300029625 assembled Ga0311297_114085321	Ga0311297_114085321	hypothetical protein		Bin34	KO:K09732	uncharacterized protein (K09732)
					Bin34	3300029625 assembled Ga0311297_114085322	Ga0311297_114085322	long-chain acyl-CoA synthetase		Bin34	KO:K09733	uncharacterized protein (K09733)
					Bin34	3300029625 assembled Ga0311297_11408533	Ga0311297_11408533	proliferating cell nuclear antigen		Bin34	KO:K09735	uncharacterized protein (K09735)
					Bin34	3300029625 assembled Ga0311297_11408534	Ga0311297_11408534	hypothetical protein		Bin34	KO:K09737	uncharacterized protein (K09737)
					Bin34	3300029625 assembled Ga0311297_11408535	Ga0311297_11408535	signal transduction histidine kinase/PAS domain-containing protein		Bin34	KO:K09738	uncharacterized protein (K09738)
					Bin34	3300029625 assembled Ga0311297_11408536	Ga0311297_11408536	hypothetical protein		Bin34	KO:K09739	uncharacterized protein (K09739)
					Bin34	3300029625 assembled Ga0311297_11408537	Ga0311297_11408537	glyoxylase-like metal-dependent hydrolase (beta-lactamase superfamily II)		Bin34	KO:K09740	uncharacterized protein (K09740)
					Bin34	3300029625 assembled Ga0311297_11408538	Ga0311297_11408538	5-methylthioadenosine/S-adenosylhomocysteine deaminase		Bin34	KO:K09743	uncharacterized protein (K09743)
					Bin34	3300029625 assembled Ga0311297_11408539	Ga0311297_11408539	tRNA (adenine9-N1/guanine9-N1)-methyltransferase		Bin34	KO:K09746	uncharacterized protein (K09746)
					Bin34	3300029625 assembled Ga0311297_11414361	Ga0311297_11414361	flagellar protein FlaI		Bin34	KO:K09816	zinc transport system permease protein (znuB)
					Bin34	3300029625 assembled Ga0311297_11414362	Ga0311297_11414362	large subunit ribosomal protein L10e		Bin34	KO:K09903	uridylate kinase [EC:2.7.4.22] (pyrH)
					Bin34	3300029625 assembled Ga0311297_11414363	Ga0311297_11414363	uncharacterized protein (DUF1786 family)		Bin34	KO:K10206	LL-diaminopimelate aminotransferase [EC:2.6.1.83] (E2.6.1.83)
					Bin34	3300029625 assembled Ga0311297_11414364	Ga0311297_11414364	penicillin amidase		Bin34	KO:K10725	archaeal cell division control protein 6 (cdc6A)
					Bin34	3300029625 assembled Ga0311297_11414365	Ga0311297_11414365	hypothetical protein		Bin34	KO:K10726	replicative DNA helicase Mcm [EC:3.6.4.-] (mcm, cdc21)
					Bin34	3300029625 assembled Ga0311297_11421571	Ga0311297_11421571	glycosyltransferase involved in cell wall biosynthesis		Bin34	KO:K10747	DNA ligase 1 [EC:6.5.1.1 6.5.1.6 6.5.1.7] (LIG1)
					Bin34	3300029625 assembled Ga0311297_114215710	Ga0311297_114215710	peptide chain release factor subunit 1		Bin34	KO:K10773	endonuclease III [EC:4.2.99.18] (NTH)
					Bin34	3300029625 assembled Ga0311297_114215711	Ga0311297_114215711	tritrans,polycis-undecaprenyl-diphosphate synthase [geranylgeranyl-diphosphate specific]		Bin34	KO:K10896	fanconi anemia group M protein (FANCM)
					Bin34	3300029625 assembled Ga0311297_114215712	Ga0311297_114215712	uncharacterized protein DUF2551		Bin34	KO:K10907	aminotransferase [EC:2.6.1.-] (K10907)
					Bin34	3300029625 assembled Ga0311297_114215713	Ga0311297_114215713	hypothetical protein		Bin34	KO:K10979	DNA end-binding protein Ku (ku)
					Bin34	3300029625 assembled Ga0311297_114215714	Ga0311297_114215714	lysyl-tRNA synthetase class 1		Bin34	KO:K11069	spermidine/putrescine transport system substrate-binding protein (potD)
					Bin34	3300029625 assembled Ga0311297_114215715	Ga0311297_114215715	preflagellin peptidase FlaK		Bin34	KO:K11070	spermidine/putrescine transport system permease protein (potC)
					Bin34	3300029625 assembled Ga0311297_114215716	Ga0311297_114215716	homoserine dehydrogenase		Bin34	KO:K11071	spermidine/putrescine transport system permease protein (potB)
					Bin34	3300029625 assembled Ga0311297_114215717	Ga0311297_114215717	ACT domain-containing protein		Bin34	KO:K11072	spermidine/putrescine transport system ATP-binding protein [EC:3.6.3.31] (potA)
					Bin34	3300029625 assembled Ga0311297_114215718	Ga0311297_114215718	branched-chain amino acid aminotransferase		Bin34	KO:K11073	putrescine transport system substrate-binding protein (potF)
					Bin34	3300029625 assembled Ga0311297_114215719	Ga0311297_114215719	citrate synthase		Bin34	KO:K11130	H/ACA ribonucleoprotein complex subunit 3 (NOP10, NOLA3)
					Bin34	3300029625 assembled Ga0311297_11421572	Ga0311297_11421572	hypothetical protein		Bin34	KO:K11131	H/ACA ribonucleoprotein complex subunit 4 [EC:5.4.99.-] (DKC1, NOLA4, CBF5)
					Bin34	3300029625 assembled Ga0311297_114215720	Ga0311297_114215720	AMP phosphorylase		Bin34	KO:K11179	tRNA 2-thiouridine synthesizing protein E [EC:2.8.1.-] (tusE, dsrC)
					Bin34	3300029625 assembled Ga0311297_11421573	Ga0311297_11421573	glycerol kinase		Bin34	KO:K11212	LPPG:FO 2-phospho-L-lactate transferase [EC:2.7.8.28] (cofD)
					Bin34	3300029625 assembled Ga0311297_11421574	Ga0311297_11421574	Fe-S oxidoreductase		Bin34	KO:K11260	4Fe-4S ferredoxin (fwdG)
					Bin34	3300029625 assembled Ga0311297_11421575	Ga0311297_11421575	alkyldihydroxyacetonephosphate synthase		Bin34	KO:K11261	formylmethanofuran dehydrogenase subunit E [EC:1.2.99.5] (fwdE, fmdE)
					Bin34	3300029625 assembled Ga0311297_11421576	Ga0311297_11421576	hypothetical protein		Bin34	KO:K11600	exosome complex component RRP41 (RRP41, EXOSC4, SKI6)
					Bin34	3300029625 assembled Ga0311297_11421577	Ga0311297_11421577	pimeloyl-ACP methyl ester carboxylesterase		Bin34	KO:K11645	fructose-bisphosphate aldolase, class I [EC:4.1.2.13] (fbaB)
					Bin34	3300029625 assembled Ga0311297_11421578	Ga0311297_11421578	aspartyl-tRNA(Asn)/glutamyl-tRNA(Gln) amidotransferase subunit A		Bin34	KO:K11646	3-dehydroquinate synthase II [EC:1.4.1.24] (K11646)
					Bin34	3300029625 assembled Ga0311297_11421579	Ga0311297_11421579	aspartyl-tRNA(Asn)/glutamyl-tRNA(Gln) amidotransferase subunit C		Bin34	KO:K11705	iron/zinc/copper transport system permease protein (mtsB)
					Bin34	3300029625 assembled Ga0311297_11453971	Ga0311297_11453971	hypothetical protein		Bin34	KO:K11710	manganese/zinc/iron transport system ATP- binding protein (troB, mntB, znuC)
					Bin34	3300029625 assembled Ga0311297_114539710	Ga0311297_114539710	4Fe-4S ferredoxin		Bin34	KO:K11780	FO synthase subunit 1 [EC:2.5.1.77] (cofG)
					Bin34	3300029625 assembled Ga0311297_114539711	Ga0311297_114539711	uncharacterized protein DUF4405		Bin34	KO:K11781	FO synthase subunit 2 [EC:2.5.1.77] (cofH)
					Bin34	3300029625 assembled Ga0311297_114539712	Ga0311297_114539712	formylmethanofuran--tetrahydromethanopterin N-formyltransferase		Bin34	KO:K11782	chorismate dehydratase [EC:4.2.1.151] (mqnA)
					Bin34	3300029625 assembled Ga0311297_114539713	Ga0311297_114539713	hypothetical protein		Bin34	KO:K11784	cyclic dehypoxanthinyl futalosine synthase [EC:1.21.98.1] (mqnC)
					Bin34	3300029625 assembled Ga0311297_114539714	Ga0311297_114539714	Zn-dependent M28 family amino/carboxypeptidase		Bin34	KO:K11785	1,4-dihydroxy-6-naphthoate synthase [EC:1.14.-.-] (mqnD)
					Bin34	3300029625 assembled Ga0311297_114539715	Ga0311297_114539715	octaprenyl-diphosphate synthase		Bin34	KO:K11996	adenylyltransferase and sulfurtransferase (MOCS3, UBA4, moeB)
					Bin34	3300029625 assembled Ga0311297_114539716	Ga0311297_114539716	hypothetical protein		Bin34	KO:K12234	coenzyme F420-0:L-glutamate ligase / coenzyme F420-1:gamma-L-glutamate ligase [EC:6.3.2.31 6.3.2.34] (cofE, fbiB)
					Bin34	3300029625 assembled Ga0311297_114539717	Ga0311297_114539717	pyruvate ferredoxin oxidoreductase beta subunit		Bin34	KO:K12410	NAD-dependent deacetylase [EC:3.5.1.-] (npdA)
					Bin34	3300029625 assembled Ga0311297_114539718	Ga0311297_114539718	pyruvate ferredoxin oxidoreductase alpha subunit		Bin34	KO:K12574	ribonuclease J [EC:3.1.-.-] (rnj)
					Bin34	3300029625 assembled Ga0311297_114539719	Ga0311297_114539719	pyruvate ferredoxin oxidoreductase delta subunit		Bin34	KO:K12589	exosome complex component RRP42 (RRP42, EXOSC7)
					Bin34	3300029625 assembled Ga0311297_11453972	Ga0311297_11453972	hypothetical protein		Bin34	KO:K12960	5-methylthioadenosine/S-adenosylhomocysteine deaminase [EC:3.5.4.31 3.5.4.28] (mtaD)
					Bin34	3300029625 assembled Ga0311297_114539720	Ga0311297_114539720	pyruvate ferredoxin oxidoreductase gamma subunit		Bin34	KO:K12994	alpha-1,3-rhamnosyl/mannosyltransferase [EC:2.4.1.-] (wbpY, wbdB)
					Bin34	3300029625 assembled Ga0311297_114539721	Ga0311297_114539721	ferredoxin		Bin34	KO:K13038	phosphopantothenoylcysteine decarboxylase / phosphopantothenate--cysteine ligase [EC:4.1.1.36 6.3.2.5] (coaBC, dfp)
					Bin34	3300029625 assembled Ga0311297_114539722	Ga0311297_114539722	ribokinase		Bin34	KO:K13280	signal peptidase, endoplasmic reticulum-type [EC:3.4.-.-] (SEC11, sipW)
					Bin34	3300029625 assembled Ga0311297_114539723	Ga0311297_114539723	hypothetical protein		Bin34	KO:K13497	anthranilate synthase/phosphoribosyltransferase [EC:4.1.3.27 2.4.2.18] (trpGD)
					Bin34	3300029625 assembled Ga0311297_114539724	Ga0311297_114539724	putative ABC transport system permease protein		Bin34	KO:K13525	transitional endoplasmic reticulum ATPase (VCP, CDC48)
					Bin34	3300029625 assembled Ga0311297_114539725	Ga0311297_114539725	signal transduction histidine kinase		Bin34	KO:K13787	geranylgeranyl diphosphate synthase, type I [EC:2.5.1.1 2.5.1.10 2.5.1.29] (idsA)
					Bin34	3300029625 assembled Ga0311297_114539726	Ga0311297_114539726	thioredoxin reductase (NADPH)		Bin34	KO:K13812	bifunctional enzyme Fae/Hps [EC:4.2.1.147 4.1.2.43] (fae-hps)
					Bin34	3300029625 assembled Ga0311297_114539727	Ga0311297_114539727	adenosylcobyric acid synthase		Bin34	KO:K13831	3-hexulose-6-phosphate synthase / 6-phospho-3-hexuloisomerase [EC:4.1.2.43 5.3.1.27] (hps-phi)
					Bin34	3300029625 assembled Ga0311297_114539728	Ga0311297_114539728	4-hydroxy-3-polyprenylbenzoate decarboxylase		Bin34	KO:K13953	alcohol dehydrogenase, propanol-preferring [EC:1.1.1.1] (adhP)
					Bin34	3300029625 assembled Ga0311297_114539729	Ga0311297_114539729	cell division GTPase FtsZ		Bin34	KO:K13993	HSP20 family protein (HSP20)
					Bin34	3300029625 assembled Ga0311297_11453973	Ga0311297_11453973	hypothetical protein		Bin34	KO:K14126	F420-non-reducing hydrogenase large subunit [EC:1.12.99.-] (mvhA, vhuA, vhcA)
					Bin34	3300029625 assembled Ga0311297_114539730	Ga0311297_114539730	N-acetyl-gamma-glutamyl-phosphate reductase		Bin34	KO:K14127	F420-non-reducing hydrogenase iron-sulfur subunit [EC:1.12.99.-] (mvhD, vhuD, vhcD)
					Bin34	3300029625 assembled Ga0311297_114539731	Ga0311297_114539731	RNA-binding protein		Bin34	KO:K14128	F420-non-reducing hydrogenase small subunit [EC:1.12.99.-] (mvhG, vhuG, vhcG)
					Bin34	3300029625 assembled Ga0311297_114539732	Ga0311297_114539732	small subunit ribosomal protein S19e		Bin34	KO:K14170	chorismate mutase / prephenate dehydratase [EC:5.4.99.5 4.2.1.51] (pheA)
					Bin34	3300029625 assembled Ga0311297_114539733	Ga0311297_114539733	programmed cell death protein 5		Bin34	KO:K14392	sodium/pantothenate symporter (panF)
					Bin34	3300029625 assembled Ga0311297_114539734	Ga0311297_114539734	large subunit ribosomal protein L39e		Bin34	KO:K14415	tRNA-splicing ligase RtcB [EC:6.5.1.3] (RTCB, rtcB)
					Bin34	3300029625 assembled Ga0311297_114539735	Ga0311297_114539735	large subunit ribosomal protein L31e		Bin34	KO:K14534	4-hydroxybutyryl-CoA dehydratase / vinylacetyl-CoA-Delta-isomerase [EC:4.2.1.120 5.3.3.3] (abfD)
					Bin34	3300029625 assembled Ga0311297_114539736	Ga0311297_114539736	translation initiation factor 6		Bin34	KO:K14561	U3 small nucleolar ribonucleoprotein protein IMP4 (IMP4)
					Bin34	3300029625 assembled Ga0311297_114539737	Ga0311297_114539737	large subunit ribosomal protein LX		Bin34	KO:K14564	nucleolar protein 56 (NOP56)
					Bin34	3300029625 assembled Ga0311297_114539738	Ga0311297_114539738	prefoldin alpha subunit		Bin34	KO:K14568	rRNA small subunit pseudouridine methyltransferase Nep1 [EC:2.1.1.260] (EMG1, NEP1)
					Bin34	3300029625 assembled Ga0311297_114539739	Ga0311297_114539739	fused signal recognition particle receptor		Bin34	KO:K14574	ribosome maturation protein SDO1 (SDO1, SBDS)
					Bin34	3300029625 assembled Ga0311297_11453974	Ga0311297_11453974	hypothetical protein		Bin34	KO:K14652	3,4-dihydroxy 2-butanone 4-phosphate synthase / GTP cyclohydrolase II [EC:4.1.99.12 3.5.4.25] (ribBA)
					Bin34	3300029625 assembled Ga0311297_114539740	Ga0311297_114539740	2-phospho-L-lactate guanylyltransferase		Bin34	KO:K14654	2,5-diamino-6-(ribosylamino)-4(3H)-pyrimidinone 5'-phosphate reductase [EC:1.1.1.302] (RIB7, arfC)
					Bin34	3300029625 assembled Ga0311297_114539741	Ga0311297_114539741	replication factor C small subunit		Bin34	KO:K14656	FAD synthetase (ribL)
					Bin34	3300029625 assembled Ga0311297_114539742	Ga0311297_114539742	tRNA wybutosine-synthesizing protein 3		Bin34	KO:K14728	phthiodiolone/phenolphthiodiolone dimycocerosates ketoreductase [EC:1.2.-.-] (K14728)
					Bin34	3300029625 assembled Ga0311297_114539743	Ga0311297_114539743	putative membrane protein		Bin34	KO:K14941	2-phospho-L-lactate guanylyltransferase [EC:2.7.7.68] (cofC)
					Bin34	3300029625 assembled Ga0311297_114539744	Ga0311297_114539744	alkylation response protein AidB-like acyl-CoA dehydrogenase		Bin34	KO:K15016	enoyl-CoA hydratase / 3-hydroxyacyl-CoA dehydrogenase [EC:4.2.1.17 1.1.1.35] (K15016)
					Bin34	3300029625 assembled Ga0311297_114539745	Ga0311297_114539745	formate-dependent nitrite reductase membrane component NrfD		Bin34	KO:K15429	tRNA (guanine37-N1)-methyltransferase [EC:2.1.1.228] (TRM5, TRMT5)
					Bin34	3300029625 assembled Ga0311297_114539746	Ga0311297_114539746	Fe-S-cluster-containing dehydrogenase component		Bin34	KO:K15449	tRNA wybutosine-synthesizing protein 1 [EC:4.1.3.44] (TYW1)
					Bin34	3300029625 assembled Ga0311297_114539747	Ga0311297_114539747	hypothetical protein		Bin34	KO:K15450	tRNA wybutosine-synthesizing protein 3 [EC:2.1.1.282] (TYW3)
					Bin34	3300029625 assembled Ga0311297_114539748	Ga0311297_114539748	tRNA C32,U32 (ribose-2'-O)-methylase TrmJ		Bin34	KO:K15495	molybdate/tungstate transport system substrate-binding protein (wtpA)
					Bin34	3300029625 assembled Ga0311297_114539749	Ga0311297_114539749	mannose-1-phosphate guanylyltransferase/mannose-6-phosphate isomerase		Bin34	KO:K15496	molybdate/tungstate transport system permease protein (wtpB)
					Bin34	3300029625 assembled Ga0311297_11453975	Ga0311297_11453975	hypothetical protein		Bin34	KO:K15497	molybdate/tungstate transport system ATP-binding protein [EC:3.6.3.- 3.6.3.55] (wtpC)
					Bin34	3300029625 assembled Ga0311297_114539750	Ga0311297_114539750	hypothetical protein		Bin34	KO:K15566	tRNA (adenine9-N1/guanine9-N1)-methyltransferase [EC:2.1.1.218 2.1.1.221] (trm10)
					Bin34	3300029625 assembled Ga0311297_114539751	Ga0311297_114539751	hypothetical protein		Bin34	KO:K15635	2,3-bisphosphoglycerate-independent phosphoglycerate mutase [EC:5.4.2.12] (apgM)
					Bin34	3300029625 assembled Ga0311297_114539752	Ga0311297_114539752	carbon-monoxide dehydrogenase catalytic subunit		Bin34	KO:K15778	phosphomannomutase / phosphoglucomutase [EC:5.4.2.8 5.4.2.2] (pmm-pgm)
					Bin34	3300029625 assembled Ga0311297_114539753	Ga0311297_114539753	hypothetical protein		Bin34	KO:K15888	tritrans,polycis-undecaprenyl-diphosphate synthase [geranylgeranyl-diphosphate specific] [EC:2.5.1.89] (E2.5.1.89)
					Bin34	3300029625 assembled Ga0311297_114539754	Ga0311297_114539754	uncharacterized protein YycO		Bin34	KO:K15986	manganese-dependent inorganic pyrophosphatase [EC:3.6.1.1] (ppaC)
					Bin34	3300029625 assembled Ga0311297_114539755	Ga0311297_114539755	hypothetical protein		Bin34	KO:K16011	mannose-1-phosphate guanylyltransferase / mannose-6-phosphate isomerase [EC:2.7.7.13 5.3.1.8] (algA, xanB, rfbA)
					Bin34	3300029625 assembled Ga0311297_114539756	Ga0311297_114539756	transcription initiation factor TFIID TATA-box-binding protein		Bin34	KO:K16306	fructose-bisphosphate aldolase / 2-amino-3,7-dideoxy-D-threo-hept-6-ulosonate synthase [EC:4.1.2.13 2.2.1.10] (K16306)
					Bin34	3300029625 assembled Ga0311297_114539757	Ga0311297_114539757	4-nitrophenyl phosphatase		Bin34	KO:K16317	tRNA (pseudouridine54-N1)-methyltransferase [EC:2.1.1.257] (trmY)
					Bin34	3300029625 assembled Ga0311297_114539758	Ga0311297_114539758	tRNA nucleotidyltransferase (CCA-adding enzyme)		Bin34	KO:K16887	quinone-modifying oxidoreductase, subunit QmoC (qmoC)
					Bin34	3300029625 assembled Ga0311297_114539759	Ga0311297_114539759	LL-diaminopimelate aminotransferase		Bin34	KO:K17103	CDP-diacylglycerol---serine O-phosphatidyltransferase [EC:2.7.8.8] (CHO1, pssA)
					Bin34	3300029625 assembled Ga0311297_11453976	Ga0311297_11453976	4-hydroxybenzoate polyprenyltransferase		Bin34	KO:K17104	phosphoglycerol geranylgeranyltransferase [EC:2.5.1.41] (E2.5.1.41)
					Bin34	3300029625 assembled Ga0311297_114539760	Ga0311297_114539760	hypothetical protein		Bin34	KO:K17105	geranylgeranylglycerol-phosphate geranylgeranyltransferase [EC:2.5.1.42] (E2.5.1.42)
					Bin34	3300029625 assembled Ga0311297_114539761	Ga0311297_114539761	putative RNA 2'-phosphotransferase		Bin34	KO:K17488	GTP cyclohydrolase IV [EC:3.5.4.39] (mptA)
					Bin34	3300029625 assembled Ga0311297_114539762	Ga0311297_114539762	hypothetical protein		Bin34	KO:K17686	Cu+-exporting ATPase [EC:3.6.3.54] (copA, ATP7)
					Bin34	3300029625 assembled Ga0311297_114539763	Ga0311297_114539763	hypothetical protein		Bin34	KO:K17759	NAD(P)H-hydrate epimerase [EC:5.1.99.6] (AIBP, nnrE)
					Bin34	3300029625 assembled Ga0311297_114539764	Ga0311297_114539764	flavin-dependent dehydrogenase/flavin-dependent dehydrogenase		Bin34	KO:K17828	dihydroorotate dehydrogenase (NAD+) catalytic subunit [EC:1.3.1.14] (pyrDI)
					Bin34	3300029625 assembled Ga0311297_114539765	Ga0311297_114539765	isocitrate dehydrogenase		Bin34	KO:K17830	digeranylgeranylglycerophospholipid reductase [EC:1.3.1.101 1.3.7.11] (GGR)
					Bin34	3300029625 assembled Ga0311297_114539766	Ga0311297_114539766	DNA-binding transcriptional MerR regulator		Bin34	KO:K17865	3-hydroxybutyryl-CoA dehydratase [EC:4.2.1.55] (croR)
					Bin34	3300029625 assembled Ga0311297_114539767	Ga0311297_114539767	hypothetical protein		Bin34	KO:K17884	archaetidylinositol phosphate synthase [EC:2.7.8.39] (E2.7.8.39)
					Bin34	3300029625 assembled Ga0311297_114539768	Ga0311297_114539768	thiamine biosynthesis protein ThiI		Bin34	KO:K17993	sulfhydrogenase subunit alpha [EC:1.12.1.3 1.12.1.5] (hydA)
					Bin34	3300029625 assembled Ga0311297_114539769	Ga0311297_114539769	ribose 1,5-bisphosphate isomerase		Bin34	KO:K17996	sulfhydrogenase subunit beta (sulfur reductase) [EC:1.12.98.4] (hydB)
					Bin34	3300029625 assembled Ga0311297_11453977	Ga0311297_11453977	DNA polymerase II large subunit		Bin34	KO:K18237	ribose 1,5-bisphosphate isomerase [EC:5.3.1.29] (K18237)
					Bin34	3300029625 assembled Ga0311297_11453978	Ga0311297_11453978	anaerobic selenocysteine-containing dehydrogenase		Bin34	KO:K18285	aminodeoxyfutalosine synthase [EC:2.5.1.120] (mqnE)
					Bin34	3300029625 assembled Ga0311297_11453979	Ga0311297_11453979	formylmethanofuran dehydrogenase subunit B		Bin34	KO:K18532	adenylate kinase [EC:2.7.4.3] (AK6, FAP7)
					Bin34	3300029625 assembled Ga0311297_11457741	Ga0311297_11457741	hypothetical protein		Bin34	KO:K18779	7-cyano-7-deazaguanine tRNA-ribosyltransferase [EC:2.4.2.48] (tgtA)
					Bin34	3300029625 assembled Ga0311297_11457742	Ga0311297_11457742	LEA14-like dessication related protein/LEA14-like dessication related protein		Bin34	KO:K18882	DNA primase large subunit [EC:2.7.7.-] (priL, pri2, priB)
					Bin34	3300029625 assembled Ga0311297_11457743	Ga0311297_11457743	acetolactate synthase-1/2/3 large subunit		Bin34	KO:K18915	ferric-chelate reductase [NAD(P)H] [EC:1.16.1.10] (feR)
					Bin34	3300029625 assembled Ga0311297_11457744	Ga0311297_11457744	glyoxylate reductase		Bin34	KO:K18931	AMP phosphorylase [EC:2.4.2.57] (ampp)
					Bin34	3300029625 assembled Ga0311297_11457745	Ga0311297_11457745	dihydropteroate synthase		Bin34	KO:K18933	tyrosine decarboxylase / aspartate 1-decarboxylase [EC:4.1.1.25 4.1.1.11] (mfnA, adc)
					Bin34	3300029625 assembled Ga0311297_11457746	Ga0311297_11457746	beta-ribofuranosylaminobenzene 5'-phosphate synthase		Bin34	KO:K19141	CRISPR-associated protein Cmr5 (cmr5)
					Bin34	3300029625 assembled Ga0311297_11457747	Ga0311297_11457747	predicted butyrate kinase (DUF1464 family)		Bin34	KO:K19142	CRISPR-associated protein Cmr6 (cmr6)
					Bin34	3300029625 assembled Ga0311297_11487051	Ga0311297_11487051	NAD-dependent deacetylase		Bin34	KO:K19244	alanine dehydrogenase [EC:1.4.1.1] (ala)
					Bin34	3300029625 assembled Ga0311297_11487052	Ga0311297_11487052	tRNA pseudouridine synthase 10		Bin34	KO:K19664	CDP-2,3-bis-(O-geranylgeranyl)-sn-glycerol synthase [EC:2.7.7.67] (carS)
					Bin34	3300029625 assembled Ga0311297_11487053	Ga0311297_11487053	hypothetical protein		Bin34	KO:K19710	ATP adenylyltransferase [EC:2.7.7.53] (E2.7.7.53)
					Bin34	3300029625 assembled Ga0311297_11487054	Ga0311297_11487054	DEAD/DEAH box helicase domain-containing protein		Bin34	KO:K19712	adenosylcobinamide-phosphate guanylyltransferase [EC:2.7.7.62] (cobY)
					Bin34	3300029625 assembled Ga0311297_11487055	Ga0311297_11487055	hypothetical protein		Bin61	KO:K00003	homoserine dehydrogenase [EC:1.1.1.3] (E1.1.1.3)
					Bin34	3300029625 assembled Ga0311297_11513471	Ga0311297_11513471	hypothetical protein		Bin61	KO:K00013	histidinol dehydrogenase [EC:1.1.1.23] (hisD)
					Bin34	3300029625 assembled Ga0311297_11513472	Ga0311297_11513472	phosphoribosylformylglycinamidine synthase		Bin61	KO:K00014	shikimate dehydrogenase [EC:1.1.1.25] (aroE)
					Bin34	3300029625 assembled Ga0311297_11513473	Ga0311297_11513473	phosphoribosylformylglycinamidine synthase		Bin61	KO:K00024	malate dehydrogenase [EC:1.1.1.37] (mdh)
					Bin34	3300029625 assembled Ga0311297_11513474	Ga0311297_11513474	hypothetical protein		Bin61	KO:K00031	isocitrate dehydrogenase [EC:1.1.1.42] (IDH1, IDH2, icd)
					Bin34	3300029625 assembled Ga0311297_11574901	Ga0311297_11574901	hypothetical protein		Bin61	KO:K00052	3-isopropylmalate dehydrogenase [EC:1.1.1.85] (leuB)
					Bin34	3300029625 assembled Ga0311297_115749010	Ga0311297_115749010	hypothetical protein		Bin61	KO:K00053	ketol-acid reductoisomerase [EC:1.1.1.86] (ilvC)
					Bin34	3300029625 assembled Ga0311297_115749011	Ga0311297_115749011	ribonuclease J		Bin61	KO:K00054	hydroxymethylglutaryl-CoA reductase [EC:1.1.1.88] (mvaA)
					Bin34	3300029625 assembled Ga0311297_115749012	Ga0311297_115749012	hypothetical protein		Bin61	KO:K00058	D-3-phosphoglycerate dehydrogenase [EC:1.1.1.95] (serA, PHGDH)
					Bin34	3300029625 assembled Ga0311297_115749013	Ga0311297_115749013	hypothetical protein		Bin61	KO:K00074	3-hydroxybutyryl-CoA dehydrogenase [EC:1.1.1.157] (paaH, hbd, fadB, mmgB)
					Bin34	3300029625 assembled Ga0311297_115749014	Ga0311297_115749014	two-component system chemotaxis response regulator CheY		Bin61	KO:K00077	2-dehydropantoate 2-reductase [EC:1.1.1.169] (panE, apbA)
					Bin34	3300029625 assembled Ga0311297_115749015	Ga0311297_115749015	hypothetical protein		Bin61	KO:K00088	IMP dehydrogenase [EC:1.1.1.205] (guaB)
					Bin34	3300029625 assembled Ga0311297_11574902	Ga0311297_11574902	hypothetical protein		Bin61	KO:K00104	glycolate oxidase [EC:1.1.3.15] (glcD)
					Bin34	3300029625 assembled Ga0311297_11574903	Ga0311297_11574903	predicted transcriptional regulator		Bin61	KO:K00133	aspartate-semialdehyde dehydrogenase [EC:1.2.1.11] (asd)
					Bin34	3300029625 assembled Ga0311297_11574904	Ga0311297_11574904	uncharacterized protein (DUF169 family)/uncharacterized protein (DUF169 family)		Bin61	KO:K00150	glyceraldehyde-3-phosphate dehydrogenase (NAD(P)) [EC:1.2.1.59] (gap2)
					Bin34	3300029625 assembled Ga0311297_11574905	Ga0311297_11574905	hypothetical protein		Bin61	KO:K00169	pyruvate ferredoxin oxidoreductase alpha subunit [EC:1.2.7.1] (porA)
					Bin34	3300029625 assembled Ga0311297_11574906	Ga0311297_11574906	2-oxoglutarate ferredoxin oxidoreductase subunit alpha		Bin61	KO:K00170	pyruvate ferredoxin oxidoreductase beta subunit [EC:1.2.7.1] (porB)
					Bin34	3300029625 assembled Ga0311297_11574907	Ga0311297_11574907	2-oxoglutarate ferredoxin oxidoreductase subunit beta		Bin61	KO:K00171	pyruvate ferredoxin oxidoreductase delta subunit [EC:1.2.7.1] (porD)
					Bin34	3300029625 assembled Ga0311297_11574908	Ga0311297_11574908	hypothetical protein		Bin61	KO:K00172	pyruvate ferredoxin oxidoreductase gamma subunit [EC:1.2.7.1] (porG)
					Bin34	3300029625 assembled Ga0311297_11574909	Ga0311297_11574909	pyruvate kinase		Bin61	KO:K00179	indolepyruvate ferredoxin oxidoreductase, alpha subunit [EC:1.2.7.8] (iorA)
					Bin34	3300029625 assembled Ga0311297_11597081	Ga0311297_11597081	methyl-accepting chemotaxis protein		Bin61	KO:K00180	indolepyruvate ferredoxin oxidoreductase, beta subunit [EC:1.2.7.8] (iorB)
					Bin34	3300029625 assembled Ga0311297_115970810	Ga0311297_115970810	pectinacetylesterase		Bin61	KO:K00184	prokaryotic molybdopterin-containing oxidoreductase family, iron-sulfur binding subunit (K00184)
					Bin34	3300029625 assembled Ga0311297_115970811	Ga0311297_115970811	reverse gyrase		Bin61	KO:K00185	prokaryotic molybdopterin-containing oxidoreductase family, membrane subunit (K00185)
					Bin34	3300029625 assembled Ga0311297_115970812	Ga0311297_115970812	flavin-dependent dehydrogenase		Bin61	KO:K00192	acetyl-CoA decarbonylase/synthase complex subunit alpha [EC:1.2.7.4] (cdhA)
					Bin34	3300029625 assembled Ga0311297_115970813	Ga0311297_115970813	uncharacterized protein		Bin61	KO:K00193	acetyl-CoA decarbonylase/synthase complex subunit beta [EC:2.3.1.-] (cdhC)
					Bin34	3300029625 assembled Ga0311297_115970814	Ga0311297_115970814	hypothetical protein		Bin61	KO:K00194	acetyl-CoA decarbonylase/synthase complex subunit delta [EC:2.1.1.245] (cdhD, acsD)
					Bin34	3300029625 assembled Ga0311297_11597082	Ga0311297_11597082	hypothetical protein		Bin61	KO:K00195	acetyl-CoA decarbonylase/synthase complex subunit epsilon (cdhB)
					Bin34	3300029625 assembled Ga0311297_11597083	Ga0311297_11597083	hypothetical protein		Bin61	KO:K00197	acetyl-CoA decarbonylase/synthase complex subunit gamma [EC:2.1.1.245] (cdhE, acsC)
					Bin34	3300029625 assembled Ga0311297_11597084	Ga0311297_11597084	3,4-dihydroxy 2-butanone 4-phosphate synthase/GTP cyclohydrolase II		Bin61	KO:K00200	formylmethanofuran dehydrogenase subunit A [EC:1.2.99.5] (fwdA, fmdA)
					Bin34	3300029625 assembled Ga0311297_11597085	Ga0311297_11597085	ATP-binding cassette subfamily E protein 1		Bin61	KO:K00201	formylmethanofuran dehydrogenase subunit B [EC:1.2.99.5] (fwdB, fmdB)
					Bin34	3300029625 assembled Ga0311297_11597086	Ga0311297_11597086	predicted nucleic acid-binding Zn finger protein		Bin61	KO:K00202	formylmethanofuran dehydrogenase subunit C [EC:1.2.99.5] (fwdC, fmdC)
					Bin34	3300029625 assembled Ga0311297_11597087	Ga0311297_11597087	hypothetical protein		Bin61	KO:K00203	formylmethanofuran dehydrogenase subunit D [EC:1.2.99.5] (fwdD, fmdD)
					Bin34	3300029625 assembled Ga0311297_11597088	Ga0311297_11597088	DNA repair protein RadA		Bin61	KO:K00205	4Fe-4S ferredoxin (fwdF, fmdF)
					Bin34	3300029625 assembled Ga0311297_11597089	Ga0311297_11597089	uncharacterized ferredoxin-like protein		Bin61	KO:K00215	4-hydroxy-tetrahydrodipicolinate reductase [EC:1.17.1.8] (dapB)
					Bin34	3300029625 assembled Ga0311297_11637291	Ga0311297_11637291	putative resolvase		Bin61	KO:K00219	2,4-dienoyl-CoA reductase (NADPH2) [EC:1.3.1.34] (fadH)
					Bin34	3300029625 assembled Ga0311297_116372910	Ga0311297_116372910	iron complex transport system substrate-binding protein		Bin61	KO:K00239	succinate dehydrogenase / fumarate reductase, flavoprotein subunit [EC:1.3.5.1 1.3.5.4] (sdhA, frdA)
					Bin34	3300029625 assembled Ga0311297_116372911	Ga0311297_116372911	tryptophan synthase beta chain		Bin61	KO:K00240	succinate dehydrogenase / fumarate reductase, iron-sulfur subunit [EC:1.3.5.1 1.3.5.4] (sdhB, frdB)
					Bin34	3300029625 assembled Ga0311297_116372912	Ga0311297_116372912	drug/metabolite transporter (DMT)-like permease		Bin61	KO:K00241	succinate dehydrogenase / fumarate reductase, cytochrome b subunit (sdhC, frdC)
					Bin34	3300029625 assembled Ga0311297_116372913	Ga0311297_116372913	histidinol phosphatase-like PHP family hydrolase		Bin61	KO:K00242	succinate dehydrogenase / fumarate reductase, membrane anchor subunit (sdhD, frdD)
					Bin34	3300029625 assembled Ga0311297_116372914	Ga0311297_116372914	hypothetical protein		Bin61	KO:K00249	acyl-CoA dehydrogenase [EC:1.3.8.7] (ACADM, acd)
					Bin34	3300029625 assembled Ga0311297_116372915	Ga0311297_116372915	sec-independent protein translocase protein TatC		Bin61	KO:K00252	glutaryl-CoA dehydrogenase [EC:1.3.8.6] (GCDH, gcdH)
					Bin34	3300029625 assembled Ga0311297_116372916	Ga0311297_116372916	glyoxylase-like metal-dependent hydrolase (beta-lactamase superfamily II)		Bin61	KO:K00257	E1.3.99.-
					Bin34	3300029625 assembled Ga0311297_116372917	Ga0311297_116372917	radical SAM superfamily enzyme YgiQ (UPF0313 family)		Bin61	KO:K00302	sarcosine oxidase, subunit alpha [EC:1.5.3.1] (soxA)
					Bin34	3300029625 assembled Ga0311297_116372918	Ga0311297_116372918	hypothetical protein		Bin61	KO:K00303	sarcosine oxidase, subunit beta [EC:1.5.3.1] (soxB)
					Bin34	3300029625 assembled Ga0311297_116372919	Ga0311297_116372919	rubrerythrin		Bin61	KO:K00319	methylenetetrahydromethanopterin dehydrogenase [EC:1.5.98.1] (mtd)
					Bin34	3300029625 assembled Ga0311297_11637292	Ga0311297_11637292	propanol-preferring alcohol dehydrogenase		Bin61	KO:K00320	5,10-methylenetetrahydromethanopterin reductase [EC:1.5.98.2] (mer)
					Bin34	3300029625 assembled Ga0311297_116372920	Ga0311297_116372920	tRNA pseudouridine13 synthase		Bin61	KO:K00330	NADH-quinone oxidoreductase subunit A [EC:1.6.5.3] (nuoA)
					Bin34	3300029625 assembled Ga0311297_116372921	Ga0311297_116372921	hypothetical protein		Bin61	KO:K00331	NADH-quinone oxidoreductase subunit B [EC:1.6.5.3] (nuoB)
					Bin34	3300029625 assembled Ga0311297_116372922	Ga0311297_116372922	hypothetical protein		Bin61	KO:K00333	NADH-quinone oxidoreductase subunit D [EC:1.6.5.3] (nuoD)
					Bin34	3300029625 assembled Ga0311297_116372923	Ga0311297_116372923	periplasmic divalent cation tolerance protein		Bin61	KO:K00337	NADH-quinone oxidoreductase subunit H [EC:1.6.5.3] (nuoH)
					Bin34	3300029625 assembled Ga0311297_116372924	Ga0311297_116372924	putative transcription factor		Bin61	KO:K00338	NADH-quinone oxidoreductase subunit I [EC:1.6.5.3] (nuoI)
					Bin34	3300029625 assembled Ga0311297_116372925	Ga0311297_116372925	proteasome regulatory subunit		Bin61	KO:K00339	NADH-quinone oxidoreductase subunit J [EC:1.6.5.3] (nuoJ)
					Bin34	3300029625 assembled Ga0311297_116372926	Ga0311297_116372926	glutamyl-tRNA reductase		Bin61	KO:K00340	NADH-quinone oxidoreductase subunit K [EC:1.6.5.3] (nuoK)
					Bin34	3300029625 assembled Ga0311297_116372927	Ga0311297_116372927	porphobilinogen synthase		Bin61	KO:K00341	NADH-quinone oxidoreductase subunit L [EC:1.6.5.3] (nuoL)
					Bin34	3300029625 assembled Ga0311297_116372928	Ga0311297_116372928	biotin transport system substrate-specific component		Bin61	KO:K00342	NADH-quinone oxidoreductase subunit M [EC:1.6.5.3] (nuoM)
					Bin34	3300029625 assembled Ga0311297_116372929	Ga0311297_116372929	glyoxylase-like metal-dependent hydrolase (beta-lactamase superfamily II)		Bin61	KO:K00343	NADH-quinone oxidoreductase subunit N [EC:1.6.5.3] (nuoN)
					Bin34	3300029625 assembled Ga0311297_11637293	Ga0311297_11637293	hypothetical protein		Bin61	KO:K00384	thioredoxin reductase (NADPH) [EC:1.8.1.9] (trxB)
					Bin34	3300029625 assembled Ga0311297_116372930	Ga0311297_116372930	hypothetical protein		Bin61	KO:K00394	adenylylsulfate reductase, subunit A [EC:1.8.99.2] (aprA)
					Bin34	3300029625 assembled Ga0311297_11637294	Ga0311297_11637294	putative transcriptional regulator		Bin61	KO:K00395	adenylylsulfate reductase, subunit B [EC:1.8.99.2] (aprB)
					Bin34	3300029625 assembled Ga0311297_11637295	Ga0311297_11637295	uncharacterized membrane protein/uncharacterized membrane protein		Bin61	KO:K00441	coenzyme F420 hydrogenase subunit beta [EC:1.12.98.1] (frhB)
					Bin34	3300029625 assembled Ga0311297_11637296	Ga0311297_11637296	NAD+ synthase		Bin61	KO:K00483	4-hydroxyphenylacetate 3-monooxygenase [EC:1.14.14.9] (hpaB)
					Bin34	3300029625 assembled Ga0311297_11637297	Ga0311297_11637297	hypothetical protein		Bin61	KO:K00525	ribonucleoside-diphosphate reductase alpha chain [EC:1.17.4.1] (E1.17.4.1A, nrdA, nrdE)
					Bin34	3300029625 assembled Ga0311297_11637298	Ga0311297_11637298	outer membrane protein assembly factor BamB/outer membrane protein assembly factor BamB		Bin61	KO:K00540	E1.-.-.-
					Bin34	3300029625 assembled Ga0311297_11637299	Ga0311297_11637299	PKD repeat protein		Bin61	KO:K00549	5-methyltetrahydropteroyltriglutamate--homocysteine methyltransferase [EC:2.1.1.14] (metE)
					Bin34	3300029625 assembled Ga0311297_11664451	Ga0311297_11664451	succinyl-CoA synthetase beta subunit		Bin61	KO:K00555	tRNA (guanine26-N2/guanine27-N2)-dimethyltransferase [EC:2.1.1.215 2.1.1.216] (TRMT1, trm1)
					Bin34	3300029625 assembled Ga0311297_11664452	Ga0311297_11664452	hypothetical protein		Bin61	KO:K00560	thymidylate synthase [EC:2.1.1.45] (thyA, TYMS)
					Bin34	3300029625 assembled Ga0311297_11664453	Ga0311297_11664453	hypothetical protein		Bin61	KO:K00567	methylated-DNA-[protein]-cysteine S-methyltransferase [EC:2.1.1.63] (ogt, MGMT)
					Bin34	3300029625 assembled Ga0311297_11664454	Ga0311297_11664454	replication factor C large subunit		Bin61	KO:K00573	protein-L-isoaspartate(D-aspartate) O-methyltransferase [EC:2.1.1.77] (E2.1.1.77, pcm)
					Bin34	3300029625 assembled Ga0311297_11664455	Ga0311297_11664455	hypothetical protein		Bin61	KO:K00575	chemotaxis protein methyltransferase CheR [EC:2.1.1.80] (cheR)
					Bin34	3300029625 assembled Ga0311297_11664456	Ga0311297_11664456	protein-L-isoaspartate O-methyltransferase		Bin61	KO:K00600	glycine hydroxymethyltransferase [EC:2.1.2.1] (glyA, SHMT)
					Bin34	3300029625 assembled Ga0311297_11695251	Ga0311297_11695251	putative transposase		Bin61	KO:K00609	aspartate carbamoyltransferase catalytic subunit [EC:2.1.3.2] (pyrB, PYR2)
					Bin34	3300029625 assembled Ga0311297_116952510	Ga0311297_116952510	putative hydrolase of HD superfamily		Bin61	KO:K00610	aspartate carbamoyltransferase regulatory subunit (pyrI)
					Bin34	3300029625 assembled Ga0311297_116952511	Ga0311297_116952511	hypothetical protein		Bin61	KO:K00611	ornithine carbamoyltransferase [EC:2.1.3.3] (OTC, argF, argI)
					Bin34	3300029625 assembled Ga0311297_116952512	Ga0311297_116952512	ubiquinone/menaquinone biosynthesis C-methylase UbiE		Bin61	KO:K00620	glutamate N-acetyltransferase / amino-acid N-acetyltransferase [EC:2.3.1.35 2.3.1.1] (argJ)
					Bin34	3300029625 assembled Ga0311297_116952513	Ga0311297_116952513	ketol-acid reductoisomerase		Bin61	KO:K00626	acetyl-CoA C-acetyltransferase [EC:2.3.1.9] (E2.3.1.9, atoB)
					Bin34	3300029625 assembled Ga0311297_116952514	Ga0311297_116952514	hypothetical protein		Bin61	KO:K00632	acetyl-CoA acyltransferase [EC:2.3.1.16] (fadA, fadI)
					Bin34	3300029625 assembled Ga0311297_116952515	Ga0311297_116952515	hypothetical protein		Bin61	KO:K00656	formate C-acetyltransferase [EC:2.3.1.54] (E2.3.1.54, pflD)
					Bin34	3300029625 assembled Ga0311297_116952516	Ga0311297_116952516	hypothetical protein		Bin61	KO:K00666	fatty-acyl-CoA synthase [EC:6.2.1.-] (K00666)
					Bin34	3300029625 assembled Ga0311297_116952517	Ga0311297_116952517	segregation and condensation protein A		Bin61	KO:K00672	formylmethanofuran--tetrahydromethanopterin N-formyltransferase [EC:2.3.1.101] (ftr)
					Bin34	3300029625 assembled Ga0311297_116952518	Ga0311297_116952518	chromosome segregation protein		Bin61	KO:K00762	orotate phosphoribosyltransferase [EC:2.4.2.10] (pyrE)
					Bin34	3300029625 assembled Ga0311297_116952519	Ga0311297_116952519	hypothetical protein		Bin61	KO:K00763	nicotinate phosphoribosyltransferase [EC:6.3.4.21] (pncB, NAPRT1)
					Bin34	3300029625 assembled Ga0311297_11695252	Ga0311297_11695252	hypothetical protein		Bin61	KO:K00764	amidophosphoribosyltransferase [EC:2.4.2.14] (purF, PPAT)
					Bin34	3300029625 assembled Ga0311297_116952520	Ga0311297_116952520	hypothetical protein		Bin61	KO:K00765	ATP phosphoribosyltransferase [EC:2.4.2.17] (hisG)
					Bin34	3300029625 assembled Ga0311297_116952521	Ga0311297_116952521	FlaG/FlaF family flagellin (archaellin)		Bin61	KO:K00772	5'-methylthioadenosine phosphorylase [EC:2.4.2.28] (mtaP, MTAP)
					Bin34	3300029625 assembled Ga0311297_116952522	Ga0311297_116952522	putative transposase		Bin61	KO:K00773	queuine tRNA-ribosyltransferase [EC:2.4.2.29] (tgt, QTRT1)
					Bin34	3300029625 assembled Ga0311297_116952523	Ga0311297_116952523	hypothetical protein		Bin61	KO:K00784	ribonuclease Z [EC:3.1.26.11] (rnz)
					Bin34	3300029625 assembled Ga0311297_116952524	Ga0311297_116952524	hypothetical protein		Bin61	KO:K00789	S-adenosylmethionine synthetase [EC:2.5.1.6] (metK)
					Bin34	3300029625 assembled Ga0311297_116952525	Ga0311297_116952525	enoyl-CoA hydratase/3-hydroxyacyl-CoA dehydrogenase		Bin61	KO:K00793	riboflavin synthase [EC:2.5.1.9] (ribE, RIB5)
					Bin34	3300029625 assembled Ga0311297_116952526	Ga0311297_116952526	acetoacetate decarboxylase		Bin61	KO:K00794	6,7-dimethyl-8-ribityllumazine synthase [EC:2.5.1.78] (ribH, RIB4)
					Bin34	3300029625 assembled Ga0311297_116952527	Ga0311297_116952527	acetoacetate decarboxylase		Bin61	KO:K00797	spermidine synthase [EC:2.5.1.16] (speE, SRM)
					Bin34	3300029625 assembled Ga0311297_116952528	Ga0311297_116952528	alkylation response protein AidB-like acyl-CoA dehydrogenase		Bin61	KO:K00798	cob(I)alamin adenosyltransferase [EC:2.5.1.17] (MMAB, pduO)
					Bin34	3300029625 assembled Ga0311297_116952529	Ga0311297_116952529	putative sterol carrier protein		Bin61	KO:K00800	3-phosphoshikimate 1-carboxyvinyltransferase [EC:2.5.1.19] (aroA)
					Bin34	3300029625 assembled Ga0311297_11695253	Ga0311297_11695253	fibrillarin-like pre-rRNA processing protein		Bin61	KO:K00806	undecaprenyl diphosphate synthase [EC:2.5.1.31] (uppS)
					Bin34	3300029625 assembled Ga0311297_116952530	Ga0311297_116952530	predicted membrane-bound mannosyltransferase		Bin61	KO:K00809	deoxyhypusine synthase [EC:2.5.1.46] (DHPS, dys)
					Bin34	3300029625 assembled Ga0311297_116952531	Ga0311297_116952531	hypothetical protein		Bin61	KO:K00812	aspartate aminotransferase [EC:2.6.1.1] (aspB)
					Bin34	3300029625 assembled Ga0311297_116952532	Ga0311297_116952532	elongation factor 1-beta		Bin61	KO:K00817	histidinol-phosphate aminotransferase [EC:2.6.1.9] (hisC)
					Bin34	3300029625 assembled Ga0311297_116952533	Ga0311297_116952533	glyoxylase-like metal-dependent hydrolase (beta-lactamase superfamily II)		Bin61	KO:K00821	acetylornithine/N-succinyldiaminopimelate aminotransferase [EC:2.6.1.11 2.6.1.17] (argD)
					Bin34	3300029625 assembled Ga0311297_116952534	Ga0311297_116952534	elongation factor 1-alpha		Bin61	KO:K00826	branched-chain amino acid aminotransferase [EC:2.6.1.42] (E2.6.1.42, ilvE)
					Bin34	3300029625 assembled Ga0311297_116952535	Ga0311297_116952535	small subunit ribosomal protein S10		Bin61	KO:K00845	glucokinase [EC:2.7.1.2] (glk)
					Bin34	3300029625 assembled Ga0311297_116952536	Ga0311297_116952536	ribonuclease Z		Bin61	KO:K00852	ribokinase [EC:2.7.1.15] (rbsK, RBKS)
					Bin34	3300029625 assembled Ga0311297_116952537	Ga0311297_116952537	hypothetical protein		Bin61	KO:K00858	NAD+ kinase [EC:2.7.1.23] (ppnK, NADK)
					Bin34	3300029625 assembled Ga0311297_116952538	Ga0311297_116952538	MoaA/NifB/PqqE/SkfB family radical SAM enzyme		Bin61	KO:K00869	mevalonate kinase [EC:2.7.1.36] (E2.7.1.36, MVK, mvaK1)
					Bin34	3300029625 assembled Ga0311297_116952539	Ga0311297_116952539	large subunit ribosomal protein L7Ae		Bin61	KO:K00884	N-acetylglucosamine kinase [EC:2.7.1.59] (NAGK, nagK)
					Bin34	3300029625 assembled Ga0311297_11695254	Ga0311297_11695254	nucleolar protein 56		Bin61	KO:K00891	shikimate kinase [EC:2.7.1.71] (E2.7.1.71, aroK, aroL)
					Bin34	3300029625 assembled Ga0311297_116952540	Ga0311297_116952540	small subunit ribosomal protein S28e		Bin61	KO:K00927	phosphoglycerate kinase [EC:2.7.2.3] (PGK, pgk)
					Bin34	3300029625 assembled Ga0311297_116952541	Ga0311297_116952541	large subunit ribosomal protein L24e		Bin61	KO:K00928	aspartate kinase [EC:2.7.2.4] (lysC)
					Bin34	3300029625 assembled Ga0311297_116952542	Ga0311297_116952542	nucleoside-diphosphate kinase		Bin61	KO:K00930	acetylglutamate kinase [EC:2.7.2.8] (argB)
					Bin34	3300029625 assembled Ga0311297_116952543	Ga0311297_116952543	translation initiation factor 5B		Bin61	KO:K00939	adenylate kinase [EC:2.7.4.3] (adk, AK)
					Bin34	3300029625 assembled Ga0311297_116952544	Ga0311297_116952544	signal transduction histidine kinase		Bin61	KO:K00940	nucleoside-diphosphate kinase [EC:2.7.4.6] (ndk, NME)
					Bin34	3300029625 assembled Ga0311297_116952545	Ga0311297_116952545	SHS2 domain-containing protein		Bin61	KO:K00941	hydroxymethylpyrimidine/phosphomethylpyrimidine kinase [EC:2.7.1.49 2.7.4.7] (thiD)
					Bin34	3300029625 assembled Ga0311297_116952546	Ga0311297_116952546	hypothetical protein		Bin61	KO:K00943	dTMP kinase [EC:2.7.4.9] (tmk, DTYMK)
					Bin34	3300029625 assembled Ga0311297_116952547	Ga0311297_116952547	tRNA(Met) cytidine acetyltransferase		Bin61	KO:K00945	cytidylate kinase [EC:2.7.4.14] (cmk)
					Bin34	3300029625 assembled Ga0311297_116952548	Ga0311297_116952548	Fe-S cluster biogenesis protein NfuA		Bin61	KO:K00946	thiamine-monophosphate kinase [EC:2.7.4.16] (thiL)
					Bin34	3300029625 assembled Ga0311297_116952549	Ga0311297_116952549	hypothetical protein		Bin61	KO:K00948	ribose-phosphate pyrophosphokinase [EC:2.7.6.1] (PRPS, prsA)
					Bin34	3300029625 assembled Ga0311297_11695255	Ga0311297_11695255	hypothetical protein		Bin61	KO:K00952	nicotinamide-nucleotide adenylyltransferase [EC:2.7.7.1] (nadM)
					Bin34	3300029625 assembled Ga0311297_116952550	Ga0311297_116952550	VIT1/CCC1 family predicted Fe2+/Mn2+ transporter		Bin61	KO:K00958	sulfate adenylyltransferase [EC:2.7.7.4] (sat, met3)
					Bin34	3300029625 assembled Ga0311297_116952551	Ga0311297_116952551	3-isopropylmalate/(R)-2-methylmalate dehydratase small subunit		Bin61	KO:K00973	glucose-1-phosphate thymidylyltransferase [EC:2.7.7.24] (E2.7.7.24, rfbA, rffH)
					Bin34	3300029625 assembled Ga0311297_116952552	Ga0311297_116952552	3-isopropylmalate dehydrogenase		Bin61	KO:K00974	tRNA nucleotidyltransferase (CCA-adding enzyme) [EC:2.7.7.72 3.1.3.- 3.1.4.-] (cca)
					Bin34	3300029625 assembled Ga0311297_116952553	Ga0311297_116952553	hypothetical protein		Bin61	KO:K01007	pyruvate, water dikinase [EC:2.7.9.2] (pps, ppsA)
					Bin34	3300029625 assembled Ga0311297_116952554	Ga0311297_116952554	hypothetical protein		Bin61	KO:K01079	phosphoserine phosphatase [EC:3.1.3.3] (serB, PSPH)
					Bin34	3300029625 assembled Ga0311297_116952555	Ga0311297_116952555	cell fate (sporulation/competence/biofilm development) regulator YlbF (YheA/YmcA/DUF963 family)		Bin61	KO:K01090	protein phosphatase [EC:3.1.3.16] (E3.1.3.16)
					Bin34	3300029625 assembled Ga0311297_116952556	Ga0311297_116952556	cytochrome c-type biogenesis protein		Bin61	KO:K01092	myo-inositol-1(or 4)-monophosphatase [EC:3.1.3.25] (E3.1.3.25, IMPA, suhB)
					Bin34	3300029625 assembled Ga0311297_116952557	Ga0311297_116952557	glyoxylase-like metal-dependent hydrolase (beta-lactamase superfamily II)		Bin61	KO:K01101	4-nitrophenyl phosphatase [EC:3.1.3.41] (E3.1.3.41)
					Bin34	3300029625 assembled Ga0311297_116952558	Ga0311297_116952558	helix-turn-helix protein		Bin61	KO:K01142	exodeoxyribonuclease III [EC:3.1.11.2] (E3.1.11.2, xthA)
					Bin34	3300029625 assembled Ga0311297_11695256	Ga0311297_11695256	hypothetical protein		Bin61	KO:K01179	endoglucanase [EC:3.2.1.4] (E3.2.1.4)
					Bin34	3300029625 assembled Ga0311297_11695257	Ga0311297_11695257	fructose-bisphosphate aldolase/2-amino-3,7-dideoxy-D-threo-hept-6-ulosonate synthase		Bin61	KO:K01251	adenosylhomocysteinase [EC:3.3.1.1] (E3.3.1.1, ahcY)
					Bin34	3300029625 assembled Ga0311297_11695258	Ga0311297_11695258	uncharacterized protein DUF4203		Bin61	KO:K01262	Xaa-Pro aminopeptidase [EC:3.4.11.9] (pepP)
					Bin34	3300029625 assembled Ga0311297_11695259	Ga0311297_11695259	hypothetical protein		Bin61	KO:K01265	methionyl aminopeptidase [EC:3.4.11.18] (map)
					Bin34	3300029625 assembled Ga0311297_11738861	Ga0311297_11738861	hypothetical protein		Bin61	KO:K01409	N6-L-threonylcarbamoyladenine synthase [EC:2.3.1.234] (KAE1, tsaD, QRI7)
					Bin34	3300029625 assembled Ga0311297_11738862	Ga0311297_11738862	CRISPR-associated protein Cmr6		Bin61	KO:K01439	succinyl-diaminopimelate desuccinylase [EC:3.5.1.18] (dapE)
					Bin34	3300029625 assembled Ga0311297_11738863	Ga0311297_11738863	CRISPR-associated protein Cmr5		Bin61	KO:K01465	dihydroorotase [EC:3.5.2.3] (URA4, pyrC)
					Bin34	3300029625 assembled Ga0311297_11738864	Ga0311297_11738864	CRISPR-associated protein Cmr4		Bin61	KO:K01480	agmatinase [EC:3.5.3.11] (speB)
					Bin34	3300029625 assembled Ga0311297_11738865	Ga0311297_11738865	CRISPR/Cas system CMR-associated protein Cmr3 (group 5 of RAMP superfamily)		Bin61	KO:K01486	adenine deaminase [EC:3.5.4.2] (ade)
					Bin34	3300029625 assembled Ga0311297_11738866	Ga0311297_11738866	CRISPR/Cas system-associated protein Cas10 (large subunit of type III CRISPR-Cas system)		Bin61	KO:K01493	dCMP deaminase [EC:3.5.4.12] (comEB)
					Bin34	3300029625 assembled Ga0311297_11784271	Ga0311297_11784271	hypothetical protein		Bin61	KO:K01499	methenyltetrahydromethanopterin cyclohydrolase [EC:3.5.4.27] (mch)
					Bin34	3300029625 assembled Ga0311297_117842710	Ga0311297_117842710	hypothetical protein		Bin61	KO:K01512	acylphosphatase [EC:3.6.1.7] (acyP)
					Bin34	3300029625 assembled Ga0311297_117842711	Ga0311297_117842711	acetyl-CoA C-acetyltransferase		Bin61	KO:K01520	dUTP pyrophosphatase [EC:3.6.1.23] (dut, DUT)
					Bin34	3300029625 assembled Ga0311297_117842712	Ga0311297_117842712	DNA-binding Lrp family transcriptional regulator		Bin61	KO:K01586	diaminopimelate decarboxylase [EC:4.1.1.20] (lysA)
					Bin34	3300029625 assembled Ga0311297_117842713	Ga0311297_117842713	hydroxymethylpyrimidine/phosphomethylpyrimidine kinase		Bin61	KO:K01588	5-(carboxyamino)imidazole ribonucleotide mutase [EC:5.4.99.18] (purE)
					Bin34	3300029625 assembled Ga0311297_117842714	Ga0311297_117842714	formylmethanofuran--tetrahydromethanopterin N-formyltransferase		Bin61	KO:K01591	orotidine-5'-phosphate decarboxylase [EC:4.1.1.23] (pyrF)
					Bin34	3300029625 assembled Ga0311297_117842715	Ga0311297_117842715	hypothetical protein		Bin61	KO:K01601	ribulose-bisphosphate carboxylase large chain [EC:4.1.1.39] (rbcL)
					Bin34	3300029625 assembled Ga0311297_11784272	Ga0311297_11784272	23S rRNA (cytidine1920-2'-O)/16S rRNA (cytidine1409-2'-O)-methyltransferase		Bin61	KO:K01611	S-adenosylmethionine decarboxylase [EC:4.1.1.50] (speD, AMD1)
					Bin34	3300029625 assembled Ga0311297_11784273	Ga0311297_11784273	succinyl-CoA synthetase alpha subunit		Bin61	KO:K01612	4-hydroxybenzoate decarboxylase [EC:4.1.1.61] (E4.1.1.61)
					Bin34	3300029625 assembled Ga0311297_11784274	Ga0311297_11784274	succinyl-CoA synthetase beta subunit		Bin61	KO:K01613	phosphatidylserine decarboxylase [EC:4.1.1.65] (psd, PISD)
					Bin34	3300029625 assembled Ga0311297_11784275	Ga0311297_11784275	small-conductance mechanosensitive channel		Bin61	KO:K01622	fructose 1,6-bisphosphate aldolase/phosphatase [EC:4.1.2.13 3.1.3.11] (K01622)
					Bin34	3300029625 assembled Ga0311297_11784276	Ga0311297_11784276	hypothetical protein		Bin61	KO:K01628	L-fuculose-phosphate aldolase [EC:4.1.2.17] (fucA)
					Bin34	3300029625 assembled Ga0311297_11784277	Ga0311297_11784277	3-hydroxybutyryl-CoA dehydrogenase		Bin61	KO:K01641	hydroxymethylglutaryl-CoA synthase [EC:2.3.3.10] (E2.3.3.10)
					Bin34	3300029625 assembled Ga0311297_11784278	Ga0311297_11784278	enoyl-CoA hydratase		Bin61	KO:K01647	citrate synthase [EC:2.3.3.1] (CS, gltA)
					Bin34	3300029625 assembled Ga0311297_11784279	Ga0311297_11784279	alkylation response protein AidB-like acyl-CoA dehydrogenase		Bin61	KO:K01649	2-isopropylmalate synthase [EC:2.3.3.13] (leuA)
					Bin34	3300029625 assembled Ga0311297_11823211	Ga0311297_11823211	hypothetical protein		Bin61	KO:K01652	acetolactate synthase I/II/III large subunit [EC:2.2.1.6] (E2.2.1.6L, ilvB, ilvG, ilvI)
					Bin34	3300029625 assembled Ga0311297_118232110	Ga0311297_118232110	Pyruvate/2-oxoacid:ferredoxin oxidoreductase delta subunit		Bin61	KO:K01653	acetolactate synthase I/III small subunit [EC:2.2.1.6] (E2.2.1.6S, ilvH, ilvN)
					Bin34	3300029625 assembled Ga0311297_118232111	Ga0311297_118232111	ribosomal protein S18 acetylase RimI-like enzyme		Bin61	KO:K01673	carbonic anhydrase [EC:4.2.1.1] (cynT, can)
					Bin34	3300029625 assembled Ga0311297_118232112	Ga0311297_118232112	dihydropteroate synthase/dihydropteroate synthase		Bin61	KO:K01689	enolase [EC:4.2.1.11] (ENO, eno)
					Bin34	3300029625 assembled Ga0311297_118232113	Ga0311297_118232113	hypothetical protein		Bin61	KO:K01692	enoyl-CoA hydratase [EC:4.2.1.17] (paaF, echA)
					Bin34	3300029625 assembled Ga0311297_11823212	Ga0311297_11823212	hypothetical protein		Bin61	KO:K01693	imidazoleglycerol-phosphate dehydratase [EC:4.2.1.19] (hisB)
					Bin34	3300029625 assembled Ga0311297_11823213	Ga0311297_11823213	UPF0148 protein		Bin61	KO:K01698	porphobilinogen synthase [EC:4.2.1.24] (hemB, ALAD)
					Bin34	3300029625 assembled Ga0311297_11823214	Ga0311297_11823214	RimK-like ATP-grasp protein		Bin61	KO:K01703	3-isopropylmalate/(R)-2-methylmalate dehydratase large subunit [EC:4.2.1.33 4.2.1.35] (leuC)
					Bin34	3300029625 assembled Ga0311297_11823215	Ga0311297_11823215	glutathione synthase/RimK-type ligase-like ATP-grasp enzyme		Bin61	KO:K01704	3-isopropylmalate/(R)-2-methylmalate dehydratase small subunit [EC:4.2.1.33 4.2.1.35] (leuD)
					Bin34	3300029625 assembled Ga0311297_11823216	Ga0311297_11823216	hypothetical protein		Bin61	KO:K01714	4-hydroxy-tetrahydrodipicolinate synthase [EC:4.3.3.7] (dapA)
					Bin34	3300029625 assembled Ga0311297_11823217	Ga0311297_11823217	hypothetical protein		Bin61	KO:K01715	enoyl-CoA hydratase [EC:4.2.1.17] (crt)
					Bin34	3300029625 assembled Ga0311297_11823218	Ga0311297_11823218	hypothetical protein		Bin61	KO:K01719	uroporphyrinogen-III synthase [EC:4.2.1.75] (hemD, UROS)
					Bin34	3300029625 assembled Ga0311297_11823219	Ga0311297_11823219	regulatory ArsR family protein		Bin61	KO:K01733	threonine synthase [EC:4.2.3.1] (thrC)
					Bin34	3300029625 assembled Ga0311297_11877781	Ga0311297_11877781	hypothetical protein		Bin61	KO:K01736	chorismate synthase [EC:4.2.3.5] (aroC)
					Bin34	3300029625 assembled Ga0311297_118777810	Ga0311297_118777810	activator of 2-hydroxyglutaryl-CoA dehydratase		Bin61	KO:K01737	6-pyruvoyltetrahydropterin/6-carboxytetrahydropterin synthase [EC:4.2.3.12 4.1.2.50] (queD, ptpS, PTS)
					Bin34	3300029625 assembled Ga0311297_118777811	Ga0311297_118777811	activator of 2-hydroxyglutaryl-CoA dehydratase		Bin61	KO:K01749	hydroxymethylbilane synthase [EC:2.5.1.61] (hemC, HMBS)
					Bin34	3300029625 assembled Ga0311297_118777812	Ga0311297_118777812	benzoyl-CoA reductase/2-hydroxyglutaryl-CoA dehydratase subunit BcrC/BadD/HgdB		Bin61	KO:K01755	argininosuccinate lyase [EC:4.3.2.1] (argH, ASL)
					Bin34	3300029625 assembled Ga0311297_118777813	Ga0311297_118777813	benzoyl-CoA reductase/2-hydroxyglutaryl-CoA dehydratase subunit BcrC/BadD/HgdB		Bin61	KO:K01756	adenylosuccinate lyase [EC:4.3.2.2] (purB, ADSL)
					Bin34	3300029625 assembled Ga0311297_118777814	Ga0311297_118777814	benzoyl-CoA reductase/2-hydroxyglutaryl-CoA dehydratase subunit BcrC/BadD/HgdB		Bin61	KO:K01778	diaminopimelate epimerase [EC:5.1.1.7] (dapF)
					Bin34	3300029625 assembled Ga0311297_118777815	Ga0311297_118777815	hypothetical protein		Bin61	KO:K01784	UDP-glucose 4-epimerase [EC:5.1.3.2] (galE, GALE)
					Bin34	3300029625 assembled Ga0311297_118777816	Ga0311297_118777816	alkylation response protein AidB-like acyl-CoA dehydrogenase		Bin61	KO:K01803	triosephosphate isomerase (TIM) [EC:5.3.1.1] (TPI, tpiA)
					Bin34	3300029625 assembled Ga0311297_118777817	Ga0311297_118777817	alkylation response protein AidB-like acyl-CoA dehydrogenase		Bin61	KO:K01807	ribose 5-phosphate isomerase A [EC:5.3.1.6] (rpiA)
					Bin34	3300029625 assembled Ga0311297_118777818	Ga0311297_118777818	hypothetical protein		Bin61	KO:K01809	mannose-6-phosphate isomerase [EC:5.3.1.8] (manA, MPI)
					Bin34	3300029625 assembled Ga0311297_118777819	Ga0311297_118777819	archaemetzincin		Bin61	KO:K01814	phosphoribosylformimino-5-aminoimidazole carboxamide ribotide isomerase [EC:5.3.1.16] (hisA)
					Bin34	3300029625 assembled Ga0311297_11877782	Ga0311297_11877782	hypothetical protein		Bin61	KO:K01823	isopentenyl-diphosphate delta-isomerase [EC:5.3.3.2] (idi, IDI)
					Bin34	3300029625 assembled Ga0311297_118777820	Ga0311297_118777820	pheromone shutdown protein TraB		Bin61	KO:K01845	glutamate-1-semialdehyde 2,1-aminomutase [EC:5.4.3.8] (hemL)
					Bin34	3300029625 assembled Ga0311297_118777821	Ga0311297_118777821	Zn-dependent protease/CBS domain-containing protein		Bin61	KO:K01848	methylmalonyl-CoA mutase, N-terminal domain [EC:5.4.99.2] (E5.4.99.2A, mcmA1)
					Bin34	3300029625 assembled Ga0311297_118777822	Ga0311297_118777822	alanyl-tRNA synthetase		Bin61	KO:K01849	methylmalonyl-CoA mutase, C-terminal domain [EC:5.4.99.2] (E5.4.99.2B, mcmA2)
					Bin34	3300029625 assembled Ga0311297_118777823	Ga0311297_118777823	coenzyme F420-0:L-glutamate ligase/coenzyme F420-1:gamma-L-glutamate ligase		Bin61	KO:K01858	myo-inositol-1-phosphate synthase [EC:5.5.1.4] (INO1, ISYNA1)
					Bin34	3300029625 assembled Ga0311297_118777824	Ga0311297_118777824	hypothetical protein		Bin61	KO:K01866	tyrosyl-tRNA synthetase [EC:6.1.1.1] (YARS, tyrS)
					Bin34	3300029625 assembled Ga0311297_118777825	Ga0311297_118777825	mannose-6-phosphate isomerase		Bin61	KO:K01867	tryptophanyl-tRNA synthetase [EC:6.1.1.2] (WARS, trpS)
					Bin34	3300029625 assembled Ga0311297_118777826	Ga0311297_118777826	hypothetical protein		Bin61	KO:K01868	threonyl-tRNA synthetase [EC:6.1.1.3] (TARS, thrS)
					Bin34	3300029625 assembled Ga0311297_118777827	Ga0311297_118777827	hypothetical protein		Bin61	KO:K01869	leucyl-tRNA synthetase [EC:6.1.1.4] (LARS, leuS)
					Bin34	3300029625 assembled Ga0311297_118777828	Ga0311297_118777828	S-adenosylmethionine decarboxylase		Bin61	KO:K01870	isoleucyl-tRNA synthetase [EC:6.1.1.5] (IARS, ileS)
					Bin34	3300029625 assembled Ga0311297_118777829	Ga0311297_118777829	prolyl-tRNA synthetase		Bin61	KO:K01872	alanyl-tRNA synthetase [EC:6.1.1.7] (AARS, alaS)
					Bin34	3300029625 assembled Ga0311297_11877783	Ga0311297_11877783	uncharacterized LabA/DUF88 family protein		Bin61	KO:K01873	valyl-tRNA synthetase [EC:6.1.1.9] (VARS, valS)
					Bin34	3300029625 assembled Ga0311297_118777830	Ga0311297_118777830	PUA domain protein		Bin61	KO:K01874	methionyl-tRNA synthetase [EC:6.1.1.10] (MARS, metG)
					Bin34	3300029625 assembled Ga0311297_118777831	Ga0311297_118777831	DNA-binding Lrp family transcriptional regulator		Bin61	KO:K01875	seryl-tRNA synthetase [EC:6.1.1.11] (SARS, serS)
					Bin34	3300029625 assembled Ga0311297_118777832	Ga0311297_118777832	energy-converting hydrogenase B subunit Q		Bin61	KO:K01876	aspartyl-tRNA synthetase [EC:6.1.1.12] (DARS, aspS)
					Bin34	3300029625 assembled Ga0311297_118777833	Ga0311297_118777833	AAA family ATPase		Bin61	KO:K01880	glycyl-tRNA synthetase [EC:6.1.1.14] (GARS, glyS1)
					Bin34	3300029625 assembled Ga0311297_118777834	Ga0311297_118777834	methionyl-tRNA synthetase		Bin61	KO:K01881	prolyl-tRNA synthetase [EC:6.1.1.15] (PARS, proS)
					Bin34	3300029625 assembled Ga0311297_118777835	Ga0311297_118777835	cobalt/nickel transport system permease protein		Bin61	KO:K01885	glutamyl-tRNA synthetase [EC:6.1.1.17] (EARS, gltX)
					Bin34	3300029625 assembled Ga0311297_118777836	Ga0311297_118777836	cobalt/nickel transport system permease protein		Bin61	KO:K01889	phenylalanyl-tRNA synthetase alpha chain [EC:6.1.1.20] (FARSA, pheS)
					Bin34	3300029625 assembled Ga0311297_118777837	Ga0311297_118777837	cobalt/nickel transport system ATP-binding protein		Bin61	KO:K01890	phenylalanyl-tRNA synthetase beta chain [EC:6.1.1.20] (FARSB, pheT)
					Bin34	3300029625 assembled Ga0311297_118777838	Ga0311297_118777838	glyoxylase-like metal-dependent hydrolase (beta-lactamase superfamily II)		Bin61	KO:K01892	histidyl-tRNA synthetase [EC:6.1.1.21] (HARS, hisS)
					Bin34	3300029625 assembled Ga0311297_118777839	Ga0311297_118777839	acyl dehydratase		Bin61	KO:K01897	long-chain acyl-CoA synthetase [EC:6.2.1.3] (ACSL, fadD)
					Bin34	3300029625 assembled Ga0311297_11877784	Ga0311297_11877784	predicted transcriptional regulator		Bin61	KO:K01902	succinyl-CoA synthetase alpha subunit [EC:6.2.1.5] (sucD)
					Bin34	3300029625 assembled Ga0311297_118777840	Ga0311297_118777840	4-hydroxyphenylacetate 3-monooxygenase/4-hydroxybutyryl-CoA dehydratase/vinylacetyl-CoA-Delta-isomerase		Bin61	KO:K01903	succinyl-CoA synthetase beta subunit [EC:6.2.1.5] (sucC)
					Bin34	3300029625 assembled Ga0311297_11877785	Ga0311297_11877785	hypothetical protein		Bin61	KO:K01907	acetoacetyl-CoA synthetase [EC:6.2.1.16] (AACS, acsA)
					Bin34	3300029625 assembled Ga0311297_11877786	Ga0311297_11877786	adenylate kinase		Bin61	KO:K01912	phenylacetate-CoA ligase [EC:6.2.1.30] (paaK)
					Bin34	3300029625 assembled Ga0311297_11877787	Ga0311297_11877787	hypothetical protein		Bin61	KO:K01915	glutamine synthetase [EC:6.3.1.2] (glnA, GLUL)
					Bin34	3300029625 assembled Ga0311297_11877788	Ga0311297_11877788	CO dehydrogenase maturation factor		Bin61	KO:K01923	phosphoribosylaminoimidazole-succinocarboxamide synthase [EC:6.3.2.6] (purC)
					Bin34	3300029625 assembled Ga0311297_11877789	Ga0311297_11877789	hypothetical protein		Bin61	KO:K01933	phosphoribosylformylglycinamidine cyclo-ligase [EC:6.3.3.1] (purM)
					Bin34	3300029625 assembled Ga0311297_11980831	Ga0311297_11980831	putative transposase		Bin61	KO:K01934	5-formyltetrahydrofolate cyclo-ligase [EC:6.3.3.2] (MTHFS)
					Bin34	3300029625 assembled Ga0311297_119808310	Ga0311297_119808310	geranylgeranyl diphosphate synthase type I		Bin61	KO:K01937	CTP synthase [EC:6.3.4.2] (pyrG, CTPS)
					Bin34	3300029625 assembled Ga0311297_119808311	Ga0311297_119808311	putative transposase		Bin61	KO:K01939	adenylosuccinate synthase [EC:6.3.4.4] (purA, ADSS)
					Bin34	3300029625 assembled Ga0311297_11980832	Ga0311297_11980832	uncharacterized protein with TPD motif		Bin61	KO:K01940	argininosuccinate synthase [EC:6.3.4.5] (argG, ASS1)
					Bin34	3300029625 assembled Ga0311297_11980833	Ga0311297_11980833	hypothetical protein		Bin61	KO:K01945	phosphoribosylamine--glycine ligase [EC:6.3.4.13] (purD)
					Bin34	3300029625 assembled Ga0311297_11980834	Ga0311297_11980834	single-stranded DNA-specific DHH superfamily exonuclease		Bin61	KO:K01951	GMP synthase (glutamine-hydrolysing) [EC:6.3.5.2] (guaA, GMPS)
					Bin34	3300029625 assembled Ga0311297_11980835	Ga0311297_11980835	aspartate kinase		Bin61	KO:K01952	phosphoribosylformylglycinamidine synthase [EC:6.3.5.3] (purL, PFAS)
					Bin34	3300029625 assembled Ga0311297_11980836	Ga0311297_11980836	hypothetical protein		Bin61	KO:K01953	asparagine synthase (glutamine-hydrolysing) [EC:6.3.5.4] (asnB, ASNS)
					Bin34	3300029625 assembled Ga0311297_11980837	Ga0311297_11980837	mevalonate kinase		Bin61	KO:K01955	carbamoyl-phosphate synthase large subunit [EC:6.3.5.5] (carB, CPA2)
					Bin34	3300029625 assembled Ga0311297_11980838	Ga0311297_11980838	isopentenyl phosphate kinase		Bin61	KO:K01956	carbamoyl-phosphate synthase small subunit [EC:6.3.5.5] (carA, CPA1)
					Bin34	3300029625 assembled Ga0311297_11980839	Ga0311297_11980839	isopentenyl-diphosphate delta-isomerase		Bin61	KO:K01959	pyruvate carboxylase subunit A [EC:6.4.1.1] (pycA)
					Bin34	3300029625 assembled Ga0311297_12048001	Ga0311297_12048001	molybdopterin-guanine dinucleotide biosynthesis protein B		Bin61	KO:K01960	pyruvate carboxylase subunit B [EC:6.4.1.1] (pycB)
					Bin34	3300029625 assembled Ga0311297_120480010	Ga0311297_120480010	glucose-6-phosphate isomerase		Bin61	KO:K01971	bifunctional non-homologous end joining protein LigD [EC:6.5.1.1] (ligD)
					Bin34	3300029625 assembled Ga0311297_120480011	Ga0311297_120480011	aspartate-semialdehyde dehydrogenase		Bin61	KO:K01974	RNA 3'-terminal phosphate cyclase (ATP) [EC:6.5.1.4] (RTCA, rtcA)
					Bin34	3300029625 assembled Ga0311297_120480012	Ga0311297_120480012	hypothetical protein		Bin61	KO:K01975	2'-5' RNA ligase [EC:6.5.1.-] (ligT)
					Bin34	3300029625 assembled Ga0311297_120480013	Ga0311297_120480013	tRNA-dihydrouridine synthase		Bin61	KO:K01990	ABC-2 type transport system ATP-binding protein (ABC-2.A)
					Bin34	3300029625 assembled Ga0311297_120480014	Ga0311297_120480014	diaminopimelate epimerase		Bin61	KO:K01992	ABC-2 type transport system permease protein (ABC-2.P)
					Bin34	3300029625 assembled Ga0311297_120480015	Ga0311297_120480015	2-isopropylmalate synthase		Bin61	KO:K01995	branched-chain amino acid transport system ATP-binding protein (livG)
					Bin34	3300029625 assembled Ga0311297_120480016	Ga0311297_120480016	pyruvate carboxylase subunit A		Bin61	KO:K01996	branched-chain amino acid transport system ATP-binding protein (livF)
					Bin34	3300029625 assembled Ga0311297_120480017	Ga0311297_120480017	nicotinate phosphoribosyltransferase		Bin61	KO:K01997	branched-chain amino acid transport system permease protein (livH)
					Bin34	3300029625 assembled Ga0311297_120480018	Ga0311297_120480018	NTP pyrophosphatase (non-canonical NTP hydrolase)		Bin61	KO:K01998	branched-chain amino acid transport system permease protein (livM)
					Bin34	3300029625 assembled Ga0311297_120480019	Ga0311297_120480019	cyclase		Bin61	KO:K01999	branched-chain amino acid transport system substrate-binding protein (livK)
					Bin34	3300029625 assembled Ga0311297_12048002	Ga0311297_12048002	3-polyprenyl-4-hydroxybenzoate decarboxylase		Bin61	KO:K02003	putative ABC transport system ATP-binding protein (ABC.CD.A)
					Bin34	3300029625 assembled Ga0311297_120480020	Ga0311297_120480020	acylphosphatase		Bin61	KO:K02004	putative ABC transport system permease protein (ABC.CD.P)
					Bin34	3300029625 assembled Ga0311297_120480021	Ga0311297_120480021	DNA polymerase I		Bin61	KO:K02006	cobalt/nickel transport system ATP-binding protein (cbiO)
					Bin34	3300029625 assembled Ga0311297_120480022	Ga0311297_120480022	hypothetical protein		Bin61	KO:K02007	cobalt/nickel transport system permease protein (cbiM)
					Bin34	3300029625 assembled Ga0311297_120480023	Ga0311297_120480023	two-component system chemotaxis response regulator CheY		Bin61	KO:K02008	cobalt/nickel transport system permease protein (cbiQ)
					Bin34	3300029625 assembled Ga0311297_120480024	Ga0311297_120480024	DNA primase/DNA primase		Bin61	KO:K02009	cobalt/nickel transport protein (cbiN)
					Bin34	3300029625 assembled Ga0311297_120480025	Ga0311297_120480025	phosphoglycerate kinase		Bin61	KO:K02013	iron complex transport system ATP-binding protein [EC:3.6.3.34] (ABC.FEV.A)
					Bin34	3300029625 assembled Ga0311297_120480026	Ga0311297_120480026	glutamate N-acetyltransferase/amino-acid N-acetyltransferase		Bin61	KO:K02014	iron complex outermembrane recepter protein (TC.FEV.OM)
					Bin34	3300029625 assembled Ga0311297_120480027	Ga0311297_120480027	Lrp/AsnC family transcriptional regulator for asnA, asnC and gidA		Bin61	KO:K02015	iron complex transport system permease protein (ABC.FEV.P)
					Bin34	3300029625 assembled Ga0311297_120480028	Ga0311297_120480028	ATP-dependent Lhr-like helicase		Bin61	KO:K02016	iron complex transport system substrate-binding protein (ABC.FEV.S)
					Bin34	3300029625 assembled Ga0311297_120480029	Ga0311297_120480029	hypothetical protein		Bin61	KO:K02036	phosphate transport system ATP-binding protein [EC:3.6.3.27] (pstB)
					Bin34	3300029625 assembled Ga0311297_12048003	Ga0311297_12048003	hypothetical protein		Bin61	KO:K02039	phosphate transport system protein (phoU)
					Bin34	3300029625 assembled Ga0311297_120480030	Ga0311297_120480030	PAS domain-containing protein/PAS domain-containing protein		Bin61	KO:K02049	NitT/TauT family transport system ATP-binding protein (ABC.SN.A)
					Bin34	3300029625 assembled Ga0311297_120480031	Ga0311297_120480031	hypothetical protein		Bin61	KO:K02050	NitT/TauT family transport system permease protein (ABC.SN.P)
					Bin34	3300029625 assembled Ga0311297_120480032	Ga0311297_120480032	hypothetical protein		Bin61	KO:K02051	NitT/TauT family transport system substrate-binding protein (ABC.SN.S)
					Bin34	3300029625 assembled Ga0311297_120480033	Ga0311297_120480033	hypothetical protein		Bin61	KO:K02074	zinc/manganese transport system ATP-binding protein (ABC.ZM.A)
					Bin34	3300029625 assembled Ga0311297_120480034	Ga0311297_120480034	hypothetical protein		Bin61	KO:K02075	zinc/manganese transport system permease protein (ABC.ZM.P)
					Bin34	3300029625 assembled Ga0311297_120480035	Ga0311297_120480035	predicted CopG family antitoxin		Bin61	KO:K02107	V/A-type H+-transporting ATPase subunit G/H (ATPVG, ahaH, atpH)
					Bin34	3300029625 assembled Ga0311297_120480036	Ga0311297_120480036	hypothetical protein		Bin61	KO:K02117	V/A-type H+-transporting ATPase subunit A [EC:3.6.3.14] (ATPVA, ntpA, atpA)
					Bin34	3300029625 assembled Ga0311297_120480037	Ga0311297_120480037	5-(carboxyamino)imidazole ribonucleotide mutase		Bin61	KO:K02118	V/A-type H+-transporting ATPase subunit B (ATPVB, ntpB, atpB)
					Bin34	3300029625 assembled Ga0311297_120480038	Ga0311297_120480038	phosphoribosylaminoimidazole-succinocarboxamide synthase		Bin61	KO:K02119	V/A-type H+-transporting ATPase subunit C (ATPVC, ntpC, atpC)
					Bin34	3300029625 assembled Ga0311297_120480039	Ga0311297_120480039	carbamoyl-phosphate synthase small subunit		Bin61	KO:K02120	V/A-type H+-transporting ATPase subunit D (ATPVD, ntpD, atpD)
					Bin34	3300029625 assembled Ga0311297_12048004	Ga0311297_12048004	thioredoxin 1		Bin61	KO:K02121	V/A-type H+-transporting ATPase subunit E (ATPVE, ntpE, atpE)
					Bin34	3300029625 assembled Ga0311297_120480040	Ga0311297_120480040	carbamoyl-phosphate synthase large subunit		Bin61	KO:K02122	V/A-type H+-transporting ATPase subunit F (ATPVF, ntpF, atpF)
					Bin34	3300029625 assembled Ga0311297_120480041	Ga0311297_120480041	hypothetical protein		Bin61	KO:K02123	V/A-type H+-transporting ATPase subunit I (ATPVI, ntpI, atpI)
					Bin34	3300029625 assembled Ga0311297_120480042	Ga0311297_120480042	acyl-CoA thioesterase		Bin61	KO:K02124	V/A-type H+-transporting ATPase subunit K (ATPVK, ntpK, atpK)
					Bin34	3300029625 assembled Ga0311297_120480043	Ga0311297_120480043	chorismate synthase		Bin61	KO:K02188	cobalt-precorrin-5B (C1)-methyltransferase [EC:2.1.1.195] (cbiD)
					Bin34	3300029625 assembled Ga0311297_120480044	Ga0311297_120480044	4Fe-4S ferredoxin		Bin61	KO:K02189	cobalt-precorrin 5A hydrolase [EC:3.7.1.12] (cbiG)
					Bin34	3300029625 assembled Ga0311297_120480045	Ga0311297_120480045	phosphopantothenoylcysteine decarboxylase/phosphopantothenate--cysteine ligase		Bin61	KO:K02193	heme exporter protein A [EC:3.6.3.41] (ccmA)
					Bin34	3300029625 assembled Ga0311297_120480046	Ga0311297_120480046	pantoate kinase		Bin61	KO:K02194	heme exporter protein B (ccmB)
					Bin34	3300029625 assembled Ga0311297_120480047	Ga0311297_120480047	predicted amidohydrolase		Bin61	KO:K02195	heme exporter protein C (ccmC)
					Bin34	3300029625 assembled Ga0311297_120480048	Ga0311297_120480048	hypothetical protein		Bin61	KO:K02198	cytochrome c-type biogenesis protein CcmF (ccmF)
					Bin34	3300029625 assembled Ga0311297_120480049	Ga0311297_120480049	uncharacterized membrane protein		Bin61	KO:K02217	ferritin [EC:1.16.3.2] (ftnA, ftn)
					Bin34	3300029625 assembled Ga0311297_12048005	Ga0311297_12048005	hypothetical protein		Bin61	KO:K02227	adenosylcobinamide-phosphate synthase [EC:6.3.1.10] (cbiB, cobD)
					Bin34	3300029625 assembled Ga0311297_120480050	Ga0311297_120480050	hypothetical protein		Bin61	KO:K02230	cobaltochelatase CobN [EC:6.6.1.2] (cobN)
					Bin34	3300029625 assembled Ga0311297_120480051	Ga0311297_120480051	shikimate dehydrogenase		Bin61	KO:K02232	adenosylcobyric acid synthase [EC:6.3.5.10] (cobQ, cbiP)
					Bin34	3300029625 assembled Ga0311297_120480052	Ga0311297_120480052	hypothetical protein		Bin61	KO:K02233	adenosylcobinamide-GDP ribazoletransferase [EC:2.7.8.26] (E2.7.8.26, cobS, cobV)
					Bin34	3300029625 assembled Ga0311297_120480053	Ga0311297_120480053	threonyl-tRNA synthetase		Bin61	KO:K02301	protoheme IX farnesyltransferase [EC:2.5.1.-] (cyoE)
					Bin34	3300029625 assembled Ga0311297_120480054	Ga0311297_120480054	FO synthase subunit 2		Bin61	KO:K02303	uroporphyrin-III C-methyltransferase [EC:2.1.1.107] (cobA)
					Bin34	3300029625 assembled Ga0311297_120480055	Ga0311297_120480055	FO synthase subunit 1		Bin61	KO:K02304	precorrin-2 dehydrogenase / sirohydrochlorin ferrochelatase [EC:1.3.1.76 4.99.1.4] (MET8)
					Bin34	3300029625 assembled Ga0311297_120480056	Ga0311297_120480056	phosphate uptake regulator		Bin61	KO:K02319	DNA polymerase I [EC:2.7.7.7] (DPA, polB)
					Bin34	3300029625 assembled Ga0311297_120480057	Ga0311297_120480057	3,4-dihydroxy 2-butanone 4-phosphate synthase		Bin61	KO:K02322	DNA polymerase II large subunit [EC:2.7.7.7] (DPB1, polD2)
					Bin34	3300029625 assembled Ga0311297_120480058	Ga0311297_120480058	riboflavin kinase		Bin61	KO:K02323	DNA polymerase II small subunit [EC:2.7.7.7] (DPB2, polD1)
					Bin34	3300029625 assembled Ga0311297_120480059	Ga0311297_120480059	MFS family permease		Bin61	KO:K02342	DNA polymerase III subunit epsilon [EC:2.7.7.7] (DPO3E, dnaQ)
					Bin34	3300029625 assembled Ga0311297_12048006	Ga0311297_12048006	large subunit ribosomal protein L1		Bin61	KO:K02379	FdhD protein (fdhD)
					Bin34	3300029625 assembled Ga0311297_120480060	Ga0311297_120480060	pyruvate ferredoxin oxidoreductase beta subunit		Bin61	KO:K02428	XTP/dITP diphosphohydrolase [EC:3.6.1.66] (rdgB)
					Bin34	3300029625 assembled Ga0311297_120480061	Ga0311297_120480061	pyruvate ferredoxin oxidoreductase alpha subunit		Bin61	KO:K02433	aspartyl-tRNA(Asn)/glutamyl-tRNA(Gln) amidotransferase subunit A [EC:6.3.5.6 6.3.5.7] (gatA, QRSL1)
					Bin34	3300029625 assembled Ga0311297_120480062	Ga0311297_120480062	pyruvate ferredoxin oxidoreductase delta subunit		Bin61	KO:K02434	aspartyl-tRNA(Asn)/glutamyl-tRNA(Gln) amidotransferase subunit B [EC:6.3.5.6 6.3.5.7] (gatB, PET112)
					Bin34	3300029625 assembled Ga0311297_120480063	Ga0311297_120480063	pyruvate ferredoxin oxidoreductase gamma subunit		Bin61	KO:K02435	aspartyl-tRNA(Asn)/glutamyl-tRNA(Gln) amidotransferase subunit C [EC:6.3.5.6 6.3.5.7] (gatC, GATC)
					Bin34	3300029625 assembled Ga0311297_120480064	Ga0311297_120480064	DNA-binding Lrp family transcriptional regulator		Bin61	KO:K02469	DNA gyrase subunit A [EC:5.99.1.3] (gyrA)
					Bin34	3300029625 assembled Ga0311297_120480065	Ga0311297_120480065	ABC-2 type transport system ATP-binding protein		Bin61	KO:K02470	DNA gyrase subunit B [EC:5.99.1.3] (gyrB)
					Bin34	3300029625 assembled Ga0311297_12048007	Ga0311297_12048007	large subunit ribosomal protein L10		Bin61	KO:K02485	two-component system, response regulator (rssB, hnr)
					Bin34	3300029625 assembled Ga0311297_12048008	Ga0311297_12048008	large subunit ribosomal protein L12		Bin61	KO:K02492	glutamyl-tRNA reductase [EC:1.2.1.70] (hemA)
					Bin34	3300029625 assembled Ga0311297_12048009	Ga0311297_12048009	histone H3/H4		Bin61	KO:K02493	release factor glutamine methyltransferase [EC:2.1.1.297] (hemK, prmC, HEMK)
					Bin34	3300029625 assembled Ga0311297_12183051	Ga0311297_12183051	putative transposase		Bin61	KO:K02500	cyclase [EC:4.1.3.-] (hisF)
					Bin34	3300029625 assembled Ga0311297_121830510	Ga0311297_121830510	D-citramalate synthase		Bin61	KO:K02501	glutamine amidotransferase [EC:2.4.2.-] (hisH)
					Bin34	3300029625 assembled Ga0311297_121830511	Ga0311297_121830511	hypothetical protein		Bin61	KO:K02523	octaprenyl-diphosphate synthase [EC:2.5.1.90] (ispB)
					Bin34	3300029625 assembled Ga0311297_12183052	Ga0311297_12183052	nucleolar GTP-binding protein		Bin61	KO:K02528	16S rRNA (adenine1518-N6/adenine1519-N6)-dimethyltransferase [EC:2.1.1.182] (ksgA)
					Bin34	3300029625 assembled Ga0311297_12183053	Ga0311297_12183053	hypothetical protein		Bin61	KO:K02533	tRNA/rRNA methyltransferase [EC:2.1.1.-] (lasT)
					Bin34	3300029625 assembled Ga0311297_12183054	Ga0311297_12183054	methenyltetrahydromethanopterin cyclohydrolase		Bin61	KO:K02548	1,4-dihydroxy-2-naphthoate octaprenyltransferase [EC:2.5.1.74 2.5.1.-] (menA)
					Bin34	3300029625 assembled Ga0311297_12183055	Ga0311297_12183055	hypothetical protein		Bin61	KO:K02600	N utilization substance protein A (nusA)
					Bin34	3300029625 assembled Ga0311297_12183056	Ga0311297_12183056	anaerobic magnesium-protoporphyrin IX monomethyl ester cyclase		Bin61	KO:K02614	acyl-CoA thioesterase [EC:3.1.2.-] (paaI)
					Bin34	3300029625 assembled Ga0311297_12183057	Ga0311297_12183057	hypothetical protein		Bin61	KO:K02626	arginine decarboxylase [EC:4.1.1.19] (pdaD)
					Bin34	3300029625 assembled Ga0311297_12183058	Ga0311297_12183058	predicted DNA-binding transcriptional regulator		Bin61	KO:K02683	DNA primase small subunit [EC:2.7.7.-] (priS, pri1, priA)
					Bin34	3300029625 assembled Ga0311297_12183059	Ga0311297_12183059	ATP adenylyltransferase		Bin61	KO:K02823	dihydroorotate dehydrogenase electron transfer subunit (pyrDII)
					Bin34	3300029625 assembled Ga0311297_12208681	Ga0311297_12208681	indole-3-glycerol phosphate synthase/anthranilate synthase/phosphoribosyltransferase		Bin61	KO:K02858	3,4-dihydroxy 2-butanone 4-phosphate synthase [EC:4.1.99.12] (ribB, RIB3)
					Bin34	3300029625 assembled Ga0311297_122086810	Ga0311297_122086810	elongator complex protein 3		Bin61	KO:K02863	large subunit ribosomal protein L1 (RP-L1, MRPL1, rplA)
					Bin34	3300029625 assembled Ga0311297_122086811	Ga0311297_122086811	hypothetical protein		Bin61	KO:K02864	large subunit ribosomal protein L10 (RP-L10, MRPL10, rplJ)
					Bin34	3300029625 assembled Ga0311297_122086812	Ga0311297_122086812	hypothetical protein		Bin61	KO:K02866	large subunit ribosomal protein L10e (RP-L10e, RPL10)
					Bin34	3300029625 assembled Ga0311297_122086813	Ga0311297_122086813	hypothetical protein		Bin61	KO:K02869	large subunit ribosomal protein L12 (RP-L12, rpl12)
					Bin34	3300029625 assembled Ga0311297_122086814	Ga0311297_122086814	tRNA (guanine10-N2)-dimethyltransferase		Bin61	KO:K02871	large subunit ribosomal protein L13 (RP-L13, MRPL13, rplM)
					Bin34	3300029625 assembled Ga0311297_122086815	Ga0311297_122086815	signal recognition particle subunit SRP19		Bin61	KO:K02874	large subunit ribosomal protein L14 (RP-L14, MRPL14, rplN)
					Bin34	3300029625 assembled Ga0311297_122086816	Ga0311297_122086816	IMP dehydrogenase		Bin61	KO:K02876	large subunit ribosomal protein L15 (RP-L15, MRPL15, rplO)
					Bin34	3300029625 assembled Ga0311297_122086817	Ga0311297_122086817	phosphoribosylformylglycinamidine synthase		Bin61	KO:K02877	large subunit ribosomal protein L15e (RP-L15e, RPL15)
					Bin34	3300029625 assembled Ga0311297_122086818	Ga0311297_122086818	glycyl-tRNA synthetase		Bin61	KO:K02881	large subunit ribosomal protein L18 (RP-L18, MRPL18, rplR)
					Bin34	3300029625 assembled Ga0311297_122086819	Ga0311297_122086819	LPPG:FO 2-phospho-L-lactate transferase		Bin61	KO:K02883	large subunit ribosomal protein L18e (RP-L18e, RPL18)
					Bin34	3300029625 assembled Ga0311297_12208682	Ga0311297_12208682	anthranilate synthase/phosphoribosyltransferase		Bin61	KO:K02885	large subunit ribosomal protein L19e (RP-L19e, RPL19)
					Bin34	3300029625 assembled Ga0311297_122086820	Ga0311297_122086820	MoaA/NifB/PqqE/SkfB family radical SAM enzyme		Bin61	KO:K02886	large subunit ribosomal protein L2 (RP-L2, MRPL2, rplB)
					Bin34	3300029625 assembled Ga0311297_12208683	Ga0311297_12208683	anthranilate synthase component 1		Bin61	KO:K02889	large subunit ribosomal protein L21e (RP-L21e, RPL21)
					Bin34	3300029625 assembled Ga0311297_12208684	Ga0311297_12208684	anthranilate synthase component 2		Bin61	KO:K02890	large subunit ribosomal protein L22 (RP-L22, MRPL22, rplV)
					Bin34	3300029625 assembled Ga0311297_12208685	Ga0311297_12208685	phosphoribosylanthranilate isomerase		Bin61	KO:K02892	large subunit ribosomal protein L23 (RP-L23, MRPL23, rplW)
					Bin34	3300029625 assembled Ga0311297_12208686	Ga0311297_12208686	tryptophan synthase beta chain		Bin61	KO:K02895	large subunit ribosomal protein L24 (RP-L24, MRPL24, rplX)
					Bin34	3300029625 assembled Ga0311297_12208687	Ga0311297_12208687	tryptophan synthase alpha chain		Bin61	KO:K02896	large subunit ribosomal protein L24e (RP-L24e, RPL24)
					Bin34	3300029625 assembled Ga0311297_12208688	Ga0311297_12208688	hypothetical protein		Bin61	KO:K02904	large subunit ribosomal protein L29 (RP-L29, rpmC)
					Bin34	3300029625 assembled Ga0311297_12208689	Ga0311297_12208689	MFS family permease		Bin61	KO:K02906	large subunit ribosomal protein L3 (RP-L3, MRPL3, rplC)
					Bin34	3300029625 assembled Ga0311297_12231331	Ga0311297_12231331	putative transposase		Bin61	KO:K02907	large subunit ribosomal protein L30 (RP-L30, MRPL30, rpmD)
					Bin34	3300029625 assembled Ga0311297_122313310	Ga0311297_122313310	phosphoribosyl-AMP cyclohydrolase		Bin61	KO:K02908	large subunit ribosomal protein L30e (RP-L30e, RPL30)
					Bin34	3300029625 assembled Ga0311297_122313311	Ga0311297_122313311	ATPase		Bin61	KO:K02912	large subunit ribosomal protein L32e (RP-L32e, RPL32)
					Bin34	3300029625 assembled Ga0311297_122313312	Ga0311297_122313312	presenilin-like A22 family membrane protease		Bin61	KO:K02921	large subunit ribosomal protein L37Ae (RP-L37Ae, RPL37A)
					Bin34	3300029625 assembled Ga0311297_122313313	Ga0311297_122313313	ATP cone domain-containing protein/restriction endonuclease		Bin61	KO:K02922	large subunit ribosomal protein L37e (RP-L37e, RPL37)
					Bin34	3300029625 assembled Ga0311297_122313314	Ga0311297_122313314	cob(I)alamin adenosyltransferase		Bin61	KO:K02927	large subunit ribosomal protein L40e (RP-L40e, RPL40)
					Bin34	3300029625 assembled Ga0311297_122313315	Ga0311297_122313315	hypothetical protein		Bin61	KO:K02930	large subunit ribosomal protein L4e (RP-L4e, RPL4)
					Bin34	3300029625 assembled Ga0311297_122313316	Ga0311297_122313316	hypothetical protein		Bin61	KO:K02931	large subunit ribosomal protein L5 (RP-L5, MRPL5, rplE)
					Bin34	3300029625 assembled Ga0311297_122313317	Ga0311297_122313317	TatD-related deoxyribonuclease		Bin61	KO:K02933	large subunit ribosomal protein L6 (RP-L6, MRPL6, rplF)
					Bin34	3300029625 assembled Ga0311297_122313318	Ga0311297_122313318	tRNA-intron endonuclease		Bin61	KO:K02936	large subunit ribosomal protein L7Ae (RP-L7Ae, RPL7A)
					Bin34	3300029625 assembled Ga0311297_122313319	Ga0311297_122313319	non-canonical (house-cleaning) NTP pyrophosphatase		Bin61	KO:K02946	small subunit ribosomal protein S10 (RP-S10, MRPS10, rpsJ)
					Bin34	3300029625 assembled Ga0311297_12231332	Ga0311297_12231332	glyoxylase-like metal-dependent hydrolase (beta-lactamase superfamily II)		Bin61	KO:K02948	small subunit ribosomal protein S11 (RP-S11, MRPS11, rpsK)
					Bin34	3300029625 assembled Ga0311297_122313320	Ga0311297_122313320	predicted transcriptional regulator		Bin61	KO:K02950	small subunit ribosomal protein S12 (RP-S12, MRPS12, rpsL)
					Bin34	3300029625 assembled Ga0311297_122313321	Ga0311297_122313321	succinyl-diaminopimelate desuccinylase		Bin61	KO:K02952	small subunit ribosomal protein S13 (RP-S13, rpsM)
					Bin34	3300029625 assembled Ga0311297_122313322	Ga0311297_122313322	dUTP pyrophosphatase		Bin61	KO:K02954	small subunit ribosomal protein S14 (RP-S14, MRPS14, rpsN)
					Bin34	3300029625 assembled Ga0311297_122313323	Ga0311297_122313323	hypothetical protein		Bin61	KO:K02956	small subunit ribosomal protein S15 (RP-S15, MRPS15, rpsO)
					Bin34	3300029625 assembled Ga0311297_122313324	Ga0311297_122313324	glyceraldehyde-3-phosphate dehydrogenase (NAD(P))		Bin61	KO:K02961	small subunit ribosomal protein S17 (RP-S17, MRPS17, rpsQ)
					Bin34	3300029625 assembled Ga0311297_122313325	Ga0311297_122313325	hypothetical protein		Bin61	KO:K02962	small subunit ribosomal protein S17e (RP-S17e, RPS17)
					Bin34	3300029625 assembled Ga0311297_122313326	Ga0311297_122313326	tRNA pseudouridine38-40 synthase		Bin61	KO:K02965	small subunit ribosomal protein S19 (RP-S19, rpsS)
					Bin34	3300029625 assembled Ga0311297_122313327	Ga0311297_122313327	cell division GTPase FtsZ		Bin61	KO:K02967	small subunit ribosomal protein S2 (RP-S2, MRPS2, rpsB)
					Bin34	3300029625 assembled Ga0311297_122313328	Ga0311297_122313328	2,3-bisphosphoglycerate-independent phosphoglycerate mutase		Bin61	KO:K02974	small subunit ribosomal protein S24e (RP-S24e, RPS24)
					Bin34	3300029625 assembled Ga0311297_122313329	Ga0311297_122313329	segregation and condensation protein B		Bin61	KO:K02977	small subunit ribosomal protein S27Ae (RP-S27Ae, RPS27A)
					Bin34	3300029625 assembled Ga0311297_12231333	Ga0311297_12231333	transposase		Bin61	KO:K02979	small subunit ribosomal protein S28e (RP-S28e, RPS28)
					Bin34	3300029625 assembled Ga0311297_122313330	Ga0311297_122313330	thiamine thiazole synthase		Bin61	KO:K02982	small subunit ribosomal protein S3 (RP-S3, rpsC)
					Bin34	3300029625 assembled Ga0311297_122313331	Ga0311297_122313331	hypothetical protein		Bin61	KO:K02984	small subunit ribosomal protein S3Ae (RP-S3Ae, RPS3A)
					Bin34	3300029625 assembled Ga0311297_122313332	Ga0311297_122313332	PAS domain-containing protein		Bin61	KO:K02986	small subunit ribosomal protein S4 (RP-S4, rpsD)
					Bin34	3300029625 assembled Ga0311297_122313333	Ga0311297_122313333	hypothetical protein		Bin61	KO:K02987	small subunit ribosomal protein S4e (RP-S4e, RPS4)
					Bin34	3300029625 assembled Ga0311297_122313334	Ga0311297_122313334	3-hexulose-6-phosphate synthase/6-phospho-3-hexuloisomerase		Bin61	KO:K02988	small subunit ribosomal protein S5 (RP-S5, MRPS5, rpsE)
					Bin34	3300029625 assembled Ga0311297_122313335	Ga0311297_122313335	putative transcriptional regulator		Bin61	KO:K02991	small subunit ribosomal protein S6e (RP-S6e, RPS6)
					Bin34	3300029625 assembled Ga0311297_122313336	Ga0311297_122313336	hydroxymethylglutaryl-CoA synthase		Bin61	KO:K02992	small subunit ribosomal protein S7 (RP-S7, MRPS7, rpsG)
					Bin34	3300029625 assembled Ga0311297_122313337	Ga0311297_122313337	acetyl-CoA C-acetyltransferase		Bin61	KO:K02994	small subunit ribosomal protein S8 (RP-S8, rpsH)
					Bin34	3300029625 assembled Ga0311297_122313338	Ga0311297_122313338	hypothetical protein		Bin61	KO:K02995	small subunit ribosomal protein S8e (RP-S8e, RPS8)
					Bin34	3300029625 assembled Ga0311297_122313339	Ga0311297_122313339	stage V sporulation protein G		Bin61	KO:K02996	small subunit ribosomal protein S9 (RP-S9, MRPS9, rpsI)
					Bin34	3300029625 assembled Ga0311297_12231334	Ga0311297_12231334	23S rRNA (guanosine2251-2'-O)-methyltransferase		Bin61	KO:K03041	DNA-directed RNA polymerase subunit A' [EC:2.7.7.6] (rpoA1)
					Bin34	3300029625 assembled Ga0311297_122313340	Ga0311297_122313340	hypothetical protein		Bin61	KO:K03042	DNA-directed RNA polymerase subunit A" [EC:2.7.7.6] (rpoA2)
					Bin34	3300029625 assembled Ga0311297_122313341	Ga0311297_122313341	Fanconi anemia group M protein		Bin61	KO:K03044	DNA-directed RNA polymerase subunit B' [EC:2.7.7.6] (rpoB1)
					Bin34	3300029625 assembled Ga0311297_12231335	Ga0311297_12231335	DNA replication factor GINS		Bin61	KO:K03045	DNA-directed RNA polymerase subunit B" [EC:2.7.7.6] (rpoB2)
					Bin34	3300029625 assembled Ga0311297_12231336	Ga0311297_12231336	large subunit ribosomal protein L44e		Bin61	KO:K03047	DNA-directed RNA polymerase subunit D [EC:2.7.7.6] (rpoD)
					Bin34	3300029625 assembled Ga0311297_12231337	Ga0311297_12231337	small subunit ribosomal protein S27e		Bin61	KO:K03049	DNA-directed RNA polymerase subunit E' [EC:2.7.7.6] (rpoE1)
					Bin34	3300029625 assembled Ga0311297_12231338	Ga0311297_12231338	membrane-associated protease RseP (regulator of RpoE activity)		Bin61	KO:K03050	DNA-directed RNA polymerase subunit E" [EC:2.7.7.6] (rpoE2)
					Bin34	3300029625 assembled Ga0311297_12231339	Ga0311297_12231339	tRNA(Ile)-lysidine synthase TilS/MesJ		Bin61	KO:K03051	DNA-directed RNA polymerase subunit F [EC:2.7.7.6] (rpoF)
					Bin34	3300029625 assembled Ga0311297_12390291	Ga0311297_12390291	amidophosphoribosyltransferase		Bin61	KO:K03053	DNA-directed RNA polymerase subunit H [EC:2.7.7.6] (rpoH)
					Bin34	3300029625 assembled Ga0311297_12390292	Ga0311297_12390292	large subunit ribosomal protein L37e		Bin61	KO:K03055	DNA-directed RNA polymerase subunit K [EC:2.7.7.6] (rpoK)
					Bin34	3300029625 assembled Ga0311297_12390293	Ga0311297_12390293	small nuclear ribonucleoprotein		Bin61	KO:K03056	DNA-directed RNA polymerase subunit L [EC:2.7.7.6] (rpoL)
					Bin34	3300029625 assembled Ga0311297_12390294	Ga0311297_12390294	protein pelota		Bin61	KO:K03057	DNA-directed RNA polymerase subunit M (rpoM, tfs)
					Bin34	3300029625 assembled Ga0311297_12390295	Ga0311297_12390295	predicted MFS family arabinose efflux permease		Bin61	KO:K03059	DNA-directed RNA polymerase subunit P [EC:2.7.7.6] (rpoP)
					Bin34	3300029625 assembled Ga0311297_12390296	Ga0311297_12390296	flagellar protein FlaI		Bin61	KO:K03076	preprotein translocase subunit SecY (secY)
					Bin34	3300029625 assembled Ga0311297_12395271	Ga0311297_12395271	hypothetical protein		Bin61	KO:K03105	signal recognition particle subunit SRP19 (SRP19)
					Bin34	3300029625 assembled Ga0311297_123952710	Ga0311297_123952710	ribosomal protein S12 methylthiotransferase accessory factor		Bin61	KO:K03106	signal recognition particle subunit SRP54 (SRP54, ffh)
					Bin34	3300029625 assembled Ga0311297_123952711	Ga0311297_123952711	DNA primase catalytic subunit/DNA primase catalytic subunit		Bin61	KO:K03113	translation initiation factor 1 (EIF1, SUI1)
					Bin34	3300029625 assembled Ga0311297_123952712	Ga0311297_123952712	hypothetical protein		Bin61	KO:K03116	sec-independent protein translocase protein TatA (tatA)
					Bin34	3300029625 assembled Ga0311297_123952713	Ga0311297_123952713	uncharacterized protein YunC (DUF1805 family)		Bin61	KO:K03117	sec-independent protein translocase protein TatB (tatB)
					Bin34	3300029625 assembled Ga0311297_123952714	Ga0311297_123952714	hypothetical protein		Bin61	KO:K03118	sec-independent protein translocase protein TatC (tatC)
					Bin34	3300029625 assembled Ga0311297_123952715	Ga0311297_123952715	acyl-CoA hydrolase		Bin61	KO:K03120	transcription initiation factor TFIID TATA-box-binding protein (TBP, tbp)
					Bin34	3300029625 assembled Ga0311297_123952716	Ga0311297_123952716	nucleotide-binding universal stress UspA family protein		Bin61	KO:K03124	transcription initiation factor TFIIB (TFIIB, GTF2B, SUA7, tfb)
					Bin34	3300029625 assembled Ga0311297_123952717	Ga0311297_123952717	tyrosyl-tRNA synthetase		Bin61	KO:K03136	transcription initiation factor TFIIE subunit alpha (TFIIE1, GTF2E1, TFA1, tfe)
					Bin34	3300029625 assembled Ga0311297_123952718	Ga0311297_123952718	malate dehydrogenase (oxaloacetate-decarboxylating)		Bin61	KO:K03147	phosphomethylpyrimidine synthase [EC:4.1.99.17] (thiC)
					Bin34	3300029625 assembled Ga0311297_123952719	Ga0311297_123952719	DNA topoisomerase-6 subunit A		Bin61	KO:K03151	thiamine biosynthesis protein ThiI (thiI)
					Bin34	3300029625 assembled Ga0311297_12395272	Ga0311297_12395272	hydrogenase maturation protein HypF		Bin61	KO:K03154	sulfur carrier protein (thiS)
					Bin34	3300029625 assembled Ga0311297_123952720	Ga0311297_123952720	5'-nucleotidase		Bin61	KO:K03166	DNA topoisomerase VI subunit A [EC:5.99.1.3] (top6A)
					Bin34	3300029625 assembled Ga0311297_123952721	Ga0311297_123952721	ribose 5-phosphate isomerase A		Bin61	KO:K03167	DNA topoisomerase VI subunit B [EC:5.99.1.3] (top6B)
					Bin34	3300029625 assembled Ga0311297_123952722	Ga0311297_123952722	two-component system response regulator/two-component system chemotaxis response regulator CheY		Bin61	KO:K03168	DNA topoisomerase I [EC:5.99.1.2] (topA)
					Bin34	3300029625 assembled Ga0311297_123952723	Ga0311297_123952723	hypothetical protein		Bin61	KO:K03170	reverse gyrase [EC:5.99.1.3 3.6.4.12] (topG, rgy)
					Bin34	3300029625 assembled Ga0311297_12395273	Ga0311297_12395273	hydrogenase expression/formation protein HypE		Bin61	KO:K03179	4-hydroxybenzoate polyprenyltransferase [EC:2.5.1.39] (ubiA)
					Bin34	3300029625 assembled Ga0311297_12395274	Ga0311297_12395274	hydrogenase expression/formation protein HypC		Bin61	KO:K03182	4-hydroxy-3-polyprenylbenzoate decarboxylase [EC:4.1.1.98] (ubiD)
					Bin34	3300029625 assembled Ga0311297_12395275	Ga0311297_12395275	hydrogenase expression/formation protein HypD		Bin61	KO:K03183	demethylmenaquinone methyltransferase / 2-methoxy-6-polyprenyl-1,4-benzoquinol methylase [EC:2.1.1.163 2.1.1.201] (ubiE)
					Bin34	3300029625 assembled Ga0311297_12395276	Ga0311297_12395276	hypothetical protein		Bin61	KO:K03186	4-hydroxy-3-polyprenylbenzoate decarboxylase [EC:4.1.1.98] (ubiX)
					Bin34	3300029625 assembled Ga0311297_12395277	Ga0311297_12395277	tRNA(Ile2) C34 agmatinyltransferase TiaS		Bin61	KO:K03231	elongation factor 1-alpha (EEF1A)
					Bin34	3300029625 assembled Ga0311297_12395278	Ga0311297_12395278	biotin synthase-like enzyme		Bin61	KO:K03232	elongation factor 1-beta (EEF1B)
					Bin34	3300029625 assembled Ga0311297_12395279	Ga0311297_12395279	hypothetical protein		Bin61	KO:K03234	elongation factor 2 (EEF2)
					Bin34	3300029625 assembled Ga0311297_12401171	Ga0311297_12401171	7-cyano-7-deazaguanine synthase		Bin61	KO:K03236	translation initiation factor 1A (EIF1A)
					Bin34	3300029625 assembled Ga0311297_124011710	Ga0311297_124011710	hypothetical protein		Bin61	KO:K03237	translation initiation factor 2 subunit 1 (EIF2S1)
					Bin34	3300029625 assembled Ga0311297_124011711	Ga0311297_124011711	hypothetical protein		Bin61	KO:K03238	translation initiation factor 2 subunit 2 (EIF2S2)
					Bin34	3300029625 assembled Ga0311297_124011712	Ga0311297_124011712	hypothetical protein		Bin61	KO:K03242	translation initiation factor 2 subunit 3 (EIF2S3)
					Bin34	3300029625 assembled Ga0311297_124011713	Ga0311297_124011713	IPT/TIG domain-containing protein		Bin61	KO:K03243	translation initiation factor 5B (EIF5B)
					Bin34	3300029625 assembled Ga0311297_124011714	Ga0311297_124011714	small subunit ribosomal protein S13		Bin61	KO:K03263	translation initiation factor 5A (EIF5A)
					Bin34	3300029625 assembled Ga0311297_124011715	Ga0311297_124011715	small subunit ribosomal protein S4		Bin61	KO:K03265	peptide chain release factor subunit 1 (ETF1, ERF1)
					Bin34	3300029625 assembled Ga0311297_124011716	Ga0311297_124011716	small subunit ribosomal protein S11		Bin61	KO:K03306	inorganic phosphate transporter, PiT family (TC.PIT)
					Bin34	3300029625 assembled Ga0311297_124011717	Ga0311297_124011717	DNA-directed RNA polymerase subunit D		Bin61	KO:K03307	solute:Na+ symporter, SSS family (TC.SSS)
					Bin34	3300029625 assembled Ga0311297_124011718	Ga0311297_124011718	phosphoribosylformimino-5-aminoimidazole carboxamide ribotide isomerase		Bin61	KO:K03325	arsenite transporter, ACR3 family (TC.ACR3)
					Bin34	3300029625 assembled Ga0311297_124011719	Ga0311297_124011719	imidazoleglycerol-phosphate dehydratase		Bin61	KO:K03330	glutamyl-tRNA(Gln) amidotransferase subunit E [EC:6.3.5.7] (gatE)
					Bin34	3300029625 assembled Ga0311297_12401172	Ga0311297_12401172	diphthamide synthase (EF-2-diphthine--ammonia ligase)		Bin61	KO:K03386	peroxiredoxin (alkyl hydroperoxide reductase subunit C) [EC:1.11.1.15] (E1.11.1.15, PRDX, ahpC)
					Bin34	3300029625 assembled Ga0311297_124011720	Ga0311297_124011720	ABC-2 type transport system ATP-binding protein/heme exporter protein A		Bin61	KO:K03388	heterodisulfide reductase subunit A [EC:1.8.98.1] (hdrA)
					Bin34	3300029625 assembled Ga0311297_124011721	Ga0311297_124011721	heme exporter protein B		Bin61	KO:K03389	heterodisulfide reductase subunit B [EC:1.8.98.1] (hdrB)
					Bin34	3300029625 assembled Ga0311297_124011722	Ga0311297_124011722	signal recognition particle subunit SRP54		Bin61	KO:K03390	heterodisulfide reductase subunit C [EC:1.8.98.1] (hdrC)
					Bin34	3300029625 assembled Ga0311297_124011723	Ga0311297_124011723	ribonuclease HII		Bin61	KO:K03394	precorrin-2/cobalt-factor-2 C20-methyltransferase [EC:2.1.1.130 2.1.1.151] (cobI-cbiL)
					Bin34	3300029625 assembled Ga0311297_124011724	Ga0311297_124011724	ribonucleoside-diphosphate reductase alpha chain		Bin61	KO:K03399	cobalt-precorrin-7 (C5)-methyltransferase [EC:2.1.1.289] (cbiE)
					Bin34	3300029625 assembled Ga0311297_124011725	Ga0311297_124011725	acetyl-CoA decarbonylase/synthase complex subunit alpha		Bin61	KO:K03405	magnesium chelatase subunit I [EC:6.6.1.1] (chlI, bchI)
					Bin34	3300029625 assembled Ga0311297_124011726	Ga0311297_124011726	acetyl-CoA decarbonylase/synthase complex subunit epsilon		Bin61	KO:K03406	methyl-accepting chemotaxis protein (mcp)
					Bin34	3300029625 assembled Ga0311297_124011727	Ga0311297_124011727	GMP synthase (glutamine-hydrolysing)		Bin61	KO:K03407	two-component system, chemotaxis family, sensor kinase CheA [EC:2.7.13.3] (cheA)
					Bin34	3300029625 assembled Ga0311297_124011728	Ga0311297_124011728	GMP synthase (glutamine-hydrolysing)		Bin61	KO:K03408	purine-binding chemotaxis protein CheW (cheW)
					Bin34	3300029625 assembled Ga0311297_124011729	Ga0311297_124011729	molybdopterin molybdotransferase		Bin61	KO:K03410	chemotaxis protein CheC (cheC)
					Bin34	3300029625 assembled Ga0311297_12401173	Ga0311297_12401173	alanine dehydrogenase		Bin61	KO:K03411	chemotaxis protein CheD [EC:3.5.1.44] (cheD)
					Bin34	3300029625 assembled Ga0311297_124011730	Ga0311297_124011730	putative molybdopterin biosynthesis protein		Bin61	KO:K03412	two-component system, chemotaxis family, response regulator CheB [EC:3.1.1.61] (cheB)
					Bin34	3300029625 assembled Ga0311297_124011731	Ga0311297_124011731	organic radical activating enzyme		Bin61	KO:K03413	two-component system, chemotaxis family, response regulator CheY (cheY)
					Bin34	3300029625 assembled Ga0311297_124011732	Ga0311297_124011732	6-pyruvoyltetrahydropterin/6-carboxytetrahydropterin synthase		Bin61	KO:K03432	proteasome alpha subunit [EC:3.4.25.1] (psmA, prcA)
					Bin34	3300029625 assembled Ga0311297_124011733	Ga0311297_124011733	dTMP kinase		Bin61	KO:K03433	proteasome beta subunit [EC:3.4.25.1] (psmB, prcB)
					Bin34	3300029625 assembled Ga0311297_124011734	Ga0311297_124011734	dolichol kinase		Bin61	KO:K03470	ribonuclease HII [EC:3.1.26.4] (rnhB)
					Bin34	3300029625 assembled Ga0311297_124011735	Ga0311297_124011735	glutaredoxin-like protein NrdH		Bin61	KO:K03498	trk system potassium uptake protein (trkH, trkG, ktrB)
					Bin34	3300029625 assembled Ga0311297_124011736	Ga0311297_124011736	uncharacterized protein YecE (DUF72 family)		Bin61	KO:K03499	trk system potassium uptake protein (trkA, ktrA)
					Bin34	3300029625 assembled Ga0311297_124011737	Ga0311297_124011737	5-formaminoimidazole-4-carboxamide-1-(beta)-D-ribofuranosyl 5'-monophosphate synthetase		Bin61	KO:K03521	electron transfer flavoprotein beta subunit (fixA, etfB)
					Bin34	3300029625 assembled Ga0311297_124011738	Ga0311297_124011738	methionyl aminopeptidase		Bin61	KO:K03522	electron transfer flavoprotein alpha subunit (fixB, etfA)
					Bin34	3300029625 assembled Ga0311297_124011739	Ga0311297_124011739	V/A-type H+-transporting ATPase subunit G/H		Bin61	KO:K03523	biotin transport system substrate-specific component (bioY)
					Bin34	3300029625 assembled Ga0311297_12401174	Ga0311297_12401174	hypothetical protein		Bin61	KO:K03524	BirA family transcriptional regulator, biotin operon repressor / biotin-[acetyl-CoA-carboxylase] ligase [EC:6.3.4.15] (birA)
					Bin34	3300029625 assembled Ga0311297_124011740	Ga0311297_124011740	V/A-type H+-transporting ATPase subunit I		Bin61	KO:K03529	chromosome segregation protein (smc)
					Bin34	3300029625 assembled Ga0311297_124011741	Ga0311297_124011741	V/A-type H+-transporting ATPase subunit K		Bin61	KO:K03531	cell division protein FtsZ (ftsZ)
					Bin34	3300029625 assembled Ga0311297_12401175	Ga0311297_12401175	tRNA (adenine57-N1/adenine58-N1)-methyltransferase		Bin61	KO:K03537	ribonuclease P/MRP protein subunit POP5 [EC:3.1.26.5] (POP5)
					Bin34	3300029625 assembled Ga0311297_12401176	Ga0311297_12401176	nascent polypeptide-associated complex subunit alpha		Bin61	KO:K03538	ribonuclease P protein subunit POP4 [EC:3.1.26.5] (POP4, RPP29)
					Bin34	3300029625 assembled Ga0311297_12401177	Ga0311297_12401177	hypothetical protein		Bin61	KO:K03539	ribonuclease P/MRP protein subunit RPP1 [EC:3.1.26.5] (RPP1, RPP30)
					Bin34	3300029625 assembled Ga0311297_12401178	Ga0311297_12401178	putative transposase		Bin61	KO:K03540	ribonuclease P protein subunit RPR2 [EC:3.1.26.5] (RPR2, RPP21)
					Bin34	3300029625 assembled Ga0311297_12401179	Ga0311297_12401179	hypothetical protein		Bin61	KO:K03546	exonuclease SbcC (sbcC)
					Bin34	3300029625 assembled Ga0311297_12433491	Ga0311297_12433491	hypothetical protein		Bin61	KO:K03552	holliday junction resolvase, archaea type (hjr)
					Bin34	3300029625 assembled Ga0311297_12433492	Ga0311297_12433492	riboflavin synthase		Bin61	KO:K03568	TldD protein (tldD)
					Bin34	3300029625 assembled Ga0311297_12433493	Ga0311297_12433493	aspartate aminotransferase-like enzyme		Bin61	KO:K03574	8-oxo-dGTP diphosphatase [EC:3.6.1.55] (mutT, NUDT15, MTH2)
					Bin34	3300029625 assembled Ga0311297_12433494	Ga0311297_12433494	FAD synthetase		Bin61	KO:K03592	PmbA protein (pmbA)
					Bin34	3300029625 assembled Ga0311297_12433495	Ga0311297_12433495	hypothetical protein		Bin61	KO:K03593	ATP-binding protein involved in chromosome partitioning (mrp, NUBPL)
					Bin34	3300029625 assembled Ga0311297_12526571	Ga0311297_12526571	putative transposase		Bin61	KO:K03609	septum site-determining protein MinD (minD)
					Bin34	3300029625 assembled Ga0311297_125265710	Ga0311297_125265710	spermidine/putrescine transport system permease protein		Bin61	KO:K03622	archaea-specific DNA-binding protein (ssh10b)
					Bin34	3300029625 assembled Ga0311297_125265711	Ga0311297_125265711	spermidine/putrescine transport system permease protein		Bin61	KO:K03626	nascent polypeptide-associated complex subunit alpha (EGD2, NACA)
					Bin34	3300029625 assembled Ga0311297_125265712	Ga0311297_125265712	spermidine/putrescine transport system ATP-binding protein		Bin61	KO:K03635	molybdopterin synthase catalytic subunit [EC:2.8.1.12] (MOCS2, moaE)
					Bin34	3300029625 assembled Ga0311297_125265713	Ga0311297_125265713	hypothetical protein		Bin61	KO:K03636	molybdopterin synthase sulfur carrier subunit (moaD)
					Bin34	3300029625 assembled Ga0311297_125265714	Ga0311297_125265714	hypothetical protein		Bin61	KO:K03637	cyclic pyranopterin phosphate synthase [EC:4.1.99.18] (moaC)
					Bin34	3300029625 assembled Ga0311297_125265715	Ga0311297_125265715	hypothetical protein		Bin61	KO:K03638	molybdenum cofactor biosynthesis protein B (moaB)
					Bin34	3300029625 assembled Ga0311297_125265716	Ga0311297_125265716	phosphoribosylamine--glycine ligase		Bin61	KO:K03639	cyclic pyranopterin phosphate synthase [EC:4.1.99.18] (MOCS1, moaA)
					Bin34	3300029625 assembled Ga0311297_125265717	Ga0311297_125265717	hypothetical protein		Bin61	KO:K03653	N-glycosylase/DNA lyase [EC:3.2.2.- 4.2.99.18] (K03653)
					Bin34	3300029625 assembled Ga0311297_125265718	Ga0311297_125265718	chromosome segregation ATPase		Bin61	KO:K03671	thioredoxin 1 (trxA)
					Bin34	3300029625 assembled Ga0311297_125265719	Ga0311297_125265719	hypothetical protein		Bin61	KO:K03679	exosome complex component RRP4 (RRP4, EXOSC2)
					Bin34	3300029625 assembled Ga0311297_12526572	Ga0311297_12526572	predicted CopG family antitoxin		Bin61	KO:K03709	DtxR family transcriptional regulator, Mn-dependent transcriptional regulator (troR)
					Bin34	3300029625 assembled Ga0311297_125265720	Ga0311297_125265720	large subunit ribosomal protein L11		Bin61	KO:K03718	Lrp/AsnC family transcriptional regulator, regulator for asnA, asnC and gidA (asnC)
					Bin34	3300029625 assembled Ga0311297_125265721	Ga0311297_125265721	transcriptional antiterminator NusG		Bin61	KO:K03724	ATP-dependent helicase Lhr and Lhr-like helicase [EC:3.6.4.-] (lhr)
					Bin34	3300029625 assembled Ga0311297_125265722	Ga0311297_125265722	protein transport protein SEC61 subunit gamma-like protein		Bin61	KO:K03726	helicase [EC:3.6.4.-] (helS)
					Bin34	3300029625 assembled Ga0311297_125265723	Ga0311297_125265723	cell division protein FtsZ		Bin61	KO:K03738	aldehyde:ferredoxin oxidoreductase [EC:1.2.7.5] (aor)
					Bin34	3300029625 assembled Ga0311297_125265724	Ga0311297_125265724	hypothetical protein		Bin61	KO:K03741	arsenate reductase [EC:1.20.4.1] (ARSC2, arsC)
					Bin34	3300029625 assembled Ga0311297_125265725	Ga0311297_125265725	signal transduction histidine kinase		Bin61	KO:K03750	molybdopterin molybdotransferase [EC:2.10.1.1] (moeA)
					Bin34	3300029625 assembled Ga0311297_125265726	Ga0311297_125265726	poly(hydroxyalkanoate) synthase III subunit E		Bin61	KO:K03752	molybdopterin-guanine dinucleotide biosynthesis protein A [EC:2.7.7.77] (mobA)
					Bin34	3300029625 assembled Ga0311297_125265727	Ga0311297_125265727	polyhydroxyalkanoate synthase		Bin61	KO:K03753	molybdopterin-guanine dinucleotide biosynthesis protein B (mobB)
					Bin34	3300029625 assembled Ga0311297_125265728	Ga0311297_125265728	phenylacetate-CoA ligase		Bin61	KO:K03775	FKBP-type peptidyl-prolyl cis-trans isomerase SlyD [EC:5.2.1.8] (slyD)
					Bin34	3300029625 assembled Ga0311297_125265729	Ga0311297_125265729	MoaA/NifB/PqqE/SkfB family radical SAM enzyme		Bin61	KO:K03785	3-dehydroquinate dehydratase I [EC:4.2.1.10] (aroD)
					Bin34	3300029625 assembled Ga0311297_12526573	Ga0311297_12526573	translation initiation factor 2 subunit 1		Bin61	KO:K03787	5'-nucleotidase [EC:3.1.3.5] (surE)
					Bin34	3300029625 assembled Ga0311297_125265730	Ga0311297_125265730	hypothetical protein		Bin61	KO:K03789	ribosomal-protein-alanine N-acetyltransferase [EC:2.3.1.128] (rimI)
					Bin34	3300029625 assembled Ga0311297_125265731	Ga0311297_125265731	uncharacterized membrane protein/uncharacterized membrane protein		Bin61	KO:K03795	sirohydrochlorin cobaltochelatase [EC:4.99.1.3] (cbiX)
					Bin34	3300029625 assembled Ga0311297_125265732	Ga0311297_125265732	Lrp/AsnC family transcriptional regulator for asnA, asnC and gidA		Bin61	KO:K03799	heat shock protein HtpX [EC:3.4.24.-] (htpX)
					Bin34	3300029625 assembled Ga0311297_125265733	Ga0311297_125265733	hypothetical protein		Bin61	KO:K03821	polyhydroxyalkanoate synthase [EC:2.3.1.-] (phbC, phaC)
					Bin34	3300029625 assembled Ga0311297_125265734	Ga0311297_125265734	hypothetical protein		Bin61	KO:K04035	magnesium-protoporphyrin IX monomethyl ester (oxidative) cyclase [EC:1.14.13.81] (E1.14.13.81, acsF, chlE)
					Bin34	3300029625 assembled Ga0311297_125265735	Ga0311297_125265735	multiple antibiotic resistance protein		Bin61	KO:K04069	pyruvate formate lyase activating enzyme [EC:1.97.1.4] (pflA, pflC, pflE)
					Bin34	3300029625 assembled Ga0311297_125265736	Ga0311297_125265736	5-methyltetrahydropteroyltriglutamate--homocysteine methyltransferase		Bin61	KO:K04070	putative pyruvate formate lyase activating enzyme [EC:1.97.1.4] (pflX)
					Bin34	3300029625 assembled Ga0311297_125265737	Ga0311297_125265737	L-ascorbate metabolism protein UlaG (beta-lactamase superfamily)		Bin61	KO:K04072	acetaldehyde dehydrogenase / alcohol dehydrogenase [EC:1.2.1.10 1.1.1.1] (adhE)
					Bin34	3300029625 assembled Ga0311297_125265738	Ga0311297_125265738	acyl CoA:acetate/3-ketoacid CoA transferase beta subunit/acyl CoA:acetate/3-ketoacid CoA transferase alpha subunit		Bin61	KO:K04076	Lon-like ATP-dependent protease [EC:3.4.21.-] (lonB)
					Bin34	3300029625 assembled Ga0311297_125265739	Ga0311297_125265739	DNA-binding Lrp family transcriptional regulator		Bin61	KO:K04477	putative hydrolase (ycdX)
					Bin34	3300029625 assembled Ga0311297_12526574	Ga0311297_12526574	H/ACA ribonucleoprotein complex subunit 3		Bin61	KO:K04483	DNA repair protein RadA (radA)
					Bin34	3300029625 assembled Ga0311297_125265740	Ga0311297_125265740	DNA topoisomerase-6 subunit B		Bin61	KO:K04484	DNA repair protein RadB (radB)
					Bin34	3300029625 assembled Ga0311297_125265741	Ga0311297_125265741	multimeric flavodoxin WrbA		Bin61	KO:K04566	lysyl-tRNA synthetase, class I [EC:6.1.1.6] (lysK)
					Bin34	3300029625 assembled Ga0311297_125265742	Ga0311297_125265742	queuine tRNA-ribosyltransferase/7-cyano-7-deazaguanine tRNA-ribosyltransferase		Bin61	KO:K04656	hydrogenase maturation protein HypF (hypF)
					Bin34	3300029625 assembled Ga0311297_125265743	Ga0311297_125265743	hypothetical protein		Bin61	KO:K04794	peptidyl-tRNA hydrolase, PTH2 family [EC:3.1.1.29] (PTH2)
					Bin34	3300029625 assembled Ga0311297_125265744	Ga0311297_125265744	triosephosphate isomerase		Bin61	KO:K04795	fibrillarin-like pre-rRNA processing protein (flpA)
					Bin34	3300029625 assembled Ga0311297_125265745	Ga0311297_125265745	bifunctional enzyme Fae/Hps		Bin61	KO:K04796	small nuclear ribonucleoprotein (RUXX)
					Bin34	3300029625 assembled Ga0311297_125265746	Ga0311297_125265746	hypothetical protein		Bin61	KO:K04798	prefoldin beta subunit (pfdB, PFDN6)
					Bin34	3300029625 assembled Ga0311297_125265747	Ga0311297_125265747	RecJ-like exonuclease		Bin61	KO:K04799	flap endonuclease-1 [EC:3.-.-.-] (FEN1, RAD2)
					Bin34	3300029625 assembled Ga0311297_125265748	Ga0311297_125265748	predicted site-specific integrase-resolvase		Bin61	KO:K04800	replication factor C large subunit (rfcL)
					Bin34	3300029625 assembled Ga0311297_125265749	Ga0311297_125265749	uncharacterized protein		Bin61	KO:K04801	replication factor C small subunit (rfcS)
					Bin34	3300029625 assembled Ga0311297_12526575	Ga0311297_12526575	hypothetical protein		Bin61	KO:K04802	proliferating cell nuclear antigen (PCNA)
					Bin34	3300029625 assembled Ga0311297_125265750	Ga0311297_125265750	MFS family permease		Bin61	KO:K05595	multiple antibiotic resistance protein (marC)
					Bin34	3300029625 assembled Ga0311297_125265751	Ga0311297_125265751	hypothetical protein		Bin61	KO:K05606	methylmalonyl-CoA/ethylmalonyl-CoA epimerase [EC:5.1.99.1] (MCEE, epi)
					Bin34	3300029625 assembled Ga0311297_125265752	Ga0311297_125265752	biotin synthase		Bin61	KO:K05873	adenylate cyclase, class 2 [EC:4.6.1.1] (E4.6.1.1B, cyaB)
					Bin34	3300029625 assembled Ga0311297_125265753	Ga0311297_125265753	glycosyltransferase involved in cell wall biosynthesis		Bin61	KO:K05896	segregation and condensation protein A (scpA)
					Bin34	3300029625 assembled Ga0311297_125265754	Ga0311297_125265754	GDPmannose 4,6-dehydratase		Bin61	KO:K05919	superoxide reductase [EC:1.15.1.2] (dfx)
					Bin34	3300029625 assembled Ga0311297_125265755	Ga0311297_125265755	glycosyl transferase family 2		Bin61	KO:K05934	precorrin-3B C17-methyltransferase [EC:2.1.1.131] (E2.1.1.131, cobJ, cbiH)
					Bin34	3300029625 assembled Ga0311297_125265756	Ga0311297_125265756	hypothetical protein		Bin61	KO:K05936	precorrin-4/cobalt-precorrin-4 C11-methyltransferase [EC:2.1.1.133 2.1.1.271] (cobM, cbiF)
					Bin34	3300029625 assembled Ga0311297_125265757	Ga0311297_125265757	hypothetical protein		Bin61	KO:K05966	triphosphoribosyl-dephospho-CoA synthase [EC:2.4.2.52] (citG)
					Bin34	3300029625 assembled Ga0311297_125265758	Ga0311297_125265758	alpha-1,3-rhamnosyl/mannosyltransferase		Bin61	KO:K05982	deoxyribonuclease V [EC:3.1.21.7] (E3.1.21.7, nfi)
					Bin34	3300029625 assembled Ga0311297_125265759	Ga0311297_125265759	glycosyltransferase involved in cell wall biosynthesis		Bin61	KO:K06001	tryptophan synthase beta chain [EC:4.2.1.20] (trpB)
					Bin34	3300029625 assembled Ga0311297_12526576	Ga0311297_12526576	uncharacterized membrane protein		Bin61	KO:K06024	segregation and condensation protein B (scpB)
					Bin34	3300029625 assembled Ga0311297_125265760	Ga0311297_125265760	tRNA G37 N-methylase Trm5		Bin61	KO:K06167	phosphoribosyl 1,2-cyclic phosphate phosphodiesterase [EC:3.1.4.55] (phnP)
					Bin34	3300029625 assembled Ga0311297_12526577	Ga0311297_12526577	phenylacetate-CoA ligase		Bin61	KO:K06173	tRNA pseudouridine38-40 synthase [EC:5.4.99.12] (truA, PUS1)
					Bin34	3300029625 assembled Ga0311297_12526578	Ga0311297_12526578	hypothetical protein		Bin61	KO:K06174	ATP-binding cassette, sub-family E, member 1 (ABCE1, Rli1)
					Bin34	3300029625 assembled Ga0311297_12526579	Ga0311297_12526579	spermidine/putrescine transport system substrate-binding protein/putrescine transport system substrate-binding protein		Bin61	KO:K06196	cytochrome c-type biogenesis protein (ccdA)
					Bin34	3300029625 assembled Ga0311297_12568601	Ga0311297_12568601	spermidine synthase		Bin61	KO:K06215	pyridoxal 5'-phosphate synthase pdxS subunit [EC:4.3.3.6] (pdxS, pdx1)
					Bin34	3300029625 assembled Ga0311297_125686010	Ga0311297_125686010	thioredoxin-related protein		Bin61	KO:K06384	stage II sporulation protein M (spoIIM)
					Bin34	3300029625 assembled Ga0311297_125686011	Ga0311297_125686011	threonine synthase		Bin61	KO:K06412	stage V sporulation protein G (spoVG)
					Bin34	3300029625 assembled Ga0311297_125686012	Ga0311297_125686012	hypothetical protein		Bin61	KO:K06442	23S rRNA (cytidine1920-2'-O)/16S rRNA (cytidine1409-2'-O)-methyltransferase [EC:2.1.1.226 2.1.1.227] (tlyA)
					Bin34	3300029625 assembled Ga0311297_12568602	Ga0311297_12568602	hypothetical protein		Bin61	KO:K06859	glucose-6-phosphate isomerase, archaeal [EC:5.3.1.9] (pgi1)
					Bin34	3300029625 assembled Ga0311297_12568603	Ga0311297_12568603	hypothetical protein		Bin61	KO:K06861	lipopolysaccharide export system ATP-binding protein [EC:3.6.3.-] (lptB)
					Bin34	3300029625 assembled Ga0311297_12568604	Ga0311297_12568604	glyoxylase-like metal-dependent hydrolase (beta-lactamase superfamily II)		Bin61	KO:K06862	energy-converting hydrogenase B subunit Q (ehbQ)
					Bin34	3300029625 assembled Ga0311297_12568605	Ga0311297_12568605	ion channel		Bin61	KO:K06863	5-formaminoimidazole-4-carboxamide-1-(beta)-D-ribofuranosyl 5'-monophosphate synthetase [EC:6.3.4.23] (purP)
					Bin34	3300029625 assembled Ga0311297_12568606	Ga0311297_12568606	putative nucleotide binding protein		Bin61	KO:K06864	uncharacterized protein (K06864)
					Bin34	3300029625 assembled Ga0311297_12568607	Ga0311297_12568607	DNA-directed RNA polymerase subunit F		Bin61	KO:K06868	Sep-tRNA:Cys-tRNA synthetase [EC:2.5.1.73] (sepcysS)
					Bin34	3300029625 assembled Ga0311297_12568608	Ga0311297_12568608	large subunit ribosomal protein L21e		Bin61	KO:K06869	uncharacterized protein (K06869)
					Bin34	3300029625 assembled Ga0311297_12568609	Ga0311297_12568609	glycerol-1-phosphate dehydrogenase [NAD(P)+]		Bin61	KO:K06870	uncharacterized protein (K06870)
					Bin34	3300029625 assembled Ga0311297_12706531	Ga0311297_12706531	hypothetical protein		Bin61	KO:K06873	uncharacterized protein (K06873)
					Bin34	3300029625 assembled Ga0311297_12706532	Ga0311297_12706532	NADPH-dependent 2,4-dienoyl-CoA reductase/sulfur reductase-like enzyme/rhodanese-related sulfurtransferase/L-2-hydroxyglutarate oxidase LhgO		Bin61	KO:K06874	zinc finger protein (K06874)
					Bin34	3300029625 assembled Ga0311297_12706533	Ga0311297_12706533	adenylosuccinate synthase		Bin61	KO:K06877	DEAD/DEAH box helicase domain-containing protein (K06877)
					Bin34	3300029625 assembled Ga0311297_12744321	Ga0311297_12744321	hypothetical protein		Bin61	KO:K06883	uncharacterized protein (K06883)
					Bin34	3300029625 assembled Ga0311297_12744322	Ga0311297_12744322	cytochrome d ubiquinol oxidase subunit I		Bin61	KO:K06889	uncharacterized protein (K06889)
					Bin34	3300029625 assembled Ga0311297_12744323	Ga0311297_12744323	cytochrome d ubiquinol oxidase subunit I		Bin61	KO:K06897	7,8-dihydropterin-6-yl-methyl-4-(beta-D-ribofuranosyl)aminobenzene 5'-phosphate synthase [EC:2.5.1.105] (K06897)
					Bin34	3300029625 assembled Ga0311297_12744324	Ga0311297_12744324	hypothetical protein		Bin61	KO:K06898	uncharacterized protein (K06898)
					Bin34	3300029625 assembled Ga0311297_12744325	Ga0311297_12744325	hypothetical protein		Bin61	KO:K06913	uncharacterized protein (K06913)
					Bin34	3300029625 assembled Ga0311297_12744326	Ga0311297_12744326	hypothetical protein		Bin61	KO:K06914	uncharacterized protein (K06914)
					Bin34	3300029625 assembled Ga0311297_12744327	Ga0311297_12744327	DNA helicase HerA-like ATPase		Bin61	KO:K06915	uncharacterized protein (K06915)
					Bin34	3300029625 assembled Ga0311297_12749071	Ga0311297_12749071	hypothetical protein		Bin61	KO:K06920	7-cyano-7-deazaguanine synthase [EC:6.3.4.20] (queC)
					Bin34	3300029625 assembled Ga0311297_127490710	Ga0311297_127490710	hypothetical protein		Bin61	KO:K06928	nucleoside-triphosphatase [EC:3.6.1.15] (NTPCR)
					Bin34	3300029625 assembled Ga0311297_127490711	Ga0311297_127490711	hypothetical protein		Bin61	KO:K06932	tRNA(Ile2)-agmatinylcytidine synthase [EC:6.3.4.22] (tiaS)
					Bin34	3300029625 assembled Ga0311297_127490712	Ga0311297_127490712	hypothetical protein		Bin61	KO:K06933	uncharacterized protein (K06933)
					Bin34	3300029625 assembled Ga0311297_127490713	Ga0311297_127490713	RNA 3'-terminal phosphate cyclase (ATP)		Bin61	KO:K06935	uncharacterized protein (K06935)
					Bin34	3300029625 assembled Ga0311297_127490714	Ga0311297_127490714	hypothetical protein		Bin61	KO:K06936	uncharacterized protein (K06936)
					Bin34	3300029625 assembled Ga0311297_127490715	Ga0311297_127490715	hypothetical protein		Bin61	KO:K06937	7,8-dihydro-6-hydroxymethylpterin dimethyltransferase [EC:2.1.1.-] (K06937)
					Bin34	3300029625 assembled Ga0311297_12749072	Ga0311297_12749072	DNA-directed RNA polymerase subunit P		Bin61	KO:K06940	uncharacterized protein (K06940)
					Bin34	3300029625 assembled Ga0311297_12749073	Ga0311297_12749073	large subunit ribosomal protein L37Ae		Bin61	KO:K06942	ribosome-binding ATPase (ychF)
					Bin34	3300029625 assembled Ga0311297_12749074	Ga0311297_12749074	hypothetical protein		Bin61	KO:K06943	nucleolar GTP-binding protein (NOG1)
					Bin34	3300029625 assembled Ga0311297_12749075	Ga0311297_12749075	PTH2 family peptidyl-tRNA hydrolase		Bin61	KO:K06944	uncharacterized protein (K06944)
					Bin34	3300029625 assembled Ga0311297_12749076	Ga0311297_12749076	DNA repair protein RadB		Bin61	KO:K06947	polynucleotide 5'-hydroxyl-kinase GRC3/NOL9 [EC:2.7.1.-] (GRC3, NOL9)
					Bin34	3300029625 assembled Ga0311297_12749077	Ga0311297_12749077	hypothetical protein		Bin61	KO:K06950	uncharacterized protein (K06950)
					Bin34	3300029625 assembled Ga0311297_12749078	Ga0311297_12749078	transitional endoplasmic reticulum ATPase		Bin61	KO:K06951	uncharacterized protein (K06951)
					Bin34	3300029625 assembled Ga0311297_12749079	Ga0311297_12749079	cytosine/adenosine deaminase-related metal-dependent hydrolase		Bin61	KO:K06953	uncharacterized protein (K06953)
					Bin34	3300029625 assembled Ga0311297_12813731	Ga0311297_12813731	hypothetical protein		Bin61	KO:K06957	tRNA(Met) cytidine acetyltransferase [EC:2.3.1.193] (tmcA)
					Bin34	3300029625 assembled Ga0311297_128137310	Ga0311297_128137310	hypothetical protein		Bin61	KO:K06961	ribosomal RNA assembly protein (KRR1)
					Bin34	3300029625 assembled Ga0311297_128137311	Ga0311297_128137311	radical SAM superfamily enzyme YgiQ (UPF0313 family)		Bin61	KO:K06964	uncharacterized protein (K06964)
					Bin34	3300029625 assembled Ga0311297_128137312	Ga0311297_128137312	hypothetical protein		Bin61	KO:K06965	protein pelota (PELO, DOM34, pelA)
					Bin34	3300029625 assembled Ga0311297_128137313	Ga0311297_128137313	putative transcriptional regulator		Bin61	KO:K06971	uncharacterized protein (K06971)
					Bin34	3300029625 assembled Ga0311297_128137314	Ga0311297_128137314	flavin reductase (DIM6/NTAB) family NADH-FMN oxidoreductase RutF		Bin61	KO:K06974	archaemetzincin [EC:3.4.-.-] (amzA, AMZ2, AMZ1)
					Bin34	3300029625 assembled Ga0311297_128137315	Ga0311297_128137315	chromosome segregation ATPase		Bin61	KO:K06975	uncharacterized protein (K06975)
					Bin34	3300029625 assembled Ga0311297_128137316	Ga0311297_128137316	hypothetical protein		Bin61	KO:K06981	isopentenyl phosphate kinase [EC:2.7.4.26] (ipk)
					Bin34	3300029625 assembled Ga0311297_128137317	Ga0311297_128137317	hypothetical protein		Bin61	KO:K06982	pantoate kinase [EC:2.7.1.169] (pok)
					Bin34	3300029625 assembled Ga0311297_128137318	Ga0311297_128137318	hypothetical protein		Bin61	KO:K06988	uncharacterized protein (K06988)
					Bin34	3300029625 assembled Ga0311297_128137319	Ga0311297_128137319	CO dehydrogenase maturation factor		Bin61	KO:K06990	uncharacterized protein (K06990)
					Bin34	3300029625 assembled Ga0311297_12813732	Ga0311297_12813732	putative transposase		Bin61	KO:K07006	uncharacterized protein (K07006)
					Bin34	3300029625 assembled Ga0311297_128137320	Ga0311297_128137320	hypothetical protein		Bin61	KO:K07012	CRISPR-associated endonuclease/helicase Cas3 [EC:3.1.-.- 3.6.4.-] (cas3)
					Bin34	3300029625 assembled Ga0311297_128137321	Ga0311297_128137321	deoxyhypusine synthase		Bin61	KO:K07018	uncharacterized protein (K07018)
					Bin34	3300029625 assembled Ga0311297_128137322	Ga0311297_128137322	arginine decarboxylase		Bin61	KO:K07022	uncharacterized protein (K07022)
					Bin34	3300029625 assembled Ga0311297_128137323	Ga0311297_128137323	6,7-dimethyl-8-ribityllumazine synthase		Bin61	KO:K07023	putative hydrolases of HD superfamily (K07023)
					Bin34	3300029625 assembled Ga0311297_128137324	Ga0311297_128137324	aspartate aminotransferase		Bin61	KO:K07024	uncharacterized protein (K07024)
					Bin34	3300029625 assembled Ga0311297_128137325	Ga0311297_128137325	protein-disulfide isomerase		Bin61	KO:K07027	uncharacterized protein (K07027)
					Bin34	3300029625 assembled Ga0311297_128137326	Ga0311297_128137326	triphosphoribosyl-dephospho-CoA synthase		Bin61	KO:K07033	uncharacterized protein (K07033)
					Bin34	3300029625 assembled Ga0311297_128137327	Ga0311297_128137327	hypothetical protein		Bin61	KO:K07038	inner membrane protein (K07038)
					Bin34	3300029625 assembled Ga0311297_128137328	Ga0311297_128137328	coenzyme F420 hydrogenase subunit beta		Bin61	KO:K07041	uncharacterized protein (K07041)
					Bin34	3300029625 assembled Ga0311297_128137329	Ga0311297_128137329	NADH-quinone oxidoreductase subunit I		Bin61	KO:K07051	uncharacterized protein (K07051)
					Bin34	3300029625 assembled Ga0311297_12813733	Ga0311297_12813733	molybdenum-dependent DNA-binding transcriptional regulator ModE		Bin61	KO:K07053	uncharacterized protein (K07053)
					Bin34	3300029625 assembled Ga0311297_128137330	Ga0311297_128137330	NADH-quinone oxidoreductase subunit H		Bin61	KO:K07055	tRNA wybutosine-synthesizing protein 2 [EC:2.5.1.114] (TRM12, TYW2)
					Bin34	3300029625 assembled Ga0311297_128137331	Ga0311297_128137331	NADH-quinone oxidoreductase subunit D		Bin61	KO:K07057	uncharacterized protein (K07057)
					Bin34	3300029625 assembled Ga0311297_128137332	Ga0311297_128137332	NADH-quinone oxidoreductase subunit B		Bin61	KO:K07059	uncharacterized protein (K07059)
					Bin34	3300029625 assembled Ga0311297_128137333	Ga0311297_128137333	NADH-quinone oxidoreductase subunit A		Bin61	KO:K07068	uncharacterized protein (K07068)
					Bin34	3300029625 assembled Ga0311297_128137334	Ga0311297_128137334	NADH-quinone oxidoreductase subunit N		Bin61	KO:K07072	uncharacterized protein (K07072)
					Bin34	3300029625 assembled Ga0311297_128137335	Ga0311297_128137335	NADH-quinone oxidoreductase subunit L		Bin61	KO:K07075	uncharacterized protein (K07075)
					Bin34	3300029625 assembled Ga0311297_128137336	Ga0311297_128137336	NADH-quinone oxidoreductase subunit M		Bin61	KO:K07076	uncharacterized protein (K07076)
					Bin34	3300029625 assembled Ga0311297_128137337	Ga0311297_128137337	NADH-quinone oxidoreductase subunit K		Bin61	KO:K07080	uncharacterized protein (K07080)
					Bin34	3300029625 assembled Ga0311297_128137338	Ga0311297_128137338	NADH-quinone oxidoreductase subunit J		Bin61	KO:K07089	uncharacterized protein (K07089)
					Bin34	3300029625 assembled Ga0311297_128137339	Ga0311297_128137339	hypothetical protein		Bin61	KO:K07090	uncharacterized protein (K07090)
					Bin34	3300029625 assembled Ga0311297_12813734	Ga0311297_12813734	adenosylcobinamide hydrolase		Bin61	KO:K07096	uncharacterized protein (K07096)
					Bin34	3300029625 assembled Ga0311297_128137340	Ga0311297_128137340	hypothetical protein		Bin61	KO:K07101	uncharacterized protein (K07101)
					Bin34	3300029625 assembled Ga0311297_128137341	Ga0311297_128137341	hypothetical protein		Bin61	KO:K07103	uncharacterized protein (K07103)
					Bin34	3300029625 assembled Ga0311297_12813735	Ga0311297_12813735	iron complex transport system ATP-binding protein		Bin61	KO:K07108	uncharacterized protein (K07108)
					Bin34	3300029625 assembled Ga0311297_12813736	Ga0311297_12813736	iron complex transport system permease protein		Bin61	KO:K07114	Ca-activated chloride channel homolog (yfbK)
					Bin34	3300029625 assembled Ga0311297_12813737	Ga0311297_12813737	uncharacterized Zn finger protein		Bin61	KO:K07129	uncharacterized protein (K07129)
					Bin34	3300029625 assembled Ga0311297_12813738	Ga0311297_12813738	hypothetical protein		Bin61	KO:K07131	uncharacterized protein (K07131)
					Bin34	3300029625 assembled Ga0311297_12813739	Ga0311297_12813739	glucokinase/N-acetylglucosamine kinase		Bin61	KO:K07137	uncharacterized protein (K07137)
					Bin34	3300029625 assembled Ga0311297_12912431	Ga0311297_12912431	NAD-dependent dihydropyrimidine dehydrogenase PreA subunit		Bin61	KO:K07138	uncharacterized protein (K07138)
					Bin34	3300029625 assembled Ga0311297_12912432	Ga0311297_12912432	TBP-interacting protein		Bin61	KO:K07142	uncharacterized protein (K07142)
					Bin34	3300029625 assembled Ga0311297_12912433	Ga0311297_12912433	4-hydroxyphenylacetate 3-monooxygenase/4-hydroxybutyryl-CoA dehydratase/vinylacetyl-CoA-Delta-isomerase		Bin61	KO:K07143	UPF0148 protein (K07143)
					Bin34	3300029625 assembled Ga0311297_12912434	Ga0311297_12912434	helix-turn-helix protein		Bin61	KO:K07144	uncharacterized protein (K07144)
					Bin34	3300029625 assembled Ga0311297_13031281	Ga0311297_13031281	hypothetical protein		Bin61	KO:K07151	dolichyl-diphosphooligosaccharide--protein glycosyltransferase [EC:2.4.99.18] (STT3)
					Bin34	3300029625 assembled Ga0311297_130312810	Ga0311297_130312810	threonine dehydrogenase-like Zn-dependent dehydrogenase		Bin61	KO:K07158	uncharacterized protein (K07158)
					Bin34	3300029625 assembled Ga0311297_130312811	Ga0311297_130312811	dihydroxy-acid dehydratase		Bin61	KO:K07159	uncharacterized protein (K07159)
					Bin34	3300029625 assembled Ga0311297_130312812	Ga0311297_130312812	3-isopropylmalate/(R)-2-methylmalate dehydratase large subunit		Bin61	KO:K07162	uncharacterized protein (K07162)
					Bin34	3300029625 assembled Ga0311297_130312813	Ga0311297_130312813	predicted alpha/beta hydrolase		Bin61	KO:K07163	uncharacterized protein (K07163)
					Bin34	3300029625 assembled Ga0311297_130312814	Ga0311297_130312814	phosphomethylpyrimidine synthase		Bin61	KO:K07178	RIO kinase 1 [EC:2.7.11.1] (RIOK1)
					Bin34	3300029625 assembled Ga0311297_130312815	Ga0311297_130312815	nicotinamidase-related amidase		Bin61	KO:K07179	RIO kinase 2 [EC:2.7.11.1] (RIOK2)
					Bin34	3300029625 assembled Ga0311297_130312816	Ga0311297_130312816	cyclic pyranopterin phosphate synthase		Bin61	KO:K07182	CBS domain-containing protein (K07182)
					Bin34	3300029625 assembled Ga0311297_130312817	Ga0311297_130312817	hypothetical protein		Bin61	KO:K07219	putative molybdopterin biosynthesis protein (K07219)
					Bin34	3300029625 assembled Ga0311297_130312818	Ga0311297_130312818	hypothetical protein		Bin61	KO:K07220	uncharacterized protein (K07220)
					Bin34	3300029625 assembled Ga0311297_130312819	Ga0311297_130312819	hypothetical protein		Bin61	KO:K07244	mgtE-like transporter (K07244)
					Bin34	3300029625 assembled Ga0311297_13031282	Ga0311297_13031282	parallel beta helix pectate lyase-like protein		Bin61	KO:K07254	tRNA (cytidine56-2'-O)-methyltransferase [EC:2.1.1.206] (atrm56)
					Bin34	3300029625 assembled Ga0311297_130312820	Ga0311297_130312820	hypothetical protein		Bin61	KO:K07301	cation:H+ antiporter (yrbG)
					Bin34	3300029625 assembled Ga0311297_130312821	Ga0311297_130312821	polyketide cyclase/dehydrase/lipid transport protein		Bin61	KO:K07321	CO dehydrogenase maturation factor (cooC)
					Bin34	3300029625 assembled Ga0311297_130312822	Ga0311297_130312822	long-chain acyl-CoA synthetase		Bin61	KO:K07332	archaeal flagellar protein FlaI (flaI-A, flaI)
					Bin34	3300029625 assembled Ga0311297_130312823	Ga0311297_130312823	hypothetical protein		Bin61	KO:K07333	archaeal flagellar protein FlaJ (flaJ-A, flaJ)
					Bin34	3300029625 assembled Ga0311297_130312824	Ga0311297_130312824	putative sterol carrier protein		Bin61	KO:K07392	AAA family ATPase (PRS2)
					Bin34	3300029625 assembled Ga0311297_130312825	Ga0311297_130312825	SCP-2 sterol transfer family protein		Bin61	KO:K07397	putative redox protein (yhfA)
					Bin34	3300029625 assembled Ga0311297_130312826	Ga0311297_130312826	hypothetical protein		Bin61	KO:K07398	conserved protein with predicted RNA binding PUA domain (K07398)
					Bin34	3300029625 assembled Ga0311297_130312827	Ga0311297_130312827	glutamate/tyrosine decarboxylase-like PLP-dependent enzyme		Bin61	KO:K07403	membrane-bound serine protease (ClpP class) (nfeD)
					Bin34	3300029625 assembled Ga0311297_130312828	Ga0311297_130312828	xylulokinase		Bin61	KO:K07442	tRNA (adenine57-N1/adenine58-N1)-methyltransferase [EC:2.1.1.219 2.1.1.220] (TRM61, GCD14)
					Bin34	3300029625 assembled Ga0311297_130312829	Ga0311297_130312829	hypothetical protein		Bin61	KO:K07446	tRNA (guanine10-N2)-dimethyltransferase [EC:2.1.1.213] (trm-G10)
					Bin34	3300029625 assembled Ga0311297_13031283	Ga0311297_13031283	cell division control protein 6		Bin61	KO:K07450	putative resolvase (K07450)
					Bin34	3300029625 assembled Ga0311297_130312830	Ga0311297_130312830	replicative DNA helicase Mcm		Bin61	KO:K07463	archaea-specific RecJ-like exonuclease (K07463)
					Bin34	3300029625 assembled Ga0311297_130312831	Ga0311297_130312831	KaiC/GvpD/RAD55 family RecA-like ATPase		Bin61	KO:K07464	CRISPR-associated exonuclease Cas4 [EC:3.1.12.1] (cas4)
					Bin34	3300029625 assembled Ga0311297_130312832	Ga0311297_130312832	KEOPS complex subunit Cgi121		Bin61	KO:K07466	replication factor A1 (RFA1, RPA1, rpa)
					Bin34	3300029625 assembled Ga0311297_130312833	Ga0311297_130312833	shikimate kinase		Bin61	KO:K07472	TBP-interacting protein (TIP49)
					Bin34	3300029625 assembled Ga0311297_130312834	Ga0311297_130312834	cell division protein FtsZ		Bin61	KO:K07477	translin (K07477)
					Bin34	3300029625 assembled Ga0311297_130312835	Ga0311297_130312835	antitoxin ParD1/3/4		Bin61	KO:K07491	putative transposase (K07491)
					Bin34	3300029625 assembled Ga0311297_130312836	Ga0311297_130312836	ribokinase		Bin61	KO:K07496	putative transposase (K07496)
					Bin34	3300029625 assembled Ga0311297_130312837	Ga0311297_130312837	hypothetical protein		Bin61	KO:K07557	archaeosine synthase [EC:2.6.1.97] (tgtA2)
					Bin34	3300029625 assembled Ga0311297_130312838	Ga0311297_130312838	phosphoglycerol geranylgeranyltransferase		Bin61	KO:K07558	tRNA nucleotidyltransferase (CCA-adding enzyme) [EC:2.7.7.72] (K07558, cca)
					Bin34	3300029625 assembled Ga0311297_130312839	Ga0311297_130312839	geranylgeranylglycerol-phosphate geranylgeranyltransferase		Bin61	KO:K07561	2-(3-amino-3-carboxypropyl)histidine synthase [EC:2.5.1.108] (dph2, DPH1)
					Bin34	3300029625 assembled Ga0311297_13031284	Ga0311297_13031284	hypothetical protein		Bin61	KO:K07562	nonsense-mediated mRNA decay protein 3 (NMD3)
					Bin34	3300029625 assembled Ga0311297_130312840	Ga0311297_130312840	leucyl-tRNA synthetase		Bin61	KO:K07565	60S ribosome subunit biogenesis protein NIP7 (NIP7)
					Bin34	3300029625 assembled Ga0311297_130312841	Ga0311297_130312841	small-conductance mechanosensitive channel		Bin61	KO:K07566	L-threonylcarbamoyladenylate synthase [EC:2.7.7.87] (tsaC, rimN, SUA5)
					Bin34	3300029625 assembled Ga0311297_130312842	Ga0311297_130312842	CBS domain-containing protein/predicted transcriptional regulator		Bin61	KO:K07569	RNA-binding protein (gar1)
					Bin34	3300029625 assembled Ga0311297_130312843	Ga0311297_130312843	5-formyltetrahydrofolate cyclo-ligase		Bin61	KO:K07572	putative nucleotide binding protein (K07572)
					Bin34	3300029625 assembled Ga0311297_130312844	Ga0311297_130312844	dTMP kinase		Bin61	KO:K07573	exosome complex component CSL4 (CSL4, EXOSC1)
					Bin34	3300029625 assembled Ga0311297_130312845	Ga0311297_130312845	bifunctional non-homologous end joining protein LigD		Bin61	KO:K07575	PUA domain protein (K07575)
					Bin34	3300029625 assembled Ga0311297_130312846	Ga0311297_130312846	hypothetical protein		Bin61	KO:K07577	putative mRNA 3-end processing factor (K07577)
					Bin34	3300029625 assembled Ga0311297_130312847	Ga0311297_130312847	predicted cation transporter		Bin61	KO:K07579	putative methylase (K07579)
					Bin34	3300029625 assembled Ga0311297_130312848	Ga0311297_130312848	Fe-S oxidoreductase		Bin61	KO:K07580	Zn-ribbon RNA-binding protein (K07580)
					Bin34	3300029625 assembled Ga0311297_130312849	Ga0311297_130312849	glycolate oxidase		Bin61	KO:K07581	RNA-binding protein (K07581)
					Bin34	3300029625 assembled Ga0311297_13031285	Ga0311297_13031285	phthiodiolone/phenolphthiodiolone dimycocerosates ketoreductase		Bin61	KO:K07583	tRNA pseudouridine synthase 10 [EC:5.4.99.-] (PUS10)
					Bin34	3300029625 assembled Ga0311297_130312850	Ga0311297_130312850	Fe-S oxidoreductase		Bin61	KO:K07587	O-phosphoseryl-tRNA synthetase [EC:6.1.1.27] (sepRS)
					Bin34	3300029625 assembled Ga0311297_130312851	Ga0311297_130312851	hypothetical protein		Bin61	KO:K07588	LAO/AO transport system kinase [EC:2.7.-.-] (argK)
					Bin34	3300029625 assembled Ga0311297_13031286	Ga0311297_13031286	uncharacterized membrane protein		Bin61	KO:K07721	ArsR family transcriptional regulator (K07721)
					Bin34	3300029625 assembled Ga0311297_13031287	Ga0311297_13031287	uncharacterized membrane protein		Bin61	KO:K07722	CopG family transcriptional regulator, nickel-responsive regulator (nikR)
					Bin34	3300029625 assembled Ga0311297_13031288	Ga0311297_13031288	hypothetical protein		Bin61	KO:K07728	putative transcriptional regulator (K07728)
					Bin34	3300029625 assembled Ga0311297_13031289	Ga0311297_13031289	acetolactate synthase-1/2/3 large subunit		Bin61	KO:K07731	putative transcriptional regulator (K07731)
					Bin34	3300029625 assembled Ga0311297_13190901	Ga0311297_13190901	putative hydrolase		Bin61	KO:K07732	riboflavin kinase, archaea type [EC:2.7.1.161] (rfk)
					Bin34	3300029625 assembled Ga0311297_131909010	Ga0311297_131909010	indolepyruvate ferredoxin oxidoreductase alpha subunit		Bin61	KO:K07739	elongator complex protein 3 [EC:2.3.1.48] (ELP3, KAT9)
					Bin34	3300029625 assembled Ga0311297_131909011	Ga0311297_131909011	hypothetical protein		Bin61	KO:K07744	transcriptional regulator (K07744)
					Bin34	3300029625 assembled Ga0311297_131909012	Ga0311297_131909012	glutamyl-tRNA(Gln) amidotransferase subunit E		Bin61	KO:K07745	transcriptional regulator (K07745)
					Bin34	3300029625 assembled Ga0311297_131909013	Ga0311297_131909013	hypothetical protein		Bin61	KO:K07746	antitoxin ParD1/3/4 (parD1_3_4)
					Bin34	3300029625 assembled Ga0311297_131909014	Ga0311297_131909014	fructose 1,6-bisphosphate aldolase/phosphatase		Bin61	KO:K07749	formyl-CoA transferase [EC:2.8.3.16] (frc)
					Bin34	3300029625 assembled Ga0311297_131909015	Ga0311297_131909015	KaiC/GvpD/RAD55 family RecA-like ATPase		Bin61	KO:K07991	archaeal preflagellin peptidase FlaK [EC:3.4.23.52] (flaK-A, flaK)
					Bin34	3300029625 assembled Ga0311297_131909016	Ga0311297_131909016	Ca-activated chloride channel family protein		Bin61	KO:K08094	6-phospho-3-hexuloisomerase [EC:5.3.1.27] (hxlB)
					Bin34	3300029625 assembled Ga0311297_131909017	Ga0311297_131909017	magnesium chelatase subunit I		Bin61	KO:K08295	2-aminobenzoate-CoA ligase [EC:6.2.1.32] (abmG)
					Bin34	3300029625 assembled Ga0311297_131909018	Ga0311297_131909018	SSS family solute:Na+ symporter		Bin61	KO:K08303	putative protease [EC:3.4.-.-] (K08303)
					Bin34	3300029625 assembled Ga0311297_131909019	Ga0311297_131909019	branched-chain amino acid transport system substrate-binding protein		Bin61	KO:K08681	5'-phosphate synthase pdxT subunit [EC:4.3.3.6] (pdxT, pdx2)
					Bin34	3300029625 assembled Ga0311297_13190902	Ga0311297_13190902	8-oxo-dGTP diphosphatase		Bin61	KO:K08851	TP53 regulating kinase and related kinases [EC:2.7.11.1] (TP53RK, PRPK, BUD32)
					Bin34	3300029625 assembled Ga0311297_13190903	Ga0311297_13190903	DNA-directed RNA polymerase subunit M		Bin61	KO:K08963	methylthioribose-1-phosphate isomerase [EC:5.3.1.23] (mtnA)
					Bin34	3300029625 assembled Ga0311297_13190904	Ga0311297_13190904	predicted transcriptional regulator		Bin61	KO:K08975	putative membrane protein (K08975)
					Bin34	3300029625 assembled Ga0311297_13190905	Ga0311297_13190905	hypothetical protein		Bin61	KO:K08979	putative membrane protein (K08979)
					Bin34	3300029625 assembled Ga0311297_13190906	Ga0311297_13190906	hypothetical protein		Bin61	KO:K08999	uncharacterized protein (K08999)
					Bin34	3300029625 assembled Ga0311297_13190907	Ga0311297_13190907	heterodisulfide reductase subunit A-like polyferredoxin		Bin61	KO:K09003	uncharacterized protein (K09003)
					Bin34	3300029625 assembled Ga0311297_13190908	Ga0311297_13190908	hypothetical protein		Bin61	KO:K09006	uncharacterized protein (K09006)
					Bin34	3300029625 assembled Ga0311297_13190909	Ga0311297_13190909	nicotinamide-nucleotide adenylyltransferase		Bin61	KO:K09011	D-citramalate synthase [EC:2.3.1.182] (cimA)
					Bin34	3300029625 assembled Ga0311297_13298531	Ga0311297_13298531	hypothetical protein		Bin61	KO:K09013	Fe-S cluster assembly ATP-binding protein (sufC)
					Bin34	3300029625 assembled Ga0311297_132985310	Ga0311297_132985310	sugar-specific transcriptional regulator TrmB		Bin61	KO:K09119	KEOPS complex subunit Cgi121 (cgi121)
					Bin34	3300029625 assembled Ga0311297_132985311	Ga0311297_132985311	chromosome segregation ATPase		Bin61	KO:K09120	uncharacterized protein (K09120)
					Bin34	3300029625 assembled Ga0311297_132985312	Ga0311297_132985312	double zinc ribbon protein		Bin61	KO:K09121	uncharacterized protein (K09121)
					Bin34	3300029625 assembled Ga0311297_132985313	Ga0311297_132985313	hypothetical protein		Bin61	KO:K09122	uncharacterized protein (K09122)
					Bin34	3300029625 assembled Ga0311297_132985314	Ga0311297_132985314	hypothetical protein		Bin61	KO:K09123	uncharacterized protein (K09123)
					Bin34	3300029625 assembled Ga0311297_132985315	Ga0311297_132985315	transglutaminase-like putative cysteine protease		Bin61	KO:K09125	uncharacterized protein (K09125)
					Bin34	3300029625 assembled Ga0311297_132985316	Ga0311297_132985316	hypothetical protein		Bin61	KO:K09126	uncharacterized protein (K09126)
					Bin34	3300029625 assembled Ga0311297_132985317	Ga0311297_132985317	hypothetical protein		Bin61	KO:K09128	uncharacterized protein (K09128)
					Bin34	3300029625 assembled Ga0311297_132985318	Ga0311297_132985318	MoxR-like ATPase		Bin61	KO:K09129	uncharacterized protein (K09129)
					Bin34	3300029625 assembled Ga0311297_132985319	Ga0311297_132985319	uncharacterized protein (DUF58 family)		Bin61	KO:K09133	uncharacterized protein (K09133)
					Bin34	3300029625 assembled Ga0311297_13298532	Ga0311297_13298532	hypothetical protein		Bin61	KO:K09135	uncharacterized protein (K09135)
					Bin34	3300029625 assembled Ga0311297_132985320	Ga0311297_132985320	hypothetical protein		Bin61	KO:K09141	uncharacterized protein (K09141)
					Bin34	3300029625 assembled Ga0311297_132985321	Ga0311297_132985321	hypothetical protein		Bin61	KO:K09142	uncharacterized protein (K09142)
					Bin34	3300029625 assembled Ga0311297_132985322	Ga0311297_132985322	hypothetical protein		Bin61	KO:K09147	uncharacterized protein (K09147)
					Bin34	3300029625 assembled Ga0311297_132985323	Ga0311297_132985323	hypothetical protein		Bin61	KO:K09148	uncharacterized protein (K09148)
					Bin34	3300029625 assembled Ga0311297_132985324	Ga0311297_132985324	uncharacterized protein DUF2400		Bin61	KO:K09150	uncharacterized protein (K09150)
					Bin34	3300029625 assembled Ga0311297_132985325	Ga0311297_132985325	archaellum biogenesis protein FlaJ (TadC family)		Bin61	KO:K09152	uncharacterized protein (K09152)
					Bin34	3300029625 assembled Ga0311297_132985326	Ga0311297_132985326	hypothetical protein		Bin61	KO:K09154	uncharacterized protein (K09154)
					Bin34	3300029625 assembled Ga0311297_132985327	Ga0311297_132985327	hypothetical protein		Bin61	KO:K09156	uncharacterized protein (K09156)
					Bin34	3300029625 assembled Ga0311297_132985328	Ga0311297_132985328	hypothetical protein		Bin61	KO:K09181	acetyltransferase (yfiQ)
					Bin34	3300029625 assembled Ga0311297_132985329	Ga0311297_132985329	hypothetical protein		Bin61	KO:K09482	glutamyl-tRNA(Gln) amidotransferase subunit D [EC:6.3.5.7] (gatD)
					Bin34	3300029625 assembled Ga0311297_13298533	Ga0311297_13298533	hypothetical protein		Bin61	KO:K09713	uncharacterized protein (K09713)
					Bin34	3300029625 assembled Ga0311297_132985330	Ga0311297_132985330	hypothetical protein		Bin61	KO:K09715	uncharacterized protein (K09715)
					Bin34	3300029625 assembled Ga0311297_13298534	Ga0311297_13298534	hypothetical protein		Bin61	KO:K09716	D-aminoacyl-tRNA deacylase [EC:3.1.1.96] (dtdA, GEK1)
					Bin34	3300029625 assembled Ga0311297_13298535	Ga0311297_13298535	CIC family chloride channel protein		Bin61	KO:K09717	uncharacterized protein (K09717)
					Bin34	3300029625 assembled Ga0311297_13298536	Ga0311297_13298536	hypothetical protein		Bin61	KO:K09718	uncharacterized protein (K09718)
					Bin34	3300029625 assembled Ga0311297_13298537	Ga0311297_13298537	adenosylcobinamide hydrolase		Bin61	KO:K09720	uncharacterized protein (K09720)
					Bin34	3300029625 assembled Ga0311297_13298538	Ga0311297_13298538	hypothetical protein		Bin61	KO:K09721	uncharacterized protein (K09721)
					Bin34	3300029625 assembled Ga0311297_13298539	Ga0311297_13298539	hypothetical protein		Bin61	KO:K09722	4-phosphopantoate---beta-alanine ligase [EC:6.3.2.36] (K09722, pps)
					Bin34	3300029625 assembled Ga0311297_13299151	Ga0311297_13299151	alkylation response protein AidB-like acyl-CoA dehydrogenase		Bin61	KO:K09728	uncharacterized protein (K09728)
					Bin34	3300029625 assembled Ga0311297_132991510	Ga0311297_132991510	3-hydroxybutyryl-CoA dehydrogenase		Bin61	KO:K09730	uncharacterized protein (K09730)
					Bin34	3300029625 assembled Ga0311297_132991511	Ga0311297_132991511	acetyl-CoA C-acetyltransferase/acetyl-CoA acyltransferase		Bin61	KO:K09732	uncharacterized protein (K09732)
					Bin34	3300029625 assembled Ga0311297_132991512	Ga0311297_132991512	hypothetical protein		Bin61	KO:K09733	uncharacterized protein (K09733)
					Bin34	3300029625 assembled Ga0311297_132991513	Ga0311297_132991513	alkylation response protein AidB-like acyl-CoA dehydrogenase		Bin61	KO:K09735	uncharacterized protein (K09735)
					Bin34	3300029625 assembled Ga0311297_13299152	Ga0311297_13299152	enoyl-CoA hydratase/3-hydroxyacyl-CoA dehydrogenase		Bin61	KO:K09738	uncharacterized protein (K09738)
					Bin34	3300029625 assembled Ga0311297_13299153	Ga0311297_13299153	enoyl-CoA hydratase		Bin61	KO:K09739	uncharacterized protein (K09739)
					Bin34	3300029625 assembled Ga0311297_13299154	Ga0311297_13299154	methylmalonyl-CoA mutase C-terminal domain/subunit		Bin61	KO:K09740	uncharacterized protein (K09740)
					Bin34	3300029625 assembled Ga0311297_13299155	Ga0311297_13299155	methylmalonyl-CoA/ethylmalonyl-CoA epimerase		Bin61	KO:K09741	KEOPS complex subunit Pcc1 (pcc1)
					Bin34	3300029625 assembled Ga0311297_13299156	Ga0311297_13299156	acetyl-CoA carboxylase carboxyltransferase component		Bin61	KO:K09743	uncharacterized protein (K09743)
					Bin34	3300029625 assembled Ga0311297_13299157	Ga0311297_13299157	hypothetical protein		Bin61	KO:K09746	uncharacterized protein (K09746)
					Bin34	3300029625 assembled Ga0311297_13299158	Ga0311297_13299158	pyruvate carboxylase subunit B		Bin61	KO:K09816	zinc transport system permease protein (znuB)
					Bin34	3300029625 assembled Ga0311297_13299159	Ga0311297_13299159	methylmalonyl-CoA mutase N-terminal domain/subunit		Bin61	KO:K09903	uridylate kinase [EC:2.7.4.22] (pyrH)
					Bin34	3300029625 assembled Ga0311297_13412331	Ga0311297_13412331	hypothetical protein		Bin61	KO:K09951	CRISPR-associated protein Cas2 (cas2)
					Bin34	3300029625 assembled Ga0311297_134123310	Ga0311297_134123310	multimeric flavodoxin WrbA		Bin61	KO:K10206	LL-diaminopimelate aminotransferase [EC:2.6.1.83] (E2.6.1.83)
					Bin34	3300029625 assembled Ga0311297_134123311	Ga0311297_134123311	predicted HAD superfamily phosphohydrolase		Bin61	KO:K10725	archaeal cell division control protein 6 (cdc6A)
					Bin34	3300029625 assembled Ga0311297_134123312	Ga0311297_134123312	asparagine synthase (glutamine-hydrolysing)		Bin61	KO:K10726	replicative DNA helicase Mcm [EC:3.6.4.-] (mcm, cdc21)
					Bin34	3300029625 assembled Ga0311297_134123313	Ga0311297_134123313	S-adenosylmethionine synthetase		Bin61	KO:K10747	DNA ligase 1 [EC:6.5.1.1 6.5.1.6 6.5.1.7] (LIG1)
					Bin34	3300029625 assembled Ga0311297_134123314	Ga0311297_134123314	succinyl-diaminopimelate desuccinylase		Bin61	KO:K10773	endonuclease III [EC:4.2.99.18] (NTH)
					Bin34	3300029625 assembled Ga0311297_134123315	Ga0311297_134123315	NAD(P)H-hydrate epimerase		Bin61	KO:K10896	fanconi anemia group M protein (FANCM)
					Bin34	3300029625 assembled Ga0311297_134123316	Ga0311297_134123316	hypothetical protein		Bin61	KO:K10907	aminotransferase [EC:2.6.1.-] (K10907)
					Bin34	3300029625 assembled Ga0311297_13412332	Ga0311297_13412332	hypothetical protein		Bin61	KO:K10979	DNA end-binding protein Ku (ku)
					Bin34	3300029625 assembled Ga0311297_13412333	Ga0311297_13412333	hypothetical protein		Bin61	KO:K11130	H/ACA ribonucleoprotein complex subunit 3 (NOP10, NOLA3)
					Bin34	3300029625 assembled Ga0311297_13412334	Ga0311297_13412334	long-chain acyl-CoA synthetase		Bin61	KO:K11131	H/ACA ribonucleoprotein complex subunit 4 [EC:5.4.99.-] (DKC1, NOLA4, CBF5)
					Bin34	3300029625 assembled Ga0311297_13412335	Ga0311297_13412335	bifunctional DNA-binding transcriptional regulator/antitoxin component of YhaV-PrlF toxin-antitoxin module		Bin61	KO:K11179	tRNA 2-thiouridine synthesizing protein E [EC:2.8.1.-] (tusE, dsrC)
					Bin34	3300029625 assembled Ga0311297_13412336	Ga0311297_13412336	ACR3 family arsenite transporter		Bin61	KO:K11180	sulfite reductase alpha subunit [EC:1.8.99.3 1.8.99.5] (dsrA)
					Bin34	3300029625 assembled Ga0311297_13412337	Ga0311297_13412337	hypothetical protein		Bin61	KO:K11181	sulfite reductase beta subunit [EC:1.8.99.3 1.8.99.5] (dsrB)
					Bin34	3300029625 assembled Ga0311297_13412338	Ga0311297_13412338	ArsR family metal-binding transcriptional regulator		Bin61	KO:K11212	LPPG:FO 2-phospho-L-lactate transferase [EC:2.7.8.28] (cofD)
					Bin34	3300029625 assembled Ga0311297_13412339	Ga0311297_13412339	tRNA 2-thiouridine synthesizing protein E		Bin61	KO:K11260	4Fe-4S ferredoxin (fwdG)
					Bin34	3300029625 assembled Ga0311297_13428621	Ga0311297_13428621	hypothetical protein		Bin61	KO:K11261	formylmethanofuran dehydrogenase subunit E [EC:1.2.99.5] (fwdE, fmdE)
					Bin34	3300029625 assembled Ga0311297_134286210	Ga0311297_134286210	trk system potassium uptake protein TrkH		Bin61	KO:K11600	exosome complex component RRP41 (RRP41, EXOSC4, SKI6)
					Bin34	3300029625 assembled Ga0311297_134286211	Ga0311297_134286211	histidyl-tRNA synthetase		Bin61	KO:K11645	fructose-bisphosphate aldolase, class I [EC:4.1.2.13] (fbaB)
					Bin34	3300029625 assembled Ga0311297_134286212	Ga0311297_134286212	galactose-1-phosphate uridylyltransferase		Bin61	KO:K11646	3-dehydroquinate synthase II [EC:1.4.1.24] (K11646)
					Bin34	3300029625 assembled Ga0311297_134286213	Ga0311297_134286213	pyruvate formate lyase activating enzyme		Bin61	KO:K11705	iron/zinc/copper transport system permease protein (mtsB)
					Bin34	3300029625 assembled Ga0311297_134286214	Ga0311297_134286214	uroporphyrin-III C-methyltransferase		Bin61	KO:K11780	FO synthase subunit 1 [EC:2.5.1.77] (cofG)
					Bin34	3300029625 assembled Ga0311297_134286215	Ga0311297_134286215	predicted DNA-binding ArsR family transcriptional regulator		Bin61	KO:K11781	FO synthase subunit 2 [EC:2.5.1.77] (cofH)
					Bin34	3300029625 assembled Ga0311297_134286216	Ga0311297_134286216	hypothetical protein		Bin61	KO:K11782	chorismate dehydratase [EC:4.2.1.151] (mqnA)
					Bin34	3300029625 assembled Ga0311297_134286217	Ga0311297_134286217	hypothetical protein		Bin61	KO:K11784	cyclic dehypoxanthinyl futalosine synthase [EC:1.21.98.1] (mqnC)
					Bin34	3300029625 assembled Ga0311297_134286218	Ga0311297_134286218	cyclic pyranopterin phosphate synthase		Bin61	KO:K11785	1,4-dihydroxy-6-naphthoate synthase [EC:1.14.-.-] (mqnD)
					Bin34	3300029625 assembled Ga0311297_134286219	Ga0311297_134286219	molybdopterin-guanine dinucleotide biosynthesis protein A		Bin61	KO:K11996	adenylyltransferase and sulfurtransferase (MOCS3, UBA4, moeB)
					Bin34	3300029625 assembled Ga0311297_13428622	Ga0311297_13428622	ArsR family transcriptional regulator		Bin61	KO:K12234	coenzyme F420-0:L-glutamate ligase / coenzyme F420-1:gamma-L-glutamate ligase [EC:6.3.2.31 6.3.2.34] (cofE, fbiB)
					Bin34	3300029625 assembled Ga0311297_134286220	Ga0311297_134286220	tyrosine decarboxylase/aspartate 1-decarboxylase		Bin61	KO:K12410	NAD-dependent deacetylase [EC:3.5.1.-] (npdA)
					Bin34	3300029625 assembled Ga0311297_134286221	Ga0311297_134286221	hypothetical protein		Bin61	KO:K12589	exosome complex component RRP42 (RRP42, EXOSC7)
					Bin34	3300029625 assembled Ga0311297_134286222	Ga0311297_134286222	histidinol-phosphate aminotransferase		Bin61	KO:K12960	5-methylthioadenosine/S-adenosylhomocysteine deaminase [EC:3.5.4.31 3.5.4.28] (mtaD)
					Bin34	3300029625 assembled Ga0311297_134286223	Ga0311297_134286223	adenylate kinase		Bin61	KO:K13038	phosphopantothenoylcysteine decarboxylase / phosphopantothenate--cysteine ligase [EC:4.1.1.36 6.3.2.5] (coaBC, dfp)
					Bin34	3300029625 assembled Ga0311297_134286224	Ga0311297_134286224	adenosylhomocysteinase		Bin61	KO:K13280	signal peptidase, endoplasmic reticulum-type [EC:3.4.-.-] (SEC11, sipW)
					Bin34	3300029625 assembled Ga0311297_134286225	Ga0311297_134286225	hypothetical protein		Bin61	KO:K13283	ferrous-iron efflux pump FieF (fieF)
					Bin34	3300029625 assembled Ga0311297_134286226	Ga0311297_134286226	hypothetical protein		Bin61	KO:K13525	transitional endoplasmic reticulum ATPase (VCP, CDC48)
					Bin34	3300029625 assembled Ga0311297_134286227	Ga0311297_134286227	U3 small nucleolar ribonucleoprotein protein IMP4		Bin61	KO:K13787	geranylgeranyl diphosphate synthase, type I [EC:2.5.1.1 2.5.1.10 2.5.1.29] (idsA)
					Bin34	3300029625 assembled Ga0311297_134286228	Ga0311297_134286228	hypothetical protein		Bin61	KO:K13812	bifunctional enzyme Fae/Hps [EC:4.2.1.147 4.1.2.43] (fae-hps)
					Bin34	3300029625 assembled Ga0311297_134286229	Ga0311297_134286229	threonine/homoserine/homoserine lactone efflux protein		Bin61	KO:K13831	3-hexulose-6-phosphate synthase / 6-phospho-3-hexuloisomerase [EC:4.1.2.43 5.3.1.27] (hps-phi)
					Bin34	3300029625 assembled Ga0311297_13428623	Ga0311297_13428623	transitional endoplasmic reticulum ATPase		Bin61	KO:K13993	HSP20 family protein (HSP20)
					Bin34	3300029625 assembled Ga0311297_134286230	Ga0311297_134286230	NMD protein affecting ribosome stability and mRNA decay		Bin61	KO:K14109	energy-converting hydrogenase A subunit R (ehaR)
					Bin34	3300029625 assembled Ga0311297_134286231	Ga0311297_134286231	hypothetical protein		Bin61	KO:K14127	F420-non-reducing hydrogenase iron-sulfur subunit [EC:1.12.99.-] (mvhD, vhuD, vhcD)
					Bin34	3300029625 assembled Ga0311297_134286232	Ga0311297_134286232	isoleucyl-tRNA synthetase		Bin61	KO:K14170	chorismate mutase / prephenate dehydratase [EC:5.4.99.5 4.2.1.51] (pheA)
					Bin34	3300029625 assembled Ga0311297_134286233	Ga0311297_134286233	hypothetical protein		Bin61	KO:K14392	sodium/pantothenate symporter (panF)
					Bin34	3300029625 assembled Ga0311297_134286234	Ga0311297_134286234	HAMP domain-containing protein		Bin61	KO:K14415	tRNA-splicing ligase RtcB [EC:6.5.1.3] (RTCB, rtcB)
					Bin34	3300029625 assembled Ga0311297_134286235	Ga0311297_134286235	hypothetical protein		Bin61	KO:K14466	4-hydroxybutyrate---CoA ligase (AMP-forming) [EC:6.2.1.40] (K14466)
					Bin34	3300029625 assembled Ga0311297_134286236	Ga0311297_134286236	hypothetical protein		Bin61	KO:K14534	4-hydroxybutyryl-CoA dehydratase / vinylacetyl-CoA-Delta-isomerase [EC:4.2.1.120 5.3.3.3] (abfD)
					Bin34	3300029625 assembled Ga0311297_134286237	Ga0311297_134286237	hypothetical protein		Bin61	KO:K14561	U3 small nucleolar ribonucleoprotein protein IMP4 (IMP4)
					Bin34	3300029625 assembled Ga0311297_134286238	Ga0311297_134286238	hypothetical protein		Bin61	KO:K14564	nucleolar protein 56 (NOP56)
					Bin34	3300029625 assembled Ga0311297_134286239	Ga0311297_134286239	molybdopterin synthase catalytic subunit		Bin61	KO:K14568	rRNA small subunit pseudouridine methyltransferase Nep1 [EC:2.1.1.260] (EMG1, NEP1)
					Bin34	3300029625 assembled Ga0311297_13428624	Ga0311297_13428624	HSP20 family protein		Bin61	KO:K14574	ribosome maturation protein SDO1 (SDO1, SBDS)
					Bin34	3300029625 assembled Ga0311297_134286240	Ga0311297_134286240	argininosuccinate lyase		Bin61	KO:K14652	3,4-dihydroxy 2-butanone 4-phosphate synthase / GTP cyclohydrolase II [EC:4.1.99.12 3.5.4.25] (ribBA)
					Bin34	3300029625 assembled Ga0311297_134286241	Ga0311297_134286241	glutamyl-tRNA(Gln) amidotransferase subunit D		Bin61	KO:K14654	2,5-diamino-6-(ribosylamino)-4(3H)-pyrimidinone 5'-phosphate reductase [EC:1.1.1.302] (RIB7, arfC)
					Bin34	3300029625 assembled Ga0311297_134286242	Ga0311297_134286242	FdhD protein		Bin61	KO:K14656	FAD synthetase (ribL)
					Bin34	3300029625 assembled Ga0311297_134286243	Ga0311297_134286243	ATP phosphoribosyltransferase		Bin61	KO:K14728	phthiodiolone/phenolphthiodiolone dimycocerosates ketoreductase [EC:1.2.-.-] (K14728)
					Bin34	3300029625 assembled Ga0311297_134286244	Ga0311297_134286244	hypothetical protein		Bin61	KO:K15016	enoyl-CoA hydratase / 3-hydroxyacyl-CoA dehydrogenase [EC:4.2.1.17 1.1.1.35] (K15016)
					Bin34	3300029625 assembled Ga0311297_134286245	Ga0311297_134286245	7,8-dihydropterin-6-yl-methyl-4-(beta-D-ribofuranosyl)aminobenzene 5'-phosphate synthase		Bin61	KO:K15342	CRISP-associated protein Cas1 (cas1)
					Bin34	3300029625 assembled Ga0311297_134286246	Ga0311297_134286246	hypothetical protein		Bin61	KO:K15429	tRNA (guanine37-N1)-methyltransferase [EC:2.1.1.228] (TRM5, TRMT5)
					Bin34	3300029625 assembled Ga0311297_134286247	Ga0311297_134286247	PiT family inorganic phosphate transporter		Bin61	KO:K15449	tRNA wybutosine-synthesizing protein 1 [EC:4.1.3.44] (TYW1)
					Bin34	3300029625 assembled Ga0311297_134286248	Ga0311297_134286248	6-phospho-3-hexuloisomerase		Bin61	KO:K15450	tRNA wybutosine-synthesizing protein 3 [EC:2.1.1.282] (TYW3)
					Bin34	3300029625 assembled Ga0311297_134286249	Ga0311297_134286249	endoglucanase		Bin61	KO:K15566	tRNA (adenine9-N1/guanine9-N1)-methyltransferase [EC:2.1.1.218 2.1.1.221] (trm10)
					Bin34	3300029625 assembled Ga0311297_13428625	Ga0311297_13428625	glutamate synthase domain-containing protein 2		Bin61	KO:K15635	2,3-bisphosphoglycerate-independent phosphoglycerate mutase [EC:5.4.2.12] (apgM)
					Bin34	3300029625 assembled Ga0311297_134286250	Ga0311297_134286250	myo-inositol-1-phosphate synthase		Bin61	KO:K15888	tritrans,polycis-undecaprenyl-diphosphate synthase [geranylgeranyl-diphosphate specific] [EC:2.5.1.89] (E2.5.1.89)
					Bin34	3300029625 assembled Ga0311297_134286251	Ga0311297_134286251	Lon-like ATP-dependent protease		Bin61	KO:K15986	manganese-dependent inorganic pyrophosphatase [EC:3.6.1.1] (ppaC)
					Bin34	3300029625 assembled Ga0311297_134286252	Ga0311297_134286252	DNA-binding Lrp family transcriptional regulator		Bin61	KO:K16011	mannose-1-phosphate guanylyltransferase / mannose-6-phosphate isomerase [EC:2.7.7.13 5.3.1.8] (algA, xanB, rfbA)
					Bin34	3300029625 assembled Ga0311297_134286253	Ga0311297_134286253	small nuclear ribonucleoprotein (snRNP)-like protein		Bin61	KO:K16306	fructose-bisphosphate aldolase / 2-amino-3,7-dideoxy-D-threo-hept-6-ulosonate synthase [EC:4.1.2.13 2.2.1.10] (K16306)
					Bin34	3300029625 assembled Ga0311297_134286254	Ga0311297_134286254	UDP-glucose 4-epimerase		Bin61	KO:K16317	tRNA (pseudouridine54-N1)-methyltransferase [EC:2.1.1.257] (trmY)
					Bin34	3300029625 assembled Ga0311297_134286255	Ga0311297_134286255	uncharacterized membrane protein		Bin61	KO:K17103	CDP-diacylglycerol---serine O-phosphatidyltransferase [EC:2.7.8.8] (CHO1, pssA)
					Bin34	3300029625 assembled Ga0311297_134286256	Ga0311297_134286256	sporulation protein YlmC with PRC-barrel domain		Bin61	KO:K17104	phosphoglycerol geranylgeranyltransferase [EC:2.5.1.41] (E2.5.1.41)
					Bin34	3300029625 assembled Ga0311297_134286257	Ga0311297_134286257	uncharacterized secreted protein with C-terminal beta-propeller domain		Bin61	KO:K17105	geranylgeranylglycerol-phosphate geranylgeranyltransferase [EC:2.5.1.42] (E2.5.1.42)
					Bin34	3300029625 assembled Ga0311297_134286258	Ga0311297_134286258	hypothetical protein		Bin61	KO:K17488	GTP cyclohydrolase IV [EC:3.5.4.39] (mptA)
					Bin34	3300029625 assembled Ga0311297_134286259	Ga0311297_134286259	NurA-like 5'-3' nuclease		Bin61	KO:K17686	Cu+-exporting ATPase [EC:3.6.3.54] (copA, ATP7)
					Bin34	3300029625 assembled Ga0311297_13428626	Ga0311297_13428626	glutamine synthetase		Bin61	KO:K17759	NAD(P)H-hydrate epimerase [EC:5.1.99.6] (AIBP, nnrE)
					Bin34	3300029625 assembled Ga0311297_134286260	Ga0311297_134286260	exonuclease SbcC		Bin61	KO:K17828	dihydroorotate dehydrogenase (NAD+) catalytic subunit [EC:1.3.1.14] (pyrDI)
					Bin34	3300029625 assembled Ga0311297_134286261	Ga0311297_134286261	DNA repair exonuclease SbcCD nuclease subunit		Bin61	KO:K17830	digeranylgeranylglycerophospholipid reductase [EC:1.3.1.101 1.3.7.11] (GGR)
					Bin34	3300029625 assembled Ga0311297_134286262	Ga0311297_134286262	hypothetical protein		Bin61	KO:K17865	3-hydroxybutyryl-CoA dehydratase [EC:4.2.1.55] (croR)
					Bin34	3300029625 assembled Ga0311297_134286263	Ga0311297_134286263	hypothetical protein		Bin61	KO:K17884	archaetidylinositol phosphate synthase [EC:2.7.8.39] (E2.7.8.39)
					Bin34	3300029625 assembled Ga0311297_134286264	Ga0311297_134286264	hypothetical protein		Bin61	KO:K18237	ribose 1,5-bisphosphate isomerase [EC:5.3.1.29] (K18237)
					Bin34	3300029625 assembled Ga0311297_134286265	Ga0311297_134286265	hypothetical protein		Bin61	KO:K18285	aminodeoxyfutalosine synthase [EC:2.5.1.120] (mqnE)
					Bin34	3300029625 assembled Ga0311297_134286266	Ga0311297_134286266	hypothetical protein		Bin61	KO:K18532	adenylate kinase [EC:2.7.4.3] (AK6, FAP7)
					Bin34	3300029625 assembled Ga0311297_134286267	Ga0311297_134286267	Mg-chelatase subunit ChlD		Bin61	KO:K18702	CoA:oxalate CoA-transferase [EC:2.8.3.19] (uctC)
					Bin34	3300029625 assembled Ga0311297_134286268	Ga0311297_134286268	hypothetical protein		Bin61	KO:K18779	7-cyano-7-deazaguanine tRNA-ribosyltransferase [EC:2.4.2.48] (tgtA)
					Bin34	3300029625 assembled Ga0311297_134286269	Ga0311297_134286269	hypothetical protein		Bin61	KO:K18882	DNA primase large subunit [EC:2.7.7.-] (priL, pri2, priB)
					Bin34	3300029625 assembled Ga0311297_13428627	Ga0311297_13428627	hypothetical protein		Bin61	KO:K18915	ferric-chelate reductase [NAD(P)H] [EC:1.16.1.10] (feR)
					Bin34	3300029625 assembled Ga0311297_134286270	Ga0311297_134286270	hypothetical protein		Bin61	KO:K18931	AMP phosphorylase [EC:2.4.2.57] (ampp)
					Bin34	3300029625 assembled Ga0311297_134286271	Ga0311297_134286271	hypothetical protein		Bin61	KO:K18933	tyrosine decarboxylase / aspartate 1-decarboxylase [EC:4.1.1.25 4.1.1.11] (mfnA, adc)
					Bin34	3300029625 assembled Ga0311297_134286272	Ga0311297_134286272	hypothetical protein		Bin61	KO:K19075	CRISPR-associated protein Cst2 (cst2, cas7)
					Bin34	3300029625 assembled Ga0311297_134286273	Ga0311297_134286273	hypothetical protein		Bin61	KO:K19091	CRISPR-associated endoribonuclease Cas6 [EC:3.1.-.-] (cas6)
					Bin34	3300029625 assembled Ga0311297_134286274	Ga0311297_134286274	hypothetical protein		Bin61	KO:K19116	CRISPR-associated protein Cas5h (cas5h)
					Bin34	3300029625 assembled Ga0311297_134286275	Ga0311297_134286275	hypothetical protein		Bin61	KO:K19244	alanine dehydrogenase [EC:1.4.1.1] (ala)
					Bin34	3300029625 assembled Ga0311297_134286276	Ga0311297_134286276	transposase		Bin61	KO:K19664	CDP-2,3-bis-(O-geranylgeranyl)-sn-glycerol synthase [EC:2.7.7.67] (carS)
					Bin34	3300029625 assembled Ga0311297_13428628	Ga0311297_13428628	sec-independent protein translocase protein TatC		Bin61	KO:K19710	ATP adenylyltransferase [EC:2.7.7.53] (E2.7.7.53)
					Bin34	3300029625 assembled Ga0311297_13428629	Ga0311297_13428629	trk system potassium uptake protein TrkA		Bin61	KO:K19712	adenosylcobinamide-phosphate guanylyltransferase [EC:2.7.7.62] (cobY)
					Bin34	3300029625 assembled Ga0311297_13465501	Ga0311297_13465501	hypothetical protein
					Bin34	3300029625 assembled Ga0311297_134655010	Ga0311297_134655010	zinc/manganese transport system permease protein/zinc transport system permease protein/iron/zinc/copper transport system permease protein
					Bin34	3300029625 assembled Ga0311297_134655011	Ga0311297_134655011	zinc/manganese transport system ATP-binding protein/manganese/zinc/iron transport system ATP- binding protein
					Bin34	3300029625 assembled Ga0311297_134655012	Ga0311297_134655012	zinc/manganese transport system substrate-binding protein
					Bin34	3300029625 assembled Ga0311297_134655013	Ga0311297_134655013	DtxR family Mn-dependent transcriptional regulator
					Bin34	3300029625 assembled Ga0311297_134655014	Ga0311297_134655014	DNA repair photolyase
					Bin34	3300029625 assembled Ga0311297_134655015	Ga0311297_134655015	tRNA A37 methylthiotransferase MiaB
					Bin34	3300029625 assembled Ga0311297_134655016	Ga0311297_134655016	hypothetical protein
					Bin34	3300029625 assembled Ga0311297_134655017	Ga0311297_134655017	two-component system sensor kinase
					Bin34	3300029625 assembled Ga0311297_134655018	Ga0311297_134655018	hypothetical protein
					Bin34	3300029625 assembled Ga0311297_134655019	Ga0311297_134655019	acetaldehyde dehydrogenase/alcohol dehydrogenase
					Bin34	3300029625 assembled Ga0311297_13465502	Ga0311297_13465502	uncharacterized protein (DUF362 family)
					Bin34	3300029625 assembled Ga0311297_134655020	Ga0311297_134655020	hypothetical protein
					Bin34	3300029625 assembled Ga0311297_134655021	Ga0311297_134655021	aldehyde:ferredoxin oxidoreductase
					Bin34	3300029625 assembled Ga0311297_134655022	Ga0311297_134655022	phenylacetate-CoA ligase
					Bin34	3300029625 assembled Ga0311297_134655023	Ga0311297_134655023	hypothetical protein
					Bin34	3300029625 assembled Ga0311297_134655024	Ga0311297_134655024	SSS family solute:Na+ symporter/sodium/pantothenate symporter
					Bin34	3300029625 assembled Ga0311297_134655025	Ga0311297_134655025	hypothetical protein
					Bin34	3300029625 assembled Ga0311297_134655026	Ga0311297_134655026	DNA-binding protein
					Bin34	3300029625 assembled Ga0311297_134655027	Ga0311297_134655027	dihydroorotate dehydrogenase (NAD+) catalytic subunit
					Bin34	3300029625 assembled Ga0311297_134655028	Ga0311297_134655028	hypothetical protein
					Bin34	3300029625 assembled Ga0311297_134655029	Ga0311297_134655029	hypothetical protein
					Bin34	3300029625 assembled Ga0311297_13465503	Ga0311297_13465503	2,4-dienoyl-CoA reductase (NADPH2)
					Bin34	3300029625 assembled Ga0311297_134655030	Ga0311297_134655030	SSS family solute:Na+ symporter
					Bin34	3300029625 assembled Ga0311297_134655031	Ga0311297_134655031	DNA-directed RNA polymerase subunit RPC12/RpoP
					Bin34	3300029625 assembled Ga0311297_134655032	Ga0311297_134655032	molybdenum cofactor biosynthesis protein B
					Bin34	3300029625 assembled Ga0311297_134655033	Ga0311297_134655033	flap endonuclease-1
					Bin34	3300029625 assembled Ga0311297_134655034	Ga0311297_134655034	hypothetical protein
					Bin34	3300029625 assembled Ga0311297_134655035	Ga0311297_134655035	dCMP deaminase
					Bin34	3300029625 assembled Ga0311297_134655036	Ga0311297_134655036	large subunit ribosomal protein L40e
					Bin34	3300029625 assembled Ga0311297_134655037	Ga0311297_134655037	hypothetical protein
					Bin34	3300029625 assembled Ga0311297_134655038	Ga0311297_134655038	enoyl-CoA hydratase
					Bin34	3300029625 assembled Ga0311297_134655039	Ga0311297_134655039	cobalt/nickel transport system permease protein
					Bin34	3300029625 assembled Ga0311297_13465504	Ga0311297_13465504	N-glycosylase/DNA lyase
					Bin34	3300029625 assembled Ga0311297_134655040	Ga0311297_134655040	cobalt/nickel transport protein
					Bin34	3300029625 assembled Ga0311297_134655041	Ga0311297_134655041	cobalt/nickel transport system permease protein
					Bin34	3300029625 assembled Ga0311297_134655042	Ga0311297_134655042	cobalt/nickel transport system ATP-binding protein
					Bin34	3300029625 assembled Ga0311297_134655043	Ga0311297_134655043	cobalt-precorrin-6B (C15)-methyltransferase
					Bin34	3300029625 assembled Ga0311297_134655044	Ga0311297_134655044	precorrin-2/cobalt-factor-2 C20-methyltransferase
					Bin34	3300029625 assembled Ga0311297_134655045	Ga0311297_134655045	precorrin-4/cobalt-precorrin-4 C11-methyltransferase
					Bin34	3300029625 assembled Ga0311297_134655046	Ga0311297_134655046	cobalt-precorrin 5A hydrolase
					Bin34	3300029625 assembled Ga0311297_134655047	Ga0311297_134655047	precorrin-3B C17-methyltransferase
					Bin34	3300029625 assembled Ga0311297_134655048	Ga0311297_134655048	cobalt-precorrin-5B (C1)-methyltransferase
					Bin34	3300029625 assembled Ga0311297_134655049	Ga0311297_134655049	cobalt-precorrin-7 (C5)-methyltransferase
					Bin34	3300029625 assembled Ga0311297_13465505	Ga0311297_13465505	phosphoribosylformylglycinamidine cyclo-ligase
					Bin34	3300029625 assembled Ga0311297_134655050	Ga0311297_134655050	glutamate synthase (NADPH/NADH) small chain
					Bin34	3300029625 assembled Ga0311297_134655051	Ga0311297_134655051	ferredoxin--NADP+ reductase
					Bin34	3300029625 assembled Ga0311297_13465506	Ga0311297_13465506	endonuclease-3
					Bin34	3300029625 assembled Ga0311297_13465507	Ga0311297_13465507	exodeoxyribonuclease-3
					Bin34	3300029625 assembled Ga0311297_13465508	Ga0311297_13465508	enoyl-CoA hydratase/3-hydroxyacyl-CoA dehydrogenase
					Bin34	3300029625 assembled Ga0311297_13465509	Ga0311297_13465509	pyruvate,water dikinase
					Bin34	3300029625 assembled Ga0311297_13529961	Ga0311297_13529961	hypothetical protein
					Bin34	3300029625 assembled Ga0311297_13529962	Ga0311297_13529962	hypothetical protein
					Bin34	3300029625 assembled Ga0311297_13529963	Ga0311297_13529963	replication factor A1
					Bin34	3300029625 assembled Ga0311297_13529964	Ga0311297_13529964	L-threonylcarbamoyladenylate synthase
					Bin34	3300029625 assembled Ga0311297_13529965	Ga0311297_13529965	translation initiation factor 5A
					Bin34	3300029625 assembled Ga0311297_13529966	Ga0311297_13529966	agmatinase
					Bin34	3300029625 assembled Ga0311297_13529967	Ga0311297_13529967	hypothetical protein
					Bin34	3300029625 assembled Ga0311297_13624741	Ga0311297_13624741	hypothetical protein
					Bin34	3300029625 assembled Ga0311297_13624742	Ga0311297_13624742	hypothetical protein
					Bin34	3300029625 assembled Ga0311297_13624743	Ga0311297_13624743	septum site-determining protein MinD
					Bin34	3300029625 assembled Ga0311297_13624744	Ga0311297_13624744	hypothetical protein
					Bin34	3300029625 assembled Ga0311297_13624745	Ga0311297_13624745	hypothetical protein
					Bin34	3300029625 assembled Ga0311297_13624746	Ga0311297_13624746	hypothetical protein
					Bin34	3300029625 assembled Ga0311297_13883111	Ga0311297_13883111	molybdate/tungstate transport system ATP-binding protein
					Bin34	3300029625 assembled Ga0311297_13883112	Ga0311297_13883112	molybdate/tungstate transport system permease protein
					Bin34	3300029625 assembled Ga0311297_13883113	Ga0311297_13883113	molybdate/tungstate transport system substrate-binding protein
					Bin34	3300029625 assembled Ga0311297_13927081	Ga0311297_13927081	flagellar protein FlaI
					Bin34	3300029625 assembled Ga0311297_139270810	Ga0311297_139270810	large subunit ribosomal protein L18
					Bin34	3300029625 assembled Ga0311297_139270811	Ga0311297_139270811	large subunit ribosomal protein L19e
					Bin34	3300029625 assembled Ga0311297_139270812	Ga0311297_139270812	large subunit ribosomal protein L32e
					Bin34	3300029625 assembled Ga0311297_139270813	Ga0311297_139270813	large subunit ribosomal protein L6
					Bin34	3300029625 assembled Ga0311297_139270814	Ga0311297_139270814	small subunit ribosomal protein S8
					Bin34	3300029625 assembled Ga0311297_139270815	Ga0311297_139270815	small subunit ribosomal protein S14
					Bin34	3300029625 assembled Ga0311297_139270816	Ga0311297_139270816	large subunit ribosomal protein L5
					Bin34	3300029625 assembled Ga0311297_139270817	Ga0311297_139270817	small subunit ribosomal protein S4e
					Bin34	3300029625 assembled Ga0311297_139270818	Ga0311297_139270818	large subunit ribosomal protein L24
					Bin34	3300029625 assembled Ga0311297_139270819	Ga0311297_139270819	large subunit ribosomal protein L14
					Bin34	3300029625 assembled Ga0311297_13927082	Ga0311297_13927082	flagellar protein FlaJ
					Bin34	3300029625 assembled Ga0311297_139270820	Ga0311297_139270820	small subunit ribosomal protein S17
					Bin34	3300029625 assembled Ga0311297_139270821	Ga0311297_139270821	ribonuclease P protein subunit POP4
					Bin34	3300029625 assembled Ga0311297_139270822	Ga0311297_139270822	large subunit ribosomal protein L29
					Bin34	3300029625 assembled Ga0311297_139270823	Ga0311297_139270823	small subunit ribosomal protein S3
					Bin34	3300029625 assembled Ga0311297_139270824	Ga0311297_139270824	large subunit ribosomal protein L22
					Bin34	3300029625 assembled Ga0311297_139270825	Ga0311297_139270825	small subunit ribosomal protein S19
					Bin34	3300029625 assembled Ga0311297_139270826	Ga0311297_139270826	large subunit ribosomal protein L2
					Bin34	3300029625 assembled Ga0311297_139270827	Ga0311297_139270827	large subunit ribosomal protein L23
					Bin34	3300029625 assembled Ga0311297_139270828	Ga0311297_139270828	large subunit ribosomal protein L4e
					Bin34	3300029625 assembled Ga0311297_139270829	Ga0311297_139270829	large subunit ribosomal protein L3
					Bin34	3300029625 assembled Ga0311297_13927083	Ga0311297_13927083	hypothetical protein
					Bin34	3300029625 assembled Ga0311297_139270830	Ga0311297_139270830	hypothetical protein
					Bin34	3300029625 assembled Ga0311297_139270831	Ga0311297_139270831	H/ACA ribonucleoprotein complex subunit 4
					Bin34	3300029625 assembled Ga0311297_139270832	Ga0311297_139270832	dihydroorotate dehydrogenase electron transfer subunit
					Bin34	3300029625 assembled Ga0311297_139270833	Ga0311297_139270833	putative transposase
					Bin34	3300029625 assembled Ga0311297_13927084	Ga0311297_13927084	cytidylate kinase
					Bin34	3300029625 assembled Ga0311297_13927085	Ga0311297_13927085	uncharacterized membrane protein (DUF106 family)
					Bin34	3300029625 assembled Ga0311297_13927086	Ga0311297_13927086	preprotein translocase subunit SecY
					Bin34	3300029625 assembled Ga0311297_13927087	Ga0311297_13927087	large subunit ribosomal protein L15
					Bin34	3300029625 assembled Ga0311297_13927088	Ga0311297_13927088	large subunit ribosomal protein L30
					Bin34	3300029625 assembled Ga0311297_13927089	Ga0311297_13927089	small subunit ribosomal protein S5
					Bin34	3300029625 assembled Ga0311297_13933361	Ga0311297_13933361	succinyl-CoA synthetase beta subunit
					Bin34	3300029625 assembled Ga0311297_13933362	Ga0311297_13933362	hypothetical protein
					Bin34	3300029625 assembled Ga0311297_13933363	Ga0311297_13933363	glycerol-3-phosphate dehydrogenase
					Bin34	3300029625 assembled Ga0311297_13933364	Ga0311297_13933364	2-polyprenyl-6-methoxyphenol hydroxylase-like FAD-dependent oxidoreductase
					Bin34	3300029625 assembled Ga0311297_13933365	Ga0311297_13933365	vitamin K epoxide reductase family protein
					Bin34	3300029625 assembled Ga0311297_13933366	Ga0311297_13933366	putative transposase
					Bin34	3300029625 assembled Ga0311297_13933367	Ga0311297_13933367	hypothetical protein
					Bin34	3300029625 assembled Ga0311297_13933368	Ga0311297_13933368	fatty-acyl-CoA synthase
					Bin34	3300029625 assembled Ga0311297_13933369	Ga0311297_13933369	hypothetical protein
					Bin61	3300029625 assembled Ga0311297_125214752	Ga0311297_125214752	1,4-dihydroxy-2-naphthoate octaprenyltransferase
					Bin61	3300029625 assembled Ga0311297_112624311	Ga0311297_112624311	1,4-dihydroxy-6-naphthoate synthase
					Bin61	3300029625 assembled Ga0311297_125214779	Ga0311297_125214779	16S rRNA (adenine1518-N6/adenine1519-N6)-dimethyltransferase
					Bin61	3300029625 assembled Ga0311297_117831377	Ga0311297_117831377	16S rRNA C967 or C1407 C5-methylase (RsmB/RsmF family)
					Bin61	3300029625 assembled Ga0311297_102284924	Ga0311297_102284924	16S rRNA C967 or C1407 C5-methylase (RsmB/RsmF family)
					Bin61	3300029625 assembled Ga0311297_13913392	Ga0311297_13913392	2'-5' RNA ligase
					Bin61	3300029625 assembled Ga0311297_102284913	Ga0311297_102284913	2,3-bisphosphoglycerate-independent phosphoglycerate mutase
					Bin61	3300029625 assembled Ga0311297_117831381	Ga0311297_117831381	2,3-bisphosphoglycerate-independent phosphoglycerate mutase
					Bin61	3300029625 assembled Ga0311297_122351118	Ga0311297_122351118	2,4-dienoyl-CoA reductase (NADPH2)
					Bin61	3300029625 assembled Ga0311297_125214760	Ga0311297_125214760	2,4-dienoyl-CoA reductase-like NADH-dependent reductase (Old Yellow Enzyme family)/NADPH-dependent 2,4-dienoyl-CoA reductase/sulfur reductase-like enzyme/NADPH-dependent 2,4-dienoyl-CoA reductase/sulfur reductase-like enzyme
					Bin61	3300029625 assembled Ga0311297_106283522	Ga0311297_106283522	2,5-diamino-6-(ribosylamino)-4(3H)-pyrimidinone 5'-phosphate reductase
					Bin61	3300029625 assembled Ga0311297_10571002	Ga0311297_10571002	2-(3-amino-3-carboxypropyl)histidine synthase
					Bin61	3300029625 assembled Ga0311297_124082453	Ga0311297_124082453	2-aminobenzoate-CoA ligase
					Bin61	3300029625 assembled Ga0311297_118994222	Ga0311297_118994222	2-dehydropantoate 2-reductase
					Bin61	3300029625 assembled Ga0311297_124082414	Ga0311297_124082414	2-isopropylmalate synthase
					Bin61	3300029625 assembled Ga0311297_117831324	Ga0311297_117831324	2-keto-4-pentenoate hydratase/2-oxohepta-3-ene-1,7-dioic acid hydratase in catechol pathway
					Bin61	3300029625 assembled Ga0311297_10187714	Ga0311297_10187714	2-polyprenyl-3-methyl-5-hydroxy-6-metoxy-1,4-benzoquinol methylase
					Bin61	3300029625 assembled Ga0311297_114696828	Ga0311297_114696828	23S rRNA (cytidine1920-2'-O)/16S rRNA (cytidine1409-2'-O)-methyltransferase
					Bin61	3300029625 assembled Ga0311297_109984924	Ga0311297_109984924	3,4-dihydroxy 2-butanone 4-phosphate synthase
					Bin61	3300029625 assembled Ga0311297_114547811	Ga0311297_114547811	3,4-dihydroxy 2-butanone 4-phosphate synthase/GTP cyclohydrolase II
					Bin61	3300029625 assembled Ga0311297_12408244	Ga0311297_12408244	3-dehydroquinate dehydratase-1
					Bin61	3300029625 assembled Ga0311297_12408243	Ga0311297_12408243	3-dehydroquinate synthase II
					Bin61	3300029625 assembled Ga0311297_129075769	Ga0311297_129075769	3-hexulose-6-phosphate synthase/6-phospho-3-hexuloisomerase
					Bin61	3300029625 assembled Ga0311297_122351129	Ga0311297_122351129	3-hydroxy-3-methylglutaryl CoA synthase
					Bin61	3300029625 assembled Ga0311297_10930138	Ga0311297_10930138	3-hydroxybutyryl-CoA dehydratase
					Bin61	3300029625 assembled Ga0311297_118994215	Ga0311297_118994215	3-hydroxybutyryl-CoA dehydrogenase
					Bin61	3300029625 assembled Ga0311297_112624312	Ga0311297_112624312	3-hydroxybutyryl-CoA dehydrogenase
					Bin61	3300029625 assembled Ga0311297_11454787	Ga0311297_11454787	3-isopropylmalate dehydrogenase
					Bin61	3300029625 assembled Ga0311297_10571003	Ga0311297_10571003	3-isopropylmalate/(R)-2-methylmalate dehydratase large subunit
					Bin61	3300029625 assembled Ga0311297_112624324	Ga0311297_112624324	3-isopropylmalate/(R)-2-methylmalate dehydratase large subunit
					Bin61	3300029625 assembled Ga0311297_10905901	Ga0311297_10905901	3-isopropylmalate/(R)-2-methylmalate dehydratase small subunit
					Bin61	3300029625 assembled Ga0311297_11454786	Ga0311297_11454786	3-isopropylmalate/(R)-2-methylmalate dehydratase small subunit
					Bin61	3300029625 assembled Ga0311297_102284911	Ga0311297_102284911	3-phosphoshikimate 1-carboxyvinyltransferase
					Bin61	3300029625 assembled Ga0311297_109984914	Ga0311297_109984914	4-hydroxy-3-polyprenylbenzoate decarboxylase
					Bin61	3300029625 assembled Ga0311297_118103346	Ga0311297_118103346	4-hydroxy-3-polyprenylbenzoate decarboxylase
					Bin61	3300029625 assembled Ga0311297_106283519	Ga0311297_106283519	4-hydroxy-tetrahydrodipicolinate reductase
					Bin61	3300029625 assembled Ga0311297_122351115	Ga0311297_122351115	4-hydroxy-tetrahydrodipicolinate synthase
					Bin61	3300029625 assembled Ga0311297_106283512	Ga0311297_106283512	4-hydroxybenzoate decarboxylase
					Bin61	3300029625 assembled Ga0311297_128214011	Ga0311297_128214011	4-hydroxybenzoate polyprenyltransferase
					Bin61	3300029625 assembled Ga0311297_117598631	Ga0311297_117598631	4-hydroxybutyrate---CoA ligase (AMP-forming)
					Bin61	3300029625 assembled Ga0311297_118994240	Ga0311297_118994240	4-hydroxybutyryl-CoA dehydratase/vinylacetyl-CoA-Delta-isomerase
					Bin61	3300029625 assembled Ga0311297_125214789	Ga0311297_125214789	4-hydroxyphenylacetate 3-monooxygenase/4-hydroxybutyryl-CoA dehydratase/vinylacetyl-CoA-Delta-isomerase
					Bin61	3300029625 assembled Ga0311297_125214737	Ga0311297_125214737	4-hydroxyphenylacetate 3-monooxygenase/4-hydroxybutyryl-CoA dehydratase/vinylacetyl-CoA-Delta-isomerase
					Bin61	3300029625 assembled Ga0311297_12406335	Ga0311297_12406335	4-nitrophenyl phosphatase
					Bin61	3300029625 assembled Ga0311297_129075762	Ga0311297_129075762	4-phosphopantoate--beta-alanine ligase
					Bin61	3300029625 assembled Ga0311297_139133913	Ga0311297_139133913	4Fe-4S ferredoxin
					Bin61	3300029625 assembled Ga0311297_118103311	Ga0311297_118103311	4Fe-4S ferredoxin
					Bin61	3300029625 assembled Ga0311297_129075717	Ga0311297_129075717	5'-methylthioadenosine phosphorylase
					Bin61	3300029625 assembled Ga0311297_114547814	Ga0311297_114547814	5'-nucleotidase
					Bin61	3300029625 assembled Ga0311297_12307305	Ga0311297_12307305	5'-phosphate synthase pdxT subunit
					Bin61	3300029625 assembled Ga0311297_118103327	Ga0311297_118103327	5,10-methylenetetrahydromethanopterin reductase
					Bin61	3300029625 assembled Ga0311297_11759862	Ga0311297_11759862	5,10-methylenetetrahydromethanopterin reductase
					Bin61	3300029625 assembled Ga0311297_106283516	Ga0311297_106283516	5,10-methylenetetrahydromethanopterin reductase/phthiodiolone/phenolphthiodiolone dimycocerosates ketoreductase
					Bin61	3300029625 assembled Ga0311297_125214761	Ga0311297_125214761	5,10-methylenetetrahydromethanopterin reductase/phthiodiolone/phenolphthiodiolone dimycocerosates ketoreductase
					Bin61	3300029625 assembled Ga0311297_117831330	Ga0311297_117831330	5-(carboxyamino)imidazole ribonucleotide mutase
					Bin61	3300029625 assembled Ga0311297_109059011	Ga0311297_109059011	5-formaminoimidazole-4-carboxamide-1-(beta)-D-ribofuranosyl 5'-monophosphate synthetase
					Bin61	3300029625 assembled Ga0311297_100421513	Ga0311297_100421513	5-formaminoimidazole-4-carboxamide-1-(beta)-D-ribofuranosyl 5'-monophosphate synthetase
					Bin61	3300029625 assembled Ga0311297_139133916	Ga0311297_139133916	5-formyltetrahydrofolate cyclo-ligase
					Bin61	3300029625 assembled Ga0311297_12307308	Ga0311297_12307308	5-methyltetrahydropteroyltriglutamate--homocysteine methyltransferase
					Bin61	3300029625 assembled Ga0311297_106283550	Ga0311297_106283550	5-methylthioadenosine/S-adenosylhomocysteine deaminase
					Bin61	3300029625 assembled Ga0311297_109984922	Ga0311297_109984922	5-methylthioadenosine/S-adenosylhomocysteine deaminase
					Bin61	3300029625 assembled Ga0311297_11415319	Ga0311297_11415319	6,7-dimethyl-8-ribityllumazine synthase
					Bin61	3300029625 assembled Ga0311297_129075751	Ga0311297_129075751	6-phospho-3-hexuloisomerase
					Bin61	3300029625 assembled Ga0311297_12815449	Ga0311297_12815449	6-pyruvoyltetrahydropterin/6-carboxytetrahydropterin synthase
					Bin61	3300029625 assembled Ga0311297_124082427	Ga0311297_124082427	60S ribosome subunit biogenesis protein NIP7
					Bin61	3300029625 assembled Ga0311297_122351114	Ga0311297_122351114	7,8-dihydropterin-6-yl-methyl-4-(beta-D-ribofuranosyl)aminobenzene 5'-phosphate synthase
					Bin61	3300029625 assembled Ga0311297_123030522	Ga0311297_123030522	7-cyano-7-deazaguanine synthase
					Bin61	3300029625 assembled Ga0311297_12171798	Ga0311297_12171798	7-cyano-7-deazaguanine tRNA-ribosyltransferase
					Bin61	3300029625 assembled Ga0311297_13063525	Ga0311297_13063525	8-oxo-dGTP diphosphatase
					Bin61	3300029625 assembled Ga0311297_109984918	Ga0311297_109984918	8-oxo-dGTP pyrophosphatase MutT (NUDIX family)
					Bin61	3300029625 assembled Ga0311297_106283514	Ga0311297_106283514	AAA family ATPase
					Bin61	3300029625 assembled Ga0311297_129075741	Ga0311297_129075741	ABC-2 type transport system ATP-binding protein
					Bin61	3300029625 assembled Ga0311297_1252147108	Ga0311297_1252147108	ABC-2 type transport system ATP-binding protein
					Bin61	3300029625 assembled Ga0311297_11899429	Ga0311297_11899429	ABC-2 type transport system ATP-binding protein
					Bin61	3300029625 assembled Ga0311297_139341950	Ga0311297_139341950	ABC-2 type transport system ATP-binding protein/heme exporter protein A
					Bin61	3300029625 assembled Ga0311297_139341931	Ga0311297_139341931	ABC-2 type transport system permease protein
					Bin61	3300029625 assembled Ga0311297_118994210	Ga0311297_118994210	ABC-2 type transport system permease protein
					Bin61	3300029625 assembled Ga0311297_117831384	Ga0311297_117831384	ABC-type Zn uptake system ZnuABC Zn-binding protein ZnuA
					Bin61	3300029625 assembled Ga0311297_118103324	Ga0311297_118103324	acetaldehyde dehydrogenase/alcohol dehydrogenase
					Bin61	3300029625 assembled Ga0311297_14117652	Ga0311297_14117652	acetoacetyl-CoA synthetase
					Bin61	3300029625 assembled Ga0311297_117598630	Ga0311297_117598630	acetoin utilization deacetylase AcuC-like enzyme
					Bin61	3300029625 assembled Ga0311297_139133933	Ga0311297_139133933	acetoin utilization deacetylase AcuC-like enzyme
					Bin61	3300029625 assembled Ga0311297_13913399	Ga0311297_13913399	acetoin utilization deacetylase AcuC-like enzyme/acetoin utilization deacetylase AcuC-like enzyme
					Bin61	3300029625 assembled Ga0311297_117598627	Ga0311297_117598627	acetolactate synthase-1/2/3 large subunit
					Bin61	3300029625 assembled Ga0311297_117598626	Ga0311297_117598626	acetolactate synthase-1/3 small subunit
					Bin61	3300029625 assembled Ga0311297_125214739	Ga0311297_125214739	acetyl-CoA C-acetyltransferase
					Bin61	3300029625 assembled Ga0311297_11551793	Ga0311297_11551793	acetyl-CoA C-acetyltransferase
					Bin61	3300029625 assembled Ga0311297_125214740	Ga0311297_125214740	acetyl-CoA C-acetyltransferase
					Bin61	3300029625 assembled Ga0311297_112624316	Ga0311297_112624316	acetyl-CoA C-acetyltransferase
					Bin61	3300029625 assembled Ga0311297_118994213	Ga0311297_118994213	acetyl-CoA C-acetyltransferase
					Bin61	3300029625 assembled Ga0311297_129075766	Ga0311297_129075766	acetyl-CoA C-acetyltransferase
					Bin61	3300029625 assembled Ga0311297_122351130	Ga0311297_122351130	acetyl-CoA C-acetyltransferase
					Bin61	3300029625 assembled Ga0311297_125214790	Ga0311297_125214790	acetyl-CoA C-acetyltransferase
					Bin61	3300029625 assembled Ga0311297_11551792	Ga0311297_11551792	acetyl-CoA C-acetyltransferase
					Bin61	3300029625 assembled Ga0311297_117598636	Ga0311297_117598636	acetyl-CoA C-acetyltransferase/acetyl-CoA acyltransferase
					Bin61	3300029625 assembled Ga0311297_125214734	Ga0311297_125214734	acetyl-CoA carboxylase carboxyltransferase component
					Bin61	3300029625 assembled Ga0311297_114153116	Ga0311297_114153116	acetyl-CoA decarbonylase/synthase complex subunit alpha
					Bin61	3300029625 assembled Ga0311297_106295919	Ga0311297_106295919	acetyl-CoA decarbonylase/synthase complex subunit alpha
					Bin61	3300029625 assembled Ga0311297_129075779	Ga0311297_129075779	acetyl-CoA decarbonylase/synthase complex subunit beta
					Bin61	3300029625 assembled Ga0311297_129075776	Ga0311297_129075776	acetyl-CoA decarbonylase/synthase complex subunit delta
					Bin61	3300029625 assembled Ga0311297_106295920	Ga0311297_106295920	acetyl-CoA decarbonylase/synthase complex subunit epsilon
					Bin61	3300029625 assembled Ga0311297_114153117	Ga0311297_114153117	acetyl-CoA decarbonylase/synthase complex subunit epsilon
					Bin61	3300029625 assembled Ga0311297_129075775	Ga0311297_129075775	acetyl-CoA decarbonylase/synthase complex subunit gamma
					Bin61	3300029625 assembled Ga0311297_125214748	Ga0311297_125214748	acetylglutamate kinase
					Bin61	3300029625 assembled Ga0311297_117831380	Ga0311297_117831380	acetylornithine/N-succinyldiaminopimelate aminotransferase
					Bin61	3300029625 assembled Ga0311297_117831373	Ga0311297_117831373	acetyltransferase
					Bin61	3300029625 assembled Ga0311297_12741761	Ga0311297_12741761	acetyltransferase
					Bin61	3300029625 assembled Ga0311297_11783137	Ga0311297_11783137	ACR3 family arsenite transporter
					Bin61	3300029625 assembled Ga0311297_1252147106	Ga0311297_1252147106	ACR3 family arsenite transporter
					Bin61	3300029625 assembled Ga0311297_11783136	Ga0311297_11783136	ACR3 family arsenite transporter
					Bin61	3300029625 assembled Ga0311297_139133945	Ga0311297_139133945	ACT domain-containing protein
					Bin61	3300029625 assembled Ga0311297_106283539	Ga0311297_106283539	activator of 2-hydroxyglutaryl-CoA dehydratase
					Bin61	3300029625 assembled Ga0311297_125214743	Ga0311297_125214743	acyl-CoA dehydrogenase
					Bin61	3300029625 assembled Ga0311297_130635229	Ga0311297_130635229	acyl-CoA synthetase (NDP forming)
					Bin61	3300029625 assembled Ga0311297_125214729	Ga0311297_125214729	acyl-CoA synthetase (NDP forming)
					Bin61	3300029625 assembled Ga0311297_125214730	Ga0311297_125214730	acyl-CoA synthetase (NDP forming)/acyl-CoA synthetase (NDP forming)
					Bin61	3300029625 assembled Ga0311297_106295933	Ga0311297_106295933	acyl-CoA synthetase (NDP forming)/NADH/NAD ratio-sensing transcriptional regulator Rex
					Bin61	3300029625 assembled Ga0311297_117831329	Ga0311297_117831329	acyl-CoA thioesterase
					Bin61	3300029625 assembled Ga0311297_139133954	Ga0311297_139133954	acyl-CoA thioesterase
					Bin61	3300029625 assembled Ga0311297_100421542	Ga0311297_100421542	acylphosphatase
					Bin61	3300029625 assembled Ga0311297_12408249	Ga0311297_12408249	acylphosphatase
					Bin61	3300029625 assembled Ga0311297_117831315	Ga0311297_117831315	adenine deaminase
					Bin61	3300029625 assembled Ga0311297_12521477	Ga0311297_12521477	adenosylcobinamide-GDP ribazoletransferase
					Bin61	3300029625 assembled Ga0311297_12521479	Ga0311297_12521479	adenosylcobinamide-phosphate guanylyltransferase
					Bin61	3300029625 assembled Ga0311297_10964564	Ga0311297_10964564	adenosylcobinamide-phosphate synthase
					Bin61	3300029625 assembled Ga0311297_118103347	Ga0311297_118103347	adenosylcobyric acid synthase
					Bin61	3300029625 assembled Ga0311297_114547848	Ga0311297_114547848	adenosylhomocysteinase
					Bin61	3300029625 assembled Ga0311297_118103329	Ga0311297_118103329	adenosylhomocysteinase
					Bin61	3300029625 assembled Ga0311297_129075733	Ga0311297_129075733	adenylate cyclase class 2
					Bin61	3300029625 assembled Ga0311297_11653332	Ga0311297_11653332	adenylate kinase
					Bin61	3300029625 assembled Ga0311297_118103330	Ga0311297_118103330	adenylate kinase
					Bin61	3300029625 assembled Ga0311297_114547833	Ga0311297_114547833	adenylosuccinate lyase
					Bin61	3300029625 assembled Ga0311297_13063523	Ga0311297_13063523	adenylosuccinate synthase
					Bin61	3300029625 assembled Ga0311297_121717916	Ga0311297_121717916	adenylylsulfate reductase subunit A
					Bin61	3300029625 assembled Ga0311297_121717915	Ga0311297_121717915	adenylylsulfate reductase subunit B
					Bin61	3300029625 assembled Ga0311297_114547821	Ga0311297_114547821	adenylyltransferase/sulfurtransferase
					Bin61	3300029625 assembled Ga0311297_109059012	Ga0311297_109059012	ADP-ribosylglycohydrolase
					Bin61	3300029625 assembled Ga0311297_12907579	Ga0311297_12907579	agmatinase
					Bin61	3300029625 assembled Ga0311297_121717911	Ga0311297_121717911	alanine dehydrogenase
					Bin61	3300029625 assembled Ga0311297_114547829	Ga0311297_114547829	alanyl-tRNA synthetase
					Bin61	3300029625 assembled Ga0311297_118103323	Ga0311297_118103323	aldehyde:ferredoxin oxidoreductase
					Bin61	3300029625 assembled Ga0311297_10628356	Ga0311297_10628356	alkyl hydroperoxide reductase subunit AhpF
					Bin61	3300029625 assembled Ga0311297_117598638	Ga0311297_117598638	alkylation response protein AidB-like acyl-CoA dehydrogenase
					Bin61	3300029625 assembled Ga0311297_123030515	Ga0311297_123030515	alkylation response protein AidB-like acyl-CoA dehydrogenase
					Bin61	3300029625 assembled Ga0311297_112624314	Ga0311297_112624314	alkylation response protein AidB-like acyl-CoA dehydrogenase
					Bin61	3300029625 assembled Ga0311297_10522774	Ga0311297_10522774	alkylation response protein AidB-like acyl-CoA dehydrogenase
					Bin61	3300029625 assembled Ga0311297_14049325	Ga0311297_14049325	alkylhydroperoxidase/carboxymuconolactone decarboxylase family protein YurZ
					Bin61	3300029625 assembled Ga0311297_1252147101	Ga0311297_1252147101	alkylhydroperoxidase/carboxymuconolactone decarboxylase family protein YurZ
					Bin61	3300029625 assembled Ga0311297_139341954	Ga0311297_139341954	amidophosphoribosyltransferase
					Bin61	3300029625 assembled Ga0311297_112624310	Ga0311297_112624310	aminodeoxyfutalosine synthase
					Bin61	3300029625 assembled Ga0311297_12821408	Ga0311297_12821408	aminotransferase
					Bin61	3300029625 assembled Ga0311297_10571001	Ga0311297_10571001	AMP phosphorylase
					Bin61	3300029625 assembled Ga0311297_11653339	Ga0311297_11653339	AMP phosphorylase
					Bin61	3300029625 assembled Ga0311297_118103313	Ga0311297_118103313	anaerobic selenocysteine-containing dehydrogenase
					Bin61	3300029625 assembled Ga0311297_125214715	Ga0311297_125214715	antitoxin ParD1/3/4
					Bin61	3300029625 assembled Ga0311297_117831323	Ga0311297_117831323	archaellum biogenesis ATPase FlaH
					Bin61	3300029625 assembled Ga0311297_112624325	Ga0311297_112624325	archaemetzincin
					Bin61	3300029625 assembled Ga0311297_12171799	Ga0311297_12171799	archaeosine synthase
					Bin61	3300029625 assembled Ga0311297_118994212	Ga0311297_118994212	archaetidylinositol phosphate synthase
					Bin61	3300029625 assembled Ga0311297_117831349	Ga0311297_117831349	arginine decarboxylase
					Bin61	3300029625 assembled Ga0311297_117598618	Ga0311297_117598618	argininosuccinate lyase
					Bin61	3300029625 assembled Ga0311297_139341934	Ga0311297_139341934	argininosuccinate synthase
					Bin61	3300029625 assembled Ga0311297_118103352	Ga0311297_118103352	arsenate reductase
					Bin61	3300029625 assembled Ga0311297_117831311	Ga0311297_117831311	ArsR family metal-binding transcriptional regulator
					Bin61	3300029625 assembled Ga0311297_130635226	Ga0311297_130635226	ArsR family transcriptional regulator
					Bin61	3300029625 assembled Ga0311297_12521476	Ga0311297_12521476	asparagine synthase (glutamine-hydrolysing)
					Bin61	3300029625 assembled Ga0311297_11415318	Ga0311297_11415318	aspartate aminotransferase
					Bin61	3300029625 assembled Ga0311297_12171797	Ga0311297_12171797	aspartate aminotransferase
					Bin61	3300029625 assembled Ga0311297_128154414	Ga0311297_128154414	aspartate aminotransferase-like enzyme
					Bin61	3300029625 assembled Ga0311297_114153121	Ga0311297_114153121	aspartate carbamoyltransferase catalytic subunit
					Bin61	3300029625 assembled Ga0311297_114153120	Ga0311297_114153120	aspartate carbamoyltransferase regulatory subunit
					Bin61	3300029625 assembled Ga0311297_117831395	Ga0311297_117831395	aspartate kinase
					Bin61	3300029625 assembled Ga0311297_12171793	Ga0311297_12171793	aspartate-semialdehyde dehydrogenase
					Bin61	3300029625 assembled Ga0311297_124082450	Ga0311297_124082450	aspartyl protease
					Bin61	3300029625 assembled Ga0311297_139133961	Ga0311297_139133961	aspartyl-tRNA synthetase
					Bin61	3300029625 assembled Ga0311297_117831365	Ga0311297_117831365	aspartyl-tRNA(Asn)/glutamyl-tRNA(Gln) amidotransferase subunit A
					Bin61	3300029625 assembled Ga0311297_106283529	Ga0311297_106283529	aspartyl-tRNA(Asn)/glutamyl-tRNA(Gln) amidotransferase subunit A
					Bin61	3300029625 assembled Ga0311297_129075711	Ga0311297_129075711	aspartyl-tRNA(Asn)/glutamyl-tRNA(Gln) amidotransferase subunit B
					Bin61	3300029625 assembled Ga0311297_106283530	Ga0311297_106283530	aspartyl-tRNA(Asn)/glutamyl-tRNA(Gln) amidotransferase subunit C
					Bin61	3300029625 assembled Ga0311297_106283545	Ga0311297_106283545	ATP adenylyltransferase
					Bin61	3300029625 assembled Ga0311297_125214746	Ga0311297_125214746	ATP phosphoribosyltransferase
					Bin61	3300029625 assembled Ga0311297_114547812	Ga0311297_114547812	ATP-binding cassette subfamily E protein 1
					Bin61	3300029625 assembled Ga0311297_109645624	Ga0311297_109645624	ATP-binding protein involved in chromosome partitioning
					Bin61	3300029625 assembled Ga0311297_117831355	Ga0311297_117831355	ATP-dependent Lhr-like helicase
					Bin61	3300029625 assembled Ga0311297_128214010	Ga0311297_128214010	ATP-dependent Lhr-like helicase
					Bin61	3300029625 assembled Ga0311297_106283541	Ga0311297_106283541	benzoyl-CoA reductase/2-hydroxyglutaryl-CoA dehydratase subunit BcrC/BadD/HgdB
					Bin61	3300029625 assembled Ga0311297_106283540	Ga0311297_106283540	benzoyl-CoA reductase/2-hydroxyglutaryl-CoA dehydratase subunit BcrC/BadD/HgdB
					Bin61	3300029625 assembled Ga0311297_11783135	Ga0311297_11783135	bifunctional DNA-binding transcriptional regulator/antitoxin component of YhaV-PrlF toxin-antitoxin module
					Bin61	3300029625 assembled Ga0311297_124082469	Ga0311297_124082469	bifunctional enzyme Fae/Hps
					Bin61	3300029625 assembled Ga0311297_106283526	Ga0311297_106283526	bifunctional non-homologous end joining protein LigD
					Bin61	3300029625 assembled Ga0311297_118994226	Ga0311297_118994226	bifunctional non-homologous end joining protein LigD
					Bin61	3300029625 assembled Ga0311297_106283536	Ga0311297_106283536	biotin transport system substrate-specific component
					Bin61	3300029625 assembled Ga0311297_114547847	Ga0311297_114547847	BirA family biotin operon repressor/biotin-[acetyl-CoA-carboxylase] ligase
					Bin61	3300029625 assembled Ga0311297_139133944	Ga0311297_139133944	branched-chain amino acid aminotransferase
					Bin61	3300029625 assembled Ga0311297_109301324	Ga0311297_109301324	branched-chain amino acid transport system ATP-binding protein
					Bin61	3300029625 assembled Ga0311297_101820816	Ga0311297_101820816	branched-chain amino acid transport system ATP-binding protein
					Bin61	3300029625 assembled Ga0311297_12235117	Ga0311297_12235117	branched-chain amino acid transport system ATP-binding protein
					Bin61	3300029625 assembled Ga0311297_124082454	Ga0311297_124082454	branched-chain amino acid transport system ATP-binding protein
					Bin61	3300029625 assembled Ga0311297_12235118	Ga0311297_12235118	branched-chain amino acid transport system ATP-binding protein
					Bin61	3300029625 assembled Ga0311297_101820817	Ga0311297_101820817	branched-chain amino acid transport system ATP-binding protein
					Bin61	3300029625 assembled Ga0311297_109301325	Ga0311297_109301325	branched-chain amino acid transport system ATP-binding protein
					Bin61	3300029625 assembled Ga0311297_124082455	Ga0311297_124082455	branched-chain amino acid transport system ATP-binding protein/lipopolysaccharide export system ATP-binding protein
					Bin61	3300029625 assembled Ga0311297_109301323	Ga0311297_109301323	branched-chain amino acid transport system permease protein
					Bin61	3300029625 assembled Ga0311297_122351111	Ga0311297_122351111	branched-chain amino acid transport system permease protein
					Bin61	3300029625 assembled Ga0311297_124082456	Ga0311297_124082456	branched-chain amino acid transport system permease protein
					Bin61	3300029625 assembled Ga0311297_114547850	Ga0311297_114547850	branched-chain amino acid transport system permease protein
					Bin61	3300029625 assembled Ga0311297_124082457	Ga0311297_124082457	branched-chain amino acid transport system permease protein
					Bin61	3300029625 assembled Ga0311297_101820819	Ga0311297_101820819	branched-chain amino acid transport system permease protein
					Bin61	3300029625 assembled Ga0311297_122351110	Ga0311297_122351110	branched-chain amino acid transport system permease protein
					Bin61	3300029625 assembled Ga0311297_109301322	Ga0311297_109301322	branched-chain amino acid transport system permease protein
					Bin61	3300029625 assembled Ga0311297_101820820	Ga0311297_101820820	branched-chain amino acid transport system permease protein
					Bin61	3300029625 assembled Ga0311297_101820818	Ga0311297_101820818	branched-chain amino acid transport system substrate-binding protein
					Bin61	3300029625 assembled Ga0311297_109301321	Ga0311297_109301321	branched-chain amino acid transport system substrate-binding protein
					Bin61	3300029625 assembled Ga0311297_12235119	Ga0311297_12235119	branched-chain amino acid transport system substrate-binding protein
					Bin61	3300029625 assembled Ga0311297_124082458	Ga0311297_124082458	branched-chain amino acid transport system substrate-binding protein
					Bin61	3300029625 assembled Ga0311297_10571007	Ga0311297_10571007	Ca-activated chloride channel family protein
					Bin61	3300029625 assembled Ga0311297_117831333	Ga0311297_117831333	carbamoyl-phosphate synthase large subunit
					Bin61	3300029625 assembled Ga0311297_117831332	Ga0311297_117831332	carbamoyl-phosphate synthase small subunit
					Bin61	3300029625 assembled Ga0311297_123073011	Ga0311297_123073011	carbonic anhydrase
					Bin61	3300029625 assembled Ga0311297_114696844	Ga0311297_114696844	cation:H+ antiporter
					Bin61	3300029625 assembled Ga0311297_125214724	Ga0311297_125214724	CBS domain-containing protein
					Bin61	3300029625 assembled Ga0311297_12741764	Ga0311297_12741764	CBS domain-containing protein
					Bin61	3300029625 assembled Ga0311297_12521473	Ga0311297_12521473	CBS domain-containing protein
					Bin61	3300029625 assembled Ga0311297_12521472	Ga0311297_12521472	CBS domain-containing protein/CBS domain-containing protein/CBS domain-containing protein
					Bin61	3300029625 assembled Ga0311297_139133915	Ga0311297_139133915	CBS domain-containing protein/predicted transcriptional regulator
					Bin61	3300029625 assembled Ga0311297_109984916	Ga0311297_109984916	CBS domain-containing protein/ribosome-associated translation inhibitor RaiA
					Bin61	3300029625 assembled Ga0311297_109301320	Ga0311297_109301320	CcmE protein
					Bin61	3300029625 assembled Ga0311297_118994227	Ga0311297_118994227	CDP-2,3-bis-(O-geranylgeranyl)-sn-glycerol synthase
					Bin61	3300029625 assembled Ga0311297_125214772	Ga0311297_125214772	CDP-diacylglycerol--serine O-phosphatidyltransferase
					Bin61	3300029625 assembled Ga0311297_117831399	Ga0311297_117831399	cell division control protein 6
					Bin61	3300029625 assembled Ga0311297_11454788	Ga0311297_11454788	cell division GTPase FtsZ
					Bin61	3300029625 assembled Ga0311297_118103345	Ga0311297_118103345	cell division GTPase FtsZ
					Bin61	3300029625 assembled Ga0311297_118103344	Ga0311297_118103344	cell division GTPase FtsZ
					Bin61	3300029625 assembled Ga0311297_125214714	Ga0311297_125214714	cell division protein FtsZ
					Bin61	3300029625 assembled Ga0311297_10964563	Ga0311297_10964563	cell fate (sporulation/competence/biofilm development) regulator YlbF (YheA/YmcA/DUF963 family)
					Bin61	3300029625 assembled Ga0311297_129075712	Ga0311297_129075712	cellulose synthase/poly-beta-1,6-N-acetylglucosamine synthase-like glycosyltransferase
					Bin61	3300029625 assembled Ga0311297_11454781	Ga0311297_11454781	chaperonin GroEL (HSP60 family)
					Bin61	3300029625 assembled Ga0311297_114153126	Ga0311297_114153126	chaperonin GroEL (HSP60 family)
					Bin61	3300029625 assembled Ga0311297_109645649	Ga0311297_109645649	chemotaxis protein CheC
					Bin61	3300029625 assembled Ga0311297_109645648	Ga0311297_109645648	chemotaxis protein CheD
					Bin61	3300029625 assembled Ga0311297_109645647	Ga0311297_109645647	chemotaxis protein methyltransferase CheR
					Bin61	3300029625 assembled Ga0311297_11262439	Ga0311297_11262439	chorismate dehydratase
					Bin61	3300029625 assembled Ga0311297_12408245	Ga0311297_12408245	chorismate mutase/prephenate dehydratase
					Bin61	3300029625 assembled Ga0311297_139133914	Ga0311297_139133914	chorismate synthase
					Bin61	3300029625 assembled Ga0311297_106295912	Ga0311297_106295912	chromosome segregation protein
					Bin61	3300029625 assembled Ga0311297_11653338	Ga0311297_11653338	citrate synthase
					Bin61	3300029625 assembled Ga0311297_12408242	Ga0311297_12408242	class I fructose-bisphosphate aldolase/fructose-bisphosphate aldolase/2-amino-3,7-dideoxy-D-threo-hept-6-ulosonate synthase
					Bin61	3300029625 assembled Ga0311297_129075777	Ga0311297_129075777	CO dehydrogenase maturation factor
					Bin61	3300029625 assembled Ga0311297_129075783	Ga0311297_129075783	CO dehydrogenase maturation factor
					Bin61	3300029625 assembled Ga0311297_109301312	Ga0311297_109301312	CO dehydrogenase/acetyl-CoA synthase gamma subunit (corrinoid Fe-S protein)/CO dehydrogenase/acetyl-CoA synthase gamma subunit (corrinoid Fe-S protein)
					Bin61	3300029625 assembled Ga0311297_117598635	Ga0311297_117598635	cob(I)alamin adenosyltransferase
					Bin61	3300029625 assembled Ga0311297_117831341	Ga0311297_117831341	cobalt-precorrin 5A hydrolase
					Bin61	3300029625 assembled Ga0311297_117831339	Ga0311297_117831339	cobalt-precorrin-5B (C1)-methyltransferase
					Bin61	3300029625 assembled Ga0311297_117831338	Ga0311297_117831338	cobalt-precorrin-7 (C5)-methyltransferase
					Bin61	3300029625 assembled Ga0311297_117831345	Ga0311297_117831345	cobalt/nickel transport protein
					Bin61	3300029625 assembled Ga0311297_125214786	Ga0311297_125214786	cobalt/nickel transport system ATP-binding protein
					Bin61	3300029625 assembled Ga0311297_117831347	Ga0311297_117831347	cobalt/nickel transport system ATP-binding protein
					Bin61	3300029625 assembled Ga0311297_125214784	Ga0311297_125214784	cobalt/nickel transport system permease protein
					Bin61	3300029625 assembled Ga0311297_125214783	Ga0311297_125214783	cobalt/nickel transport system permease protein
					Bin61	3300029625 assembled Ga0311297_125214785	Ga0311297_125214785	cobalt/nickel transport system permease protein
					Bin61	3300029625 assembled Ga0311297_117831344	Ga0311297_117831344	cobalt/nickel transport system permease protein
					Bin61	3300029625 assembled Ga0311297_117831346	Ga0311297_117831346	cobalt/nickel transport system permease protein
					Bin61	3300029625 assembled Ga0311297_11166003	Ga0311297_11166003	cobaltochelatase CobN
					Bin61	3300029625 assembled Ga0311297_11166005	Ga0311297_11166005	cobaltochelatase CobN
					Bin61	3300029625 assembled Ga0311297_11166001	Ga0311297_11166001	cobaltochelatase CobN
					Bin61	3300029625 assembled Ga0311297_139133929	Ga0311297_139133929	coenzyme F420 hydrogenase subunit beta
					Bin61	3300029625 assembled Ga0311297_13479184	Ga0311297_13479184	coenzyme F420 hydrogenase/dehydrogenase beta subunit
					Bin61	3300029625 assembled Ga0311297_114547828	Ga0311297_114547828	coenzyme F420-0:L-glutamate ligase/coenzyme F420-1:gamma-L-glutamate ligase
[truncated: 1,268 more rows]
