# Supplementary material for: Mixing of meteoric and geothermal fluids supports hyperdiverse chemosynthetic hydrothermal communities
Source: Nat Commun. 2019 Feb 8;10:681. doi: 10.1038/s41467-019-08499-1 (PMC6368606; doi:10.1038/s41467-019-08499-1)
Supplement: Supplementary file 10 — Supplementary Data 7 [file 41467_2019_8499_MOESM10_ESM.xlsx]

## Sheet: Sheet1
Scaffolds:	Bin Name	IMG Scaffold IDs	Taxon	Genes:	Bin Name	IMG Gene ID	IMG Locus Tag	Gene Product Name	KEGG Functions	Bin Name	KEGG ID	KEGG Name
	Bin21	Ga0311297_1156427	Verstraetarchaeota		Bin21	3300029625 assembled Ga0311297_12442473	Ga0311297_12442473	16S rRNA (adenine1518-N6/adenine1519-N6)-dimethyltransferase		Bin21	KO:K00012	UDPglucose 6-dehydrogenase [EC:1.1.1.22] (UGDH, ugd)
	Bin21	Ga0311297_1330844	Verstraetarchaeota		Bin21	3300029625 assembled Ga0311297_10449604	Ga0311297_10449604	16S rRNA (cytosine967-C5)-methyltransferase		Bin21	KO:K00014	shikimate dehydrogenase [EC:1.1.1.25] (aroE)
	Bin21	Ga0311297_1076788	Verstraetarchaeota		Bin21	3300029625 assembled Ga0311297_10784788	Ga0311297_10784788	2'-5' RNA ligase		Bin21	KO:K00030	isocitrate dehydrogenase (NAD+) [EC:1.1.1.41] (IDH3)
	Bin21	Ga0311297_1060771	Verstraetarchaeota		Bin21	3300029625 assembled Ga0311297_11148635	Ga0311297_11148635	2,3-bisphosphoglycerate-independent phosphoglycerate mutase		Bin21	KO:K00052	3-isopropylmalate dehydrogenase [EC:1.1.1.85] (leuB)
	Bin21	Ga0311297_1175773	Verstraetarchaeota		Bin21	3300029625 assembled Ga0311297_12442479	Ga0311297_12442479	2-(3-amino-3-carboxypropyl)histidine synthase		Bin21	KO:K00058	D-3-phosphoglycerate dehydrogenase [EC:1.1.1.95] (serA, PHGDH)
	Bin21	Ga0311297_1161344	Verstraetarchaeota		Bin21	3300029625 assembled Ga0311297_12664938	Ga0311297_12664938	2-isopropylmalate synthase		Bin21	KO:K00133	aspartate-semialdehyde dehydrogenase [EC:1.2.1.11] (asd)
	Bin21	Ga0311297_1248616	Verstraetarchaeota		Bin21	3300029625 assembled Ga0311297_10261375	Ga0311297_10261375	2-isopropylmalate synthase/methanogen homocitrate synthase		Bin21	KO:K00169	pyruvate ferredoxin oxidoreductase alpha subunit [EC:1.2.7.1] (porA)
	Bin21	Ga0311297_1005263	Verstraetarchaeota		Bin21	3300029625 assembled Ga0311297_131747212	Ga0311297_131747212	2-polyprenyl-3-methyl-5-hydroxy-6-metoxy-1,4-benzoquinol methylase		Bin21	KO:K00171	pyruvate ferredoxin oxidoreductase delta subunit [EC:1.2.7.1] (porD)
	Bin21	Ga0311297_1244299	Verstraetarchaeota		Bin21	3300029625 assembled Ga0311297_13174725	Ga0311297_13174725	2-polyprenyl-3-methyl-5-hydroxy-6-metoxy-1,4-benzoquinol methylase		Bin21	KO:K00172	pyruvate ferredoxin oxidoreductase gamma subunit [EC:1.2.7.1] (porG)
	Bin21	Ga0311297_1043430	Verstraetarchaeota		Bin21	3300029625 assembled Ga0311297_104284112	Ga0311297_104284112	23S rRNA (uridine2552-2'-O)-methyltransferase		Bin21	KO:K00189	2-oxoisovalerate ferredoxin oxidoreductase, gamma subunit [EC:1.2.7.7] (vorG)
	Bin21	Ga0311297_1022890	Verstraetarchaeota		Bin21	3300029625 assembled Ga0311297_11695773	Ga0311297_11695773	23S rRNA (uridine2552-2'-O)-methyltransferase		Bin21	KO:K00192	acetyl-CoA decarbonylase/synthase complex subunit alpha [EC:1.2.7.4] (cdhA)
	Bin21	Ga0311297_1189793	Verstraetarchaeota		Bin21	3300029625 assembled Ga0311297_11448006	Ga0311297_11448006	3-dehydroquinate dehydratase-1		Bin21	KO:K00193	acetyl-CoA decarbonylase/synthase complex subunit beta [EC:2.3.1.-] (cdhC)
	Bin21	Ga0311297_1144922	Verstraetarchaeota		Bin21	3300029625 assembled Ga0311297_11448005	Ga0311297_11448005	3-dehydroquinate synthase		Bin21	KO:K00194	acetyl-CoA decarbonylase/synthase complex subunit delta [EC:2.1.1.245] (cdhD, acsD)
	Bin21	Ga0311297_1125227	Verstraetarchaeota		Bin21	3300029625 assembled Ga0311297_11448004	Ga0311297_11448004	3-deoxy-7-phosphoheptulonate synthase		Bin21	KO:K00195	acetyl-CoA decarbonylase/synthase complex subunit epsilon (cdhB)
	Bin21	Ga0311297_1031624	Verstraetarchaeota		Bin21	3300029625 assembled Ga0311297_11364131	Ga0311297_11364131	3-hexulose-6-phosphate synthase/6-phospho-3-hexuloisomerase		Bin21	KO:K00197	acetyl-CoA decarbonylase/synthase complex subunit gamma [EC:2.1.1.245] (cdhE, acsC)
	Bin21	Ga0311297_1045686	Verstraetarchaeota		Bin21	3300029625 assembled Ga0311297_13287151	Ga0311297_13287151	3-hydroxyacyl-CoA dehydrogenase		Bin21	KO:K00320	5,10-methylenetetrahydromethanopterin reductase [EC:1.5.98.2] (mer)
	Bin21	Ga0311297_1067858	Verstraetarchaeota		Bin21	3300029625 assembled Ga0311297_11674861	Ga0311297_11674861	3-hydroxyacyl-CoA dehydrogenase		Bin21	KO:K00332	NADH-quinone oxidoreductase subunit C [EC:1.6.5.3] (nuoC)
	Bin21	Ga0311297_1126073	Verstraetarchaeota		Bin21	3300029625 assembled Ga0311297_14164128	Ga0311297_14164128	3-hydroxybutyryl-CoA dehydrogenase		Bin21	KO:K00333	NADH-quinone oxidoreductase subunit D [EC:1.6.5.3] (nuoD)
	Bin21	Ga0311297_1318280	Verstraetarchaeota		Bin21	3300029625 assembled Ga0311297_10261374	Ga0311297_10261374	3-isopropylmalate dehydrogenase		Bin21	KO:K00337	NADH-quinone oxidoreductase subunit H [EC:1.6.5.3] (nuoH)
	Bin21	Ga0311297_1044960	Verstraetarchaeota		Bin21	3300029625 assembled Ga0311297_11448009	Ga0311297_11448009	3-phosphoshikimate 1-carboxyvinyltransferase		Bin21	KO:K00341	NADH-quinone oxidoreductase subunit L [EC:1.6.5.3] (nuoL)
	Bin21	Ga0311297_1112912	Verstraetarchaeota		Bin21	3300029625 assembled Ga0311297_12765015	Ga0311297_12765015	3-polyprenyl-4-hydroxybenzoate decarboxylase		Bin21	KO:K00342	NADH-quinone oxidoreductase subunit M [EC:1.6.5.3] (nuoM)
	Bin21	Ga0311297_1192255	Verstraetarchaeota		Bin21	3300029625 assembled Ga0311297_10709497	Ga0311297_10709497	4-hydroxy-3-polyprenylbenzoate decarboxylase		Bin21	KO:K00390	phosphoadenosine phosphosulfate reductase [EC:1.8.4.8] (cysH)
	Bin21	Ga0311297_1023218	Verstraetarchaeota		Bin21	3300029625 assembled Ga0311297_116799616	Ga0311297_116799616	4-hydroxyphenylacetate 3-monooxygenase/4-hydroxybutyryl-CoA dehydratase/vinylacetyl-CoA-Delta-isomerase		Bin21	KO:K00441	coenzyme F420 hydrogenase subunit beta [EC:1.12.98.1] (frhB)
	Bin21	Ga0311297_1416412	Verstraetarchaeota		Bin21	3300029625 assembled Ga0311297_117657919	Ga0311297_117657919	4-nitrophenyl phosphatase		Bin21	KO:K00525	ribonucleoside-diphosphate reductase alpha chain [EC:1.17.4.1] (E1.17.4.1A, nrdA, nrdE)
	Bin21	Ga0311297_1070114	Verstraetarchaeota		Bin21	3300029625 assembled Ga0311297_10801058	Ga0311297_10801058	4-oxalocrotonate tautomerase		Bin21	KO:K00527	ribonucleoside-triphosphate reductase [EC:1.17.4.2] (nrdD)
	Bin21	Ga0311297_1022373	Verstraetarchaeota		Bin21	3300029625 assembled Ga0311297_11505042	Ga0311297_11505042	4-phosphopantoate--beta-alanine ligase		Bin21	KO:K00555	tRNA (guanine26-N2/guanine27-N2)-dimethyltransferase [EC:2.1.1.215 2.1.1.216] (TRMT1, trm1)
	Bin21	Ga0311297_1198006	Verstraetarchaeota		Bin21	3300029625 assembled Ga0311297_10002448	Ga0311297_10002448	5'-methylthioadenosine phosphorylase		Bin21	KO:K00567	methylated-DNA-[protein]-cysteine S-methyltransferase [EC:2.1.1.63] (ogt, MGMT)
	Bin21	Ga0311297_1276501	Verstraetarchaeota		Bin21	3300029625 assembled Ga0311297_13067974	Ga0311297_13067974	5'-nucleotidase		Bin21	KO:K00573	protein-L-isoaspartate(D-aspartate) O-methyltransferase [EC:2.1.1.77] (E2.1.1.77, pcm)
	Bin21	Ga0311297_1003641	Verstraetarchaeota		Bin21	3300029625 assembled Ga0311297_107562214	Ga0311297_107562214	5'-phosphate synthase pdxT subunit		Bin21	KO:K00577	tetrahydromethanopterin S-methyltransferase subunit A [EC:2.1.1.86] (mtrA)
	Bin21	Ga0311297_1076355	Verstraetarchaeota		Bin21	3300029625 assembled Ga0311297_10954053	Ga0311297_10954053	5,10-methylenetetrahydromethanopterin reductase		Bin21	KO:K00584	tetrahydromethanopterin S-methyltransferase subunit H [EC:2.1.1.86] (mtrH)
	Bin21	Ga0311297_1003228	Verstraetarchaeota		Bin21	3300029625 assembled Ga0311297_11148634	Ga0311297_11148634	5,6,7,8-tetrahydromethanopterin hydro-lyase		Bin21	KO:K00586	diphthine synthase [EC:2.1.1.98] (DPH5)
	Bin21	Ga0311297_1146811	Verstraetarchaeota		Bin21	3300029625 assembled Ga0311297_12231312	Ga0311297_12231312	5-(carboxyamino)imidazole ribonucleotide mutase		Bin21	KO:K00609	aspartate carbamoyltransferase catalytic subunit [EC:2.1.3.2] (pyrB, PYR2)
	Bin21	Ga0311297_1334740	Verstraetarchaeota		Bin21	3300029625 assembled Ga0311297_11360711	Ga0311297_11360711	5-formaminoimidazole-4-carboxamide-1-(beta)-D-ribofuranosyl 5'-monophosphate synthetase		Bin21	KO:K00610	aspartate carbamoyltransferase regulatory subunit (pyrI)
	Bin21	Ga0311297_1054848	Verstraetarchaeota		Bin21	3300029625 assembled Ga0311297_113658911	Ga0311297_113658911	5-formyltetrahydrofolate cyclo-ligase		Bin21	KO:K00611	ornithine carbamoyltransferase [EC:2.1.3.3] (OTC, argF, argI)
	Bin21	Ga0311297_1032691	Verstraetarchaeota		Bin21	3300029625 assembled Ga0311297_11609982	Ga0311297_11609982	6-phospho-3-hexuloisomerase		Bin21	KO:K00615	transketolase [EC:2.2.1.1] (E2.2.1.1, tktA, tktB)
	Bin21	Ga0311297_1022585	Verstraetarchaeota		Bin21	3300029625 assembled Ga0311297_110005624	Ga0311297_110005624	7-cyano-7-deazaguanine tRNA-ribosyltransferase		Bin21	KO:K00626	acetyl-CoA C-acetyltransferase [EC:2.3.1.9] (E2.3.1.9, atoB)
	Bin21	Ga0311297_1136071	Verstraetarchaeota		Bin21	3300029625 assembled Ga0311297_10261373	Ga0311297_10261373	8-oxo-dGTP diphosphatase		Bin21	KO:K00688	starch phosphorylase [EC:2.4.1.1] (E2.4.1.1, glgP, PYG)
	Bin21	Ga0311297_1217828	Verstraetarchaeota		Bin21	3300029625 assembled Ga0311297_11765798	Ga0311297_11765798	[lysine-biosynthesis-protein LysW]--L-2-aminoadipate ligase		Bin21	KO:K00759	adenine phosphoribosyltransferase [EC:2.4.2.7] (APRT, apt)
	Bin21	Ga0311297_1069061	Verstraetarchaeota		Bin21	3300029625 assembled Ga0311297_117657915	Ga0311297_117657915	[lysine-biosynthesis-protein LysW]--L-2-aminoadipate ligase		Bin21	KO:K00766	anthranilate phosphoribosyltransferase [EC:2.4.2.18] (trpD)
	Bin21	Ga0311297_1059962	Verstraetarchaeota		Bin21	3300029625 assembled Ga0311297_11026594	Ga0311297_11026594	ABC-2 type transport system ATP-binding protein		Bin21	KO:K00772	5'-methylthioadenosine phosphorylase [EC:2.4.2.28] (mtaP, MTAP)
	Bin21	Ga0311297_1074792	Verstraetarchaeota		Bin21	3300029625 assembled Ga0311297_10678582	Ga0311297_10678582	ABC-2 type transport system ATP-binding protein		Bin21	KO:K00784	ribonuclease Z [EC:3.1.26.11] (rnz)
	Bin21	Ga0311297_1195665	Verstraetarchaeota		Bin21	3300029625 assembled Ga0311297_10873233	Ga0311297_10873233	ABC-2 type transport system ATP-binding protein		Bin21	KO:K00789	S-adenosylmethionine synthetase [EC:2.5.1.6] (metK)
	Bin21	Ga0311297_1042841	Verstraetarchaeota		Bin21	3300029625 assembled Ga0311297_10873232	Ga0311297_10873232	ABC-2 type transport system permease protein		Bin21	KO:K00797	spermidine synthase [EC:2.5.1.16] (speE, SRM)
	Bin21	Ga0311297_1128964	Verstraetarchaeota		Bin21	3300029625 assembled Ga0311297_10678581	Ga0311297_10678581	ABC-2 type transport system permease protein		Bin21	KO:K00800	3-phosphoshikimate 1-carboxyvinyltransferase [EC:2.5.1.19] (aroA)
	Bin21	Ga0311297_1306921	Verstraetarchaeota		Bin21	3300029625 assembled Ga0311297_11026593	Ga0311297_11026593	ABC-2 type transport system permease protein		Bin21	KO:K00820	glucosamine--fructose-6-phosphate aminotransferase (isomerizing) [EC:2.6.1.16] (glmS, GFPT)
	Bin21	Ga0311297_1251788	Verstraetarchaeota		Bin21	3300029625 assembled Ga0311297_11148636	Ga0311297_11148636	ABC-type branched-subunit amino acid transport system substrate-binding protein		Bin21	KO:K00826	branched-chain amino acid aminotransferase [EC:2.6.1.42] (E2.6.1.42, ilvE)
	Bin21	Ga0311297_1211315	Verstraetarchaeota		Bin21	3300029625 assembled Ga0311297_10328334	Ga0311297_10328334	ABC-type lipoprotein release transport system permease subunit		Bin21	KO:K00830	alanine-glyoxylate transaminase / serine-glyoxylate transaminase / serine-pyruvate transaminase [EC:2.6.1.44 2.6.1.45 2.6.1.51] (AGXT)
	Bin21	Ga0311297_1306797	Verstraetarchaeota		Bin21	3300029625 assembled Ga0311297_10328331	Ga0311297_10328331	ABC-type lipoprotein release transport system permease subunit		Bin21	KO:K00845	glucokinase [EC:2.7.1.2] (glk)
	Bin21	Ga0311297_1102659	Verstraetarchaeota		Bin21	3300029625 assembled Ga0311297_11338341	Ga0311297_11338341	ABC-type Zn uptake system ZnuABC Zn-binding protein ZnuA		Bin21	KO:K00852	ribokinase [EC:2.7.1.15] (rbsK, RBKS)
	Bin21	Ga0311297_1103431	Verstraetarchaeota		Bin21	3300029625 assembled Ga0311297_113641311	Ga0311297_113641311	acetoin utilization deacetylase AcuC-like enzyme		Bin21	KO:K00891	shikimate kinase [EC:2.7.1.71] (E2.7.1.71, aroK, aroL)
	Bin21	Ga0311297_1218461	Verstraetarchaeota		Bin21	3300029625 assembled Ga0311297_11793954	Ga0311297_11793954	acetoin utilization deacetylase AcuC-like enzyme/acetoin utilization deacetylase AcuC-like enzyme		Bin21	KO:K00927	phosphoglycerate kinase [EC:2.7.2.3] (PGK, pgk)
	Bin21	Ga0311297_1026760	Verstraetarchaeota		Bin21	3300029625 assembled Ga0311297_10827812	Ga0311297_10827812	acetolactate synthase-1/2/3 large subunit		Bin21	KO:K00928	aspartate kinase [EC:2.7.2.4] (lysC)
	Bin21	Ga0311297_1019886	Verstraetarchaeota		Bin21	3300029625 assembled Ga0311297_11651737	Ga0311297_11651737	acetolactate synthase-1/2/3 large subunit		Bin21	KO:K00940	nucleoside-diphosphate kinase [EC:2.7.4.6] (ndk, NME)
	Bin21	Ga0311297_1082781	Verstraetarchaeota		Bin21	3300029625 assembled Ga0311297_11674863	Ga0311297_11674863	acetyl-CoA acetyltransferase		Bin21	KO:K00941	hydroxymethylpyrimidine/phosphomethylpyrimidine kinase [EC:2.7.1.49 2.7.4.7] (thiD)
	Bin21	Ga0311297_1078456	Verstraetarchaeota		Bin21	3300029625 assembled Ga0311297_115642711	Ga0311297_115642711	acetyl-CoA C-acetyltransferase		Bin21	KO:K00943	dTMP kinase [EC:2.7.4.9] (tmk, DTYMK)
	Bin21	Ga0311297_1010982	Verstraetarchaeota		Bin21	3300029625 assembled Ga0311297_11360713	Ga0311297_11360713	acetyl-CoA C-acetyltransferase		Bin21	KO:K00946	thiamine-monophosphate kinase [EC:2.7.4.16] (thiL)
	Bin21	Ga0311297_1301821	Verstraetarchaeota		Bin21	3300029625 assembled Ga0311297_13287153	Ga0311297_13287153	acetyl-CoA C-acetyltransferase/acetyl-CoA acyltransferase		Bin21	KO:K00948	ribose-phosphate pyrophosphokinase [EC:2.7.6.1] (PRPS, prsA)
	Bin21	Ga0311297_1176579	Verstraetarchaeota		Bin21	3300029625 assembled Ga0311297_11011008	Ga0311297_11011008	acetyl-CoA decarbonylase/synthase complex subunit alpha		Bin21	KO:K00952	nicotinamide-nucleotide adenylyltransferase [EC:2.7.7.1] (nadM)
	Bin21	Ga0311297_1033355	Verstraetarchaeota		Bin21	3300029625 assembled Ga0311297_11011006	Ga0311297_11011006	acetyl-CoA decarbonylase/synthase complex subunit beta		Bin21	KO:K00965	UDPglucose--hexose-1-phosphate uridylyltransferase [EC:2.7.7.12] (galT, GALT)
	Bin21	Ga0311297_1012130	Verstraetarchaeota		Bin21	3300029625 assembled Ga0311297_11011005	Ga0311297_11011005	acetyl-CoA decarbonylase/synthase complex subunit delta		Bin21	KO:K00966	mannose-1-phosphate guanylyltransferase [EC:2.7.7.13] (GMPP)
	Bin21	Ga0311297_1167996	Verstraetarchaeota		Bin21	3300029625 assembled Ga0311297_11011007	Ga0311297_11011007	acetyl-CoA decarbonylase/synthase complex subunit epsilon		Bin21	KO:K00973	glucose-1-phosphate thymidylyltransferase [EC:2.7.7.24] (E2.7.7.24, rfbA, rffH)
	Bin21	Ga0311297_1082258	Verstraetarchaeota		Bin21	3300029625 assembled Ga0311297_11011004	Ga0311297_11011004	acetyl-CoA decarbonylase/synthase complex subunit gamma		Bin21	KO:K01007	pyruvate, water dikinase [EC:2.7.9.2] (pps, ppsA)
	Bin21	Ga0311297_1026826	Verstraetarchaeota		Bin21	3300029625 assembled Ga0311297_11659161	Ga0311297_11659161	acetyl-CoA synthetase (ADP-forming)		Bin21	KO:K01011	thiosulfate/3-mercaptopyruvate sulfurtransferase [EC:2.8.1.1 2.8.1.2] (TST, MPST, sseA)
	Bin21	Ga0311297_1325371	Verstraetarchaeota		Bin21	3300029625 assembled Ga0311297_117657913	Ga0311297_117657913	acetylglutamate/LysW-gamma-L-alpha-aminoadipate kinase		Bin21	KO:K01012	biotin synthase [EC:2.8.1.6] (bioB)
	Bin21	Ga0311297_1108500	Verstraetarchaeota		Bin21	3300029625 assembled Ga0311297_117657912	Ga0311297_117657912	acetylornithine/LysW-gamma-L-lysine aminotransferase		Bin21	KO:K01079	phosphoserine phosphatase [EC:3.1.3.3] (serB, PSPH)
	Bin21	Ga0311297_1045657	Verstraetarchaeota		Bin21	3300029625 assembled Ga0311297_124424727	Ga0311297_124424727	acetyltransferase-like isoleucine patch superfamily enzyme/UDP-3-O-[3-hydroxymyristoyl] glucosamine N-acyltransferase		Bin21	KO:K01091	phosphoglycolate phosphatase [EC:3.1.3.18] (gph)
	Bin21	Ga0311297_1248090	Verstraetarchaeota		Bin21	3300029625 assembled Ga0311297_14164124	Ga0311297_14164124	ACR3 family arsenite transporter		Bin21	KO:K01179	endoglucanase [EC:3.2.1.4] (E3.2.1.4)
	Bin21	Ga0311297_1293292	Verstraetarchaeota		Bin21	3300029625 assembled Ga0311297_11209266	Ga0311297_11209266	ACT domain-containing protein		Bin21	KO:K01251	adenosylhomocysteinase [EC:3.3.1.1] (E3.3.1.1, ahcY)
	Bin21	Ga0311297_1075622	Verstraetarchaeota		Bin21	3300029625 assembled Ga0311297_11674865	Ga0311297_11674865	acyl dehydratase		Bin21	KO:K01262	Xaa-Pro aminopeptidase [EC:3.4.11.9] (pepP)
	Bin21	Ga0311297_1070949	Verstraetarchaeota		Bin21	3300029625 assembled Ga0311297_11978663	Ga0311297_11978663	acyl dehydratase		Bin21	KO:K01409	N6-L-threonylcarbamoyladenine synthase [EC:2.3.1.234] (KAE1, tsaD, QRI7)
	Bin21	Ga0311297_1144800	Verstraetarchaeota		Bin21	3300029625 assembled Ga0311297_12874002	Ga0311297_12874002	acyl-CoA dehydrogenase		Bin21	KO:K01439	succinyl-diaminopimelate desuccinylase [EC:3.5.1.18] (dapE)
	Bin21	Ga0311297_1223131	Verstraetarchaeota		Bin21	3300029625 assembled Ga0311297_10456864	Ga0311297_10456864	adenine phosphoribosyltransferase		Bin21	KO:K01465	dihydroorotase [EC:3.5.2.3] (URA4, pyrC)
	Bin21	Ga0311297_1170709	Verstraetarchaeota		Bin21	3300029625 assembled Ga0311297_10002449	Ga0311297_10002449	adenosylhomocysteinase		Bin21	KO:K01480	agmatinase [EC:3.5.3.11] (speB)
	Bin21	Ga0311297_1173870	Verstraetarchaeota		Bin21	3300029625 assembled Ga0311297_113641315	Ga0311297_113641315	adenylate cyclase class 2		Bin21	KO:K01499	methenyltetrahydromethanopterin cyclohydrolase [EC:3.5.4.27] (mch)
	Bin21	Ga0311297_1197866	Verstraetarchaeota		Bin21	3300029625 assembled Ga0311297_114681112	Ga0311297_114681112	adenylate kinase		Bin21	KO:K01533	Cu2+-exporting ATPase [EC:3.6.3.4] (copB)
	Bin21	Ga0311297_1169577	Verstraetarchaeota		Bin21	3300029625 assembled Ga0311297_113641312	Ga0311297_113641312	adenylosuccinate synthase		Bin21	KO:K01609	indole-3-glycerol phosphate synthase [EC:4.1.1.48] (trpC)
	Bin21	Ga0311297_1266493	Verstraetarchaeota		Bin21	3300029625 assembled Ga0311297_11505045	Ga0311297_11505045	adenylyltransferase/sulfurtransferase		Bin21	KO:K01619	deoxyribose-phosphate aldolase [EC:4.1.2.4] (deoC, DERA)
	Bin21	Ga0311297_1041426	Verstraetarchaeota		Bin21	3300029625 assembled Ga0311297_10607713	Ga0311297_10607713	agmatinase		Bin21	KO:K01622	fructose 1,6-bisphosphate aldolase/phosphatase [EC:4.1.2.13 3.1.3.11] (K01622)
	Bin21	Ga0311297_1000244	Verstraetarchaeota		Bin21	3300029625 assembled Ga0311297_10824808	Ga0311297_10824808	AGZA family xanthine/uracil permease-like MFS transporter		Bin21	KO:K01641	hydroxymethylglutaryl-CoA synthase [EC:2.3.3.10] (E2.3.3.10)
	Bin21	Ga0311297_1095405	Verstraetarchaeota		Bin21	3300029625 assembled Ga0311297_10824809	Ga0311297_10824809	AGZA family xanthine/uracil permease-like MFS transporter		Bin21	KO:K01644	citrate lyase subunit beta / citryl-CoA lyase [EC:4.1.3.34] (citE)
	Bin21	Ga0311297_1157184	Verstraetarchaeota		Bin21	3300029625 assembled Ga0311297_10259281	Ga0311297_10259281	alanine dehydrogenase		Bin21	KO:K01649	2-isopropylmalate synthase [EC:2.3.3.13] (leuA)
	Bin21	Ga0311297_1165916	Verstraetarchaeota		Bin21	3300029625 assembled Ga0311297_10801051	Ga0311297_10801051	alanine-glyoxylate transaminase/serine-glyoxylate transaminase/serine-pyruvate transaminase		Bin21	KO:K01652	acetolactate synthase I/II/III large subunit [EC:2.2.1.6] (E2.2.1.6L, ilvB, ilvG, ilvI)
	Bin21	Ga0311297_1126801	Verstraetarchaeota		Bin21	3300029625 assembled Ga0311297_10756224	Ga0311297_10756224	alanyl-tRNA synthetase		Bin21	KO:K01657	anthranilate synthase component I [EC:4.1.3.27] (trpE)
	Bin21	Ga0311297_1248663	Verstraetarchaeota		Bin21	3300029625 assembled Ga0311297_11609987	Ga0311297_11609987	alcohol dehydrogenase class IV		Bin21	KO:K01658	anthranilate synthase component II [EC:4.1.3.27] (trpG)
	Bin21	Ga0311297_1046480	Verstraetarchaeota		Bin21	3300029625 assembled Ga0311297_11956659	Ga0311297_11956659	aldehyde:ferredoxin oxidoreductase		Bin21	KO:K01677	fumarate hydratase subunit alpha [EC:4.2.1.2] (E4.2.1.2AA, fumA)
	Bin21	Ga0311297_1064650	Verstraetarchaeota		Bin21	3300029625 assembled Ga0311297_10822584	Ga0311297_10822584	aldehyde:ferredoxin oxidoreductase		Bin21	KO:K01678	fumarate hydratase subunit beta [EC:4.2.1.2] (E4.2.1.2AB, fumB)
	Bin21	Ga0311297_1017785	Verstraetarchaeota		Bin21	3300029625 assembled Ga0311297_115642713	Ga0311297_115642713	aldehyde:ferredoxin oxidoreductase		Bin21	KO:K01689	enolase [EC:4.2.1.11] (ENO, eno)
	Bin21	Ga0311297_1032833	Verstraetarchaeota		Bin21	3300029625 assembled Ga0311297_10824801	Ga0311297_10824801	aldehyde:ferredoxin oxidoreductase		Bin21	KO:K01695	tryptophan synthase alpha chain [EC:4.2.1.20] (trpA)
	Bin21	Ga0311297_1100056	Verstraetarchaeota		Bin21	3300029625 assembled Ga0311297_10316241	Ga0311297_10316241	aldehyde:ferredoxin oxidoreductase		Bin21	KO:K01735	3-dehydroquinate synthase [EC:4.2.3.4] (aroB)
	Bin21	Ga0311297_1078478	Verstraetarchaeota		Bin21	3300029625 assembled Ga0311297_104648012	Ga0311297_104648012	aldehyde:ferredoxin oxidoreductase		Bin21	KO:K01736	chorismate synthase [EC:4.2.3.5] (aroC)
	Bin21	Ga0311297_1068175	Verstraetarchaeota		Bin21	3300029625 assembled Ga0311297_10784568	Ga0311297_10784568	alkanesulfonate monooxygenase SsuD/methylene tetrahydromethanopterin reductase-like flavin-dependent oxidoreductase (luciferase family)		Bin21	KO:K01784	UDP-glucose 4-epimerase [EC:5.1.3.2] (galE, GALE)
	Bin21	Ga0311297_1082480	Verstraetarchaeota		Bin21	3300029625 assembled Ga0311297_12176934	Ga0311297_12176934	alkanesulfonate monooxygenase SsuD/methylene tetrahydromethanopterin reductase-like flavin-dependent oxidoreductase (luciferase family)		Bin21	KO:K01790	dTDP-4-dehydrorhamnose 3,5-epimerase [EC:5.1.3.13] (rfbC, rmlC)
	Bin21	Ga0311297_1199505	Verstraetarchaeota		Bin21	3300029625 assembled Ga0311297_11674862	Ga0311297_11674862	alkylation response protein AidB-like acyl-CoA dehydrogenase		Bin21	KO:K01802	peptidylprolyl isomerase [EC:5.2.1.8] (E5.2.1.8)
	Bin21	Ga0311297_1167486	Verstraetarchaeota		Bin21	3300029625 assembled Ga0311297_10767884	Ga0311297_10767884	alkylation response protein AidB-like acyl-CoA dehydrogenase		Bin21	KO:K01803	triosephosphate isomerase (TIM) [EC:5.3.1.1] (TPI, tpiA)
	Bin21	Ga0311297_1024045	Verstraetarchaeota		Bin21	3300029625 assembled Ga0311297_11978662	Ga0311297_11978662	alkylation response protein AidB-like acyl-CoA dehydrogenase		Bin21	KO:K01814	phosphoribosylformimino-5-aminoimidazole carboxamide ribotide isomerase [EC:5.3.1.16] (hisA)
	Bin21	Ga0311297_1028681	Verstraetarchaeota		Bin21	3300029625 assembled Ga0311297_10767883	Ga0311297_10767883	alkylation response protein AidB-like acyl-CoA dehydrogenase		Bin21	KO:K01817	phosphoribosylanthranilate isomerase [EC:5.3.1.24] (trpF)
	Bin21	Ga0311297_1166466	Verstraetarchaeota		Bin21	3300029625 assembled Ga0311297_105484827	Ga0311297_105484827	alkylhydroperoxidase/carboxymuconolactone decarboxylase family protein YurZ		Bin21	KO:K01821	4-oxalocrotonate tautomerase [EC:5.3.2.6] (praC, xylH)
	Bin21	Ga0311297_1008151	Verstraetarchaeota		Bin21	3300029625 assembled Ga0311297_105484826	Ga0311297_105484826	alkylhydroperoxidase/carboxymuconolactone decarboxylase family protein YurZ		Bin21	KO:K01823	isopentenyl-diphosphate delta-isomerase [EC:5.3.3.2] (idi, IDI)
	Bin21	Ga0311297_1244247	Verstraetarchaeota		Bin21	3300029625 assembled Ga0311297_11765799	Ga0311297_11765799	alpha-aminoadipate carrier protein LysW		Bin21	KO:K01840	phosphomannomutase [EC:5.4.2.8] (manB)
	Bin21	Ga0311297_1287400	Verstraetarchaeota		Bin21	3300029625 assembled Ga0311297_10006923	Ga0311297_10006923	alpha-amylase		Bin21	KO:K01843	lysine 2,3-aminomutase [EC:5.4.3.2] (kamA)
	Bin21	Ga0311297_1120926	Verstraetarchaeota		Bin21	3300029625 assembled Ga0311297_13308449	Ga0311297_13308449	amidophosphoribosyltransferase		Bin21	KO:K01858	myo-inositol-1-phosphate synthase [EC:5.5.1.4] (INO1, ISYNA1)
	Bin21	Ga0311297_1133834	Verstraetarchaeota		Bin21	3300029625 assembled Ga0311297_10824803	Ga0311297_10824803	amino acid transporter		Bin21	KO:K01868	threonyl-tRNA synthetase [EC:6.1.1.3] (TARS, thrS)
	Bin21	Ga0311297_1149714	Verstraetarchaeota		Bin21	3300029625 assembled Ga0311297_10225855	Ga0311297_10225855	anaerobic selenocysteine-containing dehydrogenase		Bin21	KO:K01869	leucyl-tRNA synthetase [EC:6.1.1.4] (LARS, leuS)
	Bin21	Ga0311297_1323521	Verstraetarchaeota		Bin21	3300029625 assembled Ga0311297_12932922	Ga0311297_12932922	anaerobic selenocysteine-containing dehydrogenase/nitrate reductase alpha subunit		Bin21	KO:K01872	alanyl-tRNA synthetase [EC:6.1.1.7] (AARS, alaS)
	Bin21	Ga0311297_1364990	Verstraetarchaeota		Bin21	3300029625 assembled Ga0311297_11956657	Ga0311297_11956657	anaerobic sulfite reductase subunit A		Bin21	KO:K01874	methionyl-tRNA synthetase [EC:6.1.1.10] (MARS, metG)
	Bin21	Ga0311297_1026137	Verstraetarchaeota		Bin21	3300029625 assembled Ga0311297_114480017	Ga0311297_114480017	anthranilate phosphoribosyltransferase		Bin21	KO:K01875	seryl-tRNA synthetase [EC:6.1.1.11] (SARS, serS)
	Bin21	Ga0311297_1042117	Verstraetarchaeota		Bin21	3300029625 assembled Ga0311297_114480015	Ga0311297_114480015	anthranilate synthase component 1		Bin21	KO:K01876	aspartyl-tRNA synthetase [EC:6.1.1.12] (DARS, aspS)
	Bin21	Ga0311297_1007932	Verstraetarchaeota		Bin21	3300029625 assembled Ga0311297_114480014	Ga0311297_114480014	anthranilate synthase component 2		Bin21	KO:K01880	glycyl-tRNA synthetase [EC:6.1.1.14] (GARS, glyS1)
	Bin21	Ga0311297_1023734	Verstraetarchaeota		Bin21	3300029625 assembled Ga0311297_10121303	Ga0311297_10121303	antitoxin component of MazEF toxin-antitoxin module		Bin21	KO:K01881	prolyl-tRNA synthetase [EC:6.1.1.15] (PARS, proS)
	Bin21	Ga0311297_1165173	Verstraetarchaeota		Bin21	3300029625 assembled Ga0311297_12664933	Ga0311297_12664933	Arc/MetJ-type ribon-helix-helix transcriptional regulator		Bin21	KO:K01885	glutamyl-tRNA synthetase [EC:6.1.1.17] (EARS, gltX)
	Bin21	Ga0311297_1150504	Verstraetarchaeota		Bin21	3300029625 assembled Ga0311297_117657916	Ga0311297_117657916	argininosuccinate lyase		Bin21	KO:K01887	arginyl-tRNA synthetase [EC:6.1.1.19] (RARS, argS)
	Bin21	Ga0311297_1136413	Verstraetarchaeota		Bin21	3300029625 assembled Ga0311297_117657917	Ga0311297_117657917	argininosuccinate synthase		Bin21	KO:K01897	long-chain acyl-CoA synthetase [EC:6.2.1.3] (ACSL, fadD)
	Bin21	Ga0311297_1114863	Verstraetarchaeota		Bin21	3300029625 assembled Ga0311297_105484825	Ga0311297_105484825	arginyl-tRNA synthetase		Bin21	KO:K01902	succinyl-CoA synthetase alpha subunit [EC:6.2.1.5] (sucD)
	Bin21	Ga0311297_1179395	Verstraetarchaeota		Bin21	3300029625 assembled Ga0311297_14164123	Ga0311297_14164123	ArsR family metal-binding transcriptional regulator		Bin21	KO:K01903	succinyl-CoA synthetase beta subunit [EC:6.2.1.5] (sucC)
	Bin21	Ga0311297_1136589	Verstraetarchaeota		Bin21	3300029625 assembled Ga0311297_124424723	Ga0311297_124424723	asparagine N-glycosylation enzyme membrane subunit Stt3		Bin21	KO:K01905	acetyl-CoA synthetase (ADP-forming) [EC:6.2.1.13] (E6.2.1.13)
	Bin21	Ga0311297_1217693	Verstraetarchaeota		Bin21	3300029625 assembled Ga0311297_10464804	Ga0311297_10464804	asparagine synthase (glutamine-hydrolysing)		Bin21	KO:K01912	phenylacetate-CoA ligase [EC:6.2.1.30] (paaK)
	Bin21	Ga0311297_1015738	Verstraetarchaeota		Bin21	3300029625 assembled Ga0311297_11129122	Ga0311297_11129122	asparagine synthase (glutamine-hydrolysing)		Bin21	KO:K01916	NAD+ synthase [EC:6.3.1.5] (nadE)
	Bin21	Ga0311297_1103524	Verstraetarchaeota		Bin21	3300029625 assembled Ga0311297_10066993	Ga0311297_10066993	aspartate aminotransferase-like enzyme		Bin21	KO:K01921	D-alanine-D-alanine ligase [EC:6.3.2.4] (ddl)
	Bin21	Ga0311297_1089457	Verstraetarchaeota		Bin21	3300029625 assembled Ga0311297_10109828	Ga0311297_10109828	aspartate carbamoyltransferase catalytic subunit		Bin21	KO:K01934	5-formyltetrahydrofolate cyclo-ligase [EC:6.3.3.2] (MTHFS)
	Bin21	Ga0311297_1160998	Verstraetarchaeota		Bin21	3300029625 assembled Ga0311297_10109827	Ga0311297_10109827	aspartate carbamoyltransferase regulatory subunit		Bin21	KO:K01937	CTP synthase [EC:6.3.4.2] (pyrG, CTPS)
	Bin21	Ga0311297_1377040	Verstraetarchaeota		Bin21	3300029625 assembled Ga0311297_10646501	Ga0311297_10646501	aspartate kinase		Bin21	KO:K01939	adenylosuccinate synthase [EC:6.3.4.4] (purA, ADSS)
	Bin21	Ga0311297_1084963	Verstraetarchaeota		Bin21	3300029625 assembled Ga0311297_10646502	Ga0311297_10646502	aspartate-semialdehyde dehydrogenase		Bin21	KO:K01953	asparagine synthase (glutamine-hydrolysing) [EC:6.3.5.4] (asnB, ASNS)
	Bin21	Ga0311297_1206158	Verstraetarchaeota		Bin21	3300029625 assembled Ga0311297_11695772	Ga0311297_11695772	aspartyl-tRNA synthetase		Bin21	KO:K01974	RNA 3'-terminal phosphate cyclase (ATP) [EC:6.5.1.4] (RTCA, rtcA)
	Bin21	Ga0311297_1074757	Verstraetarchaeota		Bin21	3300029625 assembled Ga0311297_110005617	Ga0311297_110005617	aspartyl-tRNA synthetase		Bin21	KO:K01975	2'-5' RNA ligase [EC:6.5.1.-] (ligT)
	Bin21	Ga0311297_1025928	Verstraetarchaeota		Bin21	3300029625 assembled Ga0311297_115642716	Ga0311297_115642716	aspartyl-tRNA(Asn)/glutamyl-tRNA(Gln) amidotransferase subunit A		Bin21	KO:K01990	ABC-2 type transport system ATP-binding protein (ABC-2.A)
	Bin21	Ga0311297_1080105	Verstraetarchaeota		Bin21	3300029625 assembled Ga0311297_115642715	Ga0311297_115642715	aspartyl-tRNA(Asn)/glutamyl-tRNA(Gln) amidotransferase subunit C		Bin21	KO:K01992	ABC-2 type transport system permease protein (ABC-2.P)
	Bin21	Ga0311297_1106675	Verstraetarchaeota		Bin21	3300029625 assembled Ga0311297_10588973	Ga0311297_10588973	ATP adenylyltransferase		Bin21	KO:K01995	branched-chain amino acid transport system ATP-binding protein (livG)
	Bin21	Ga0311297_1000692	Verstraetarchaeota		Bin21	3300029625 assembled Ga0311297_11468115	Ga0311297_11468115	ATP-binding cassette subfamily E protein 1		Bin21	KO:K01996	branched-chain amino acid transport system ATP-binding protein (livF)
	Bin21	Ga0311297_1101100	Verstraetarchaeota		Bin21	3300029625 assembled Ga0311297_13235212	Ga0311297_13235212	ATP-binding protein involved in chromosome partitioning		Bin21	KO:K01997	branched-chain amino acid transport system permease protein (livH)
	Bin21	Ga0311297_1139094	Verstraetarchaeota		Bin21	3300029625 assembled Ga0311297_11613443	Ga0311297_11613443	ATP-dependent Lhr-like helicase		Bin21	KO:K01998	branched-chain amino acid transport system permease protein (livM)
	Bin21	Ga0311297_1043175	Verstraetarchaeota		Bin21	3300029625 assembled Ga0311297_104284113	Ga0311297_104284113	B-block binding subunit of TFIIIC		Bin21	KO:K01999	branched-chain amino acid transport system substrate-binding protein (livK)
	Bin21	Ga0311297_1132163	Verstraetarchaeota		Bin21	3300029625 assembled Ga0311297_11035241	Ga0311297_11035241	bacterioferritin		Bin21	KO:K02013	iron complex transport system ATP-binding protein [EC:3.6.3.34] (ABC.FEV.A)
	Bin21	Ga0311297_1058897	Verstraetarchaeota		Bin21	3300029625 assembled Ga0311297_10036412	Ga0311297_10036412	benzoyl-CoA reductase/2-hydroxyglutaryl-CoA dehydratase subunit BcrC/BadD/HgdB		Bin21	KO:K02015	iron complex transport system permease protein (ABC.FEV.P)
	Bin21	Ga0311297_1317472	Verstraetarchaeota		Bin21	3300029625 assembled Ga0311297_118979312	Ga0311297_118979312	beta-glucosidase		Bin21	KO:K02016	iron complex transport system substrate-binding protein (ABC.FEV.S)
	Bin21	Ga0311297_1147473	Verstraetarchaeota		Bin21	3300029625 assembled Ga0311297_10678586	Ga0311297_10678586	beta-ribofuranosylaminobenzene 5'-phosphate synthase		Bin21	KO:K02017	molybdate transport system ATP-binding protein [EC:3.6.3.29] (modC)
	Bin21	Ga0311297_1075772	Verstraetarchaeota		Bin21	3300029625 assembled Ga0311297_116799611	Ga0311297_116799611	bifunctional DNA-binding transcriptional regulator/antitoxin component of YhaV-PrlF toxin-antitoxin module		Bin21	KO:K02031	peptide/nickel transport system ATP-binding protein (ABC.PE.A)
	Bin21	Ga0311297_1087323	Verstraetarchaeota		Bin21	3300029625 assembled Ga0311297_11321633	Ga0311297_11321633	biotin synthase		Bin21	KO:K02032	peptide/nickel transport system ATP-binding protein (ABC.PE.A1)
	Bin21	Ga0311297_1328715	Verstraetarchaeota		Bin21	3300029625 assembled Ga0311297_14164121	Ga0311297_14164121	biotin synthase		Bin21	KO:K02033	peptide/nickel transport system permease protein (ABC.PE.P)
	Bin21	Ga0311297_1031168	Verstraetarchaeota		Bin21	3300029625 assembled Ga0311297_10456865	Ga0311297_10456865	branched-chain amino acid aminotransferase		Bin21	KO:K02034	peptide/nickel transport system permease protein (ABC.PE.P1)
	Bin21	Ga0311297_1015900	Verstraetarchaeota		Bin21	3300029625 assembled Ga0311297_10232184	Ga0311297_10232184	branched-chain amino acid transport system ATP-binding protein		Bin21	KO:K02036	phosphate transport system ATP-binding protein [EC:3.6.3.27] (pstB)
	Bin21	Ga0311297_1006699	Verstraetarchaeota		Bin21	3300029625 assembled Ga0311297_10690614	Ga0311297_10690614	branched-chain amino acid transport system ATP-binding protein		Bin21	KO:K02037	phosphate transport system permease protein (pstC)
	Bin21	Ga0311297_1039401	Verstraetarchaeota		Bin21	3300029625 assembled Ga0311297_10232183	Ga0311297_10232183	branched-chain amino acid transport system ATP-binding protein		Bin21	KO:K02038	phosphate transport system permease protein (pstA)
	Bin21	Ga0311297_1291568	Verstraetarchaeota		Bin21	3300029625 assembled Ga0311297_10690615	Ga0311297_10690615	branched-chain amino acid transport system ATP-binding protein		Bin21	KO:K02039	phosphate transport system protein (phoU)
	Bin21	Ga0311297_1086348	Verstraetarchaeota		Bin21	3300029625 assembled Ga0311297_10690612	Ga0311297_10690612	branched-chain amino acid transport system permease protein		Bin21	KO:K02040	phosphate transport system substrate-binding protein (pstS)
	Bin40	Ga0311297_1237209	Verstraetarchaeota		Bin21	3300029625 assembled Ga0311297_10690613	Ga0311297_10690613	branched-chain amino acid transport system permease protein		Bin21	KO:K02049	NitT/TauT family transport system ATP-binding protein (ABC.SN.A)
	Bin40	Ga0311297_1003065	Verstraetarchaeota		Bin21	3300029625 assembled Ga0311297_10690616	Ga0311297_10690616	branched-chain amino acid transport system substrate-binding protein		Bin21	KO:K02050	NitT/TauT family transport system permease protein (ABC.SN.P)
	Bin40	Ga0311297_1012303	Verstraetarchaeota		Bin21	3300029625 assembled Ga0311297_12178281	Ga0311297_12178281	carbamoyl-phosphate synthase large subunit		Bin21	KO:K02051	NitT/TauT family transport system substrate-binding protein (ABC.SN.S)
	Bin40	Ga0311297_1227094	Verstraetarchaeota		Bin21	3300029625 assembled Ga0311297_101778518	Ga0311297_101778518	CBS domain-containing protein		Bin21	KO:K02074	zinc/manganese transport system ATP-binding protein (ABC.ZM.A)
	Bin40	Ga0311297_1050920	Verstraetarchaeota		Bin21	3300029625 assembled Ga0311297_13018215	Ga0311297_13018215	CBS domain-containing protein		Bin21	KO:K02107	V/A-type H+-transporting ATPase subunit G/H (ATPVG, ahaH, atpH)
	Bin40	Ga0311297_1037818	Verstraetarchaeota		Bin21	3300029625 assembled Ga0311297_11497146	Ga0311297_11497146	CBS domain-containing protein/CBS domain-containing protein/signal-transduction protein with cAMP-binding, CBS, and nucleotidyltransferase domain		Bin21	KO:K02117	V/A-type H+-transporting ATPase subunit A [EC:3.6.3.14] (ATPVA, ntpA, atpA)
	Bin40	Ga0311297_1131927	Verstraetarchaeota		Bin21	3300029625 assembled Ga0311297_10414264	Ga0311297_10414264	CDP-2,3-bis-(O-geranylgeranyl)-sn-glycerol synthase		Bin21	KO:K02118	V/A-type H+-transporting ATPase subunit B (ATPVB, ntpB, atpB)
	Bin40	Ga0311297_1119113	Verstraetarchaeota		Bin21	3300029625 assembled Ga0311297_10747571	Ga0311297_10747571	cell division control protein 6		Bin21	KO:K02120	V/A-type H+-transporting ATPase subunit D (ATPVD, ntpD, atpD)
	Bin27	Ga0311297_1228923	Verstraetarchaeota		Bin21	3300029625 assembled Ga0311297_101590013	Ga0311297_101590013	cell division control protein 6		Bin21	KO:K02319	DNA polymerase I [EC:2.7.7.7] (DPA, polB)
	Bin27	Ga0311297_1346814	Verstraetarchaeota		Bin21	3300029625 assembled Ga0311297_104648017	Ga0311297_104648017	cellulose synthase/poly-beta-1,6-N-acetylglucosamine synthase-like glycosyltransferase		Bin21	KO:K02427	23S rRNA (uridine2552-2'-O)-methyltransferase [EC:2.1.1.166] (rlmE, rrmJ, ftsJ)
	Bin27	Ga0311297_1066735	Verstraetarchaeota		Bin21	3300029625 assembled Ga0311297_114681111	Ga0311297_114681111	chaperonin GroEL (HSP60 family)		Bin21	KO:K02433	aspartyl-tRNA(Asn)/glutamyl-tRNA(Gln) amidotransferase subunit A [EC:6.3.5.6 6.3.5.7] (gatA, QRSL1)
	Bin27	Ga0311297_1115993	Verstraetarchaeota		Bin21	3300029625 assembled Ga0311297_10709493	Ga0311297_10709493	chaperonin GroEL (HSP60 family)		Bin21	KO:K02435	aspartyl-tRNA(Asn)/glutamyl-tRNA(Gln) amidotransferase subunit C [EC:6.3.5.6 6.3.5.7] (gatC, GATC)
	Bin27	Ga0311297_1337578	Verstraetarchaeota		Bin21	3300029625 assembled Ga0311297_12061589	Ga0311297_12061589	choline dehydrogenase-like flavoprotein/ferredoxin		Bin21	KO:K02437	glycine cleavage system H protein (gcvH, GCSH)
	Bin27	Ga0311297_1289684	Verstraetarchaeota		Bin21	3300029625 assembled Ga0311297_114480011	Ga0311297_114480011	chorismate mutase/prephenate dehydratase		Bin21	KO:K02600	N utilization substance protein A (nusA)
	Bin27	Ga0311297_1269122	Verstraetarchaeota		Bin21	3300029625 assembled Ga0311297_114480010	Ga0311297_114480010	chorismate synthase		Bin21	KO:K02601	transcriptional antiterminator NusG (nusG)
	Bin27	Ga0311297_1402403	Verstraetarchaeota		Bin21	3300029625 assembled Ga0311297_11260732	Ga0311297_11260732	CIC family chloride channel protein		Bin21	KO:K02823	dihydroorotate dehydrogenase electron transfer subunit (pyrDII)
	Bin27	Ga0311297_1180050	Verstraetarchaeota		Bin21	3300029625 assembled Ga0311297_10326914	Ga0311297_10326914	citrate lyase subunit beta/citryl-CoA lyase		Bin21	KO:K02863	large subunit ribosomal protein L1 (RP-L1, MRPL1, rplA)
	Bin27	Ga0311297_1275030	Verstraetarchaeota		Bin21	3300029625 assembled Ga0311297_110110012	Ga0311297_110110012	CO dehydrogenase maturation factor		Bin21	KO:K02864	large subunit ribosomal protein L10 (RP-L10, MRPL10, rplJ)
	Bin27	Ga0311297_1332655	Verstraetarchaeota		Bin21	3300029625 assembled Ga0311297_11011003	Ga0311297_11011003	CO dehydrogenase maturation factor		Bin21	KO:K02866	large subunit ribosomal protein L10e (RP-L10e, RPL10)
	Bin27	Ga0311297_1098436	Verstraetarchaeota		Bin21	3300029625 assembled Ga0311297_113383410	Ga0311297_113383410	cob(I)alamin adenosyltransferase		Bin21	KO:K02867	large subunit ribosomal protein L11 (RP-L11, MRPL11, rplK)
	Bin27	Ga0311297_1290393	Verstraetarchaeota		Bin21	3300029625 assembled Ga0311297_11129124	Ga0311297_11129124	cobalt-precorrin-7 (C5)-methyltransferase		Bin21	KO:K02869	large subunit ribosomal protein L12 (RP-L12, rpl12)
	Bin27	Ga0311297_1065393	Verstraetarchaeota		Bin21	3300029625 assembled Ga0311297_11129123	Ga0311297_11129123	cobalt-precorrin-7 (C5)-methyltransferase		Bin21	KO:K02871	large subunit ribosomal protein L13 (RP-L13, MRPL13, rplM)
	Bin27	Ga0311297_1004613	Verstraetarchaeota		Bin21	3300029625 assembled Ga0311297_13253712	Ga0311297_13253712	cobaltochelatase CobN		Bin21	KO:K02877	large subunit ribosomal protein L15e (RP-L15e, RPL15)
	Bin27	Ga0311297_1262631	Verstraetarchaeota		Bin21	3300029625 assembled Ga0311297_13253711	Ga0311297_13253711	cobaltochelatase CobN		Bin21	KO:K02881	large subunit ribosomal protein L18 (RP-L18, MRPL18, rplR)
	Bin27	Ga0311297_1192324	Verstraetarchaeota		Bin21	3300029625 assembled Ga0311297_11066759	Ga0311297_11066759	coenzyme F420 hydrogenase subunit beta		Bin21	KO:K02883	large subunit ribosomal protein L18e (RP-L18e, RPL18)
	Bin27	Ga0311297_1260236	Verstraetarchaeota		Bin21	3300029625 assembled Ga0311297_11497145	Ga0311297_11497145	CopG family nickel-responsive transcriptional regulator		Bin21	KO:K02890	large subunit ribosomal protein L22 (RP-L22, MRPL22, rplV)
	Bin27	Ga0311297_1059397	Verstraetarchaeota		Bin21	3300029625 assembled Ga0311297_10286811	Ga0311297_10286811	CRISPR-associated protein DxTHG family		Bin21	KO:K02896	large subunit ribosomal protein L24e (RP-L24e, RPL24)
	Bin27	Ga0311297_1355965	Verstraetarchaeota		Bin21	3300029625 assembled Ga0311297_13182802	Ga0311297_13182802	CRISPR/Cas system CSM-associated protein Csm3 (group 7 of RAMP superfamily)		Bin21	KO:K02904	large subunit ribosomal protein L29 (RP-L29, rpmC)
	Bin27	Ga0311297_1240481	Verstraetarchaeota		Bin21	3300029625 assembled Ga0311297_10286812	Ga0311297_10286812	CRISPR/Cas system CSM-associated protein Csm3 (group 7 of RAMP superfamily)		Bin21	KO:K02907	large subunit ribosomal protein L30 (RP-L30, MRPL30, rpmD)
	Bin27	Ga0311297_1261311	Verstraetarchaeota		Bin21	3300029625 assembled Ga0311297_13182803	Ga0311297_13182803	CRISPR/Cas system CSM-associated protein Csm3 (group 7 of RAMP superfamily)		Bin21	KO:K02908	large subunit ribosomal protein L30e (RP-L30e, RPL30)
	Bin27	Ga0311297_1295944	Verstraetarchaeota		Bin21	3300029625 assembled Ga0311297_10286814	Ga0311297_10286814	CRISPR/Cas system CSM-associated protein Csm3 (group 7 of RAMP superfamily)		Bin21	KO:K02917	large subunit ribosomal protein L35Ae (RP-L35Ae, RPL35A)
	Bin27	Ga0311297_1234212	Verstraetarchaeota		Bin21	3300029625 assembled Ga0311297_11922552	Ga0311297_11922552	CRISPR/Cas system endoribonuclease Cas6 (RAMP superfamily)		Bin21	KO:K02921	large subunit ribosomal protein L37Ae (RP-L37Ae, RPL37A)
	Bin27	Ga0311297_1234217	Verstraetarchaeota		Bin21	3300029625 assembled Ga0311297_11364132	Ga0311297_11364132	CTP synthase		Bin21	KO:K02922	large subunit ribosomal protein L37e (RP-L37e, RPL37)
	Bin27	Ga0311297_1243485	Verstraetarchaeota		Bin21	3300029625 assembled Ga0311297_11364133	Ga0311297_11364133	CTP synthase		Bin21	KO:K02936	large subunit ribosomal protein L7Ae (RP-L7Ae, RPL7A)
	Bin27	Ga0311297_1071224	Verstraetarchaeota		Bin21	3300029625 assembled Ga0311297_10311684	Ga0311297_10311684	Cu2+-exporting ATPase/Cu+-exporting ATPase		Bin21	KO:K02946	small subunit ribosomal protein S10 (RP-S10, MRPS10, rpsJ)
	Bin27	Ga0311297_1272467	Verstraetarchaeota		Bin21	3300029625 assembled Ga0311297_118979310	Ga0311297_118979310	cyanate permease		Bin21	KO:K02948	small subunit ribosomal protein S11 (RP-S11, MRPS11, rpsK)
	Bin27	Ga0311297_1306687	Verstraetarchaeota		Bin21	3300029625 assembled Ga0311297_13067976	Ga0311297_13067976	cyclic pyranopterin phosphate synthase		Bin21	KO:K02950	small subunit ribosomal protein S12 (RP-S12, MRPS12, rpsL)
	Bin27	Ga0311297_1199502	Verstraetarchaeota		Bin21	3300029625 assembled Ga0311297_12486633	Ga0311297_12486633	cyclic pyranopterin phosphate synthase		Bin21	KO:K02952	small subunit ribosomal protein S13 (RP-S13, rpsM)
	Bin27	Ga0311297_1173471	Verstraetarchaeota		Bin21	3300029625 assembled Ga0311297_12061584	Ga0311297_12061584	cytidylate kinase		Bin21	KO:K02962	small subunit ribosomal protein S17e (RP-S17e, RPS17)
	Bin27	Ga0311297_1250489	Verstraetarchaeota		Bin21	3300029625 assembled Ga0311297_10232189	Ga0311297_10232189	cytosine/adenosine deaminase-related metal-dependent hydrolase		Bin21	KO:K02967	small subunit ribosomal protein S2 (RP-S2, MRPS2, rpsB)
	Bin27	Ga0311297_1351758	Verstraetarchaeota		Bin21	3300029625 assembled Ga0311297_11793951	Ga0311297_11793951	cytosine/adenosine deaminase-related metal-dependent hydrolase		Bin21	KO:K02974	small subunit ribosomal protein S24e (RP-S24e, RPS24)
	Bin27	Ga0311297_1083438	Verstraetarchaeota		Bin21	3300029625 assembled Ga0311297_10237342	Ga0311297_10237342	D-3-phosphoglycerate dehydrogenase		Bin21	KO:K02976	small subunit ribosomal protein S26e (RP-S26e, RPS26)
	Bin27	Ga0311297_1249803	Verstraetarchaeota		Bin21	3300029625 assembled Ga0311297_10757726	Ga0311297_10757726	D-alanine-D-alanine ligase		Bin21	KO:K02977	small subunit ribosomal protein S27Ae (RP-S27Ae, RPS27A)
	Bin27	Ga0311297_1138005	Verstraetarchaeota		Bin21	3300029625 assembled Ga0311297_10757725	Ga0311297_10757725	D-alanine-D-alanine ligase		Bin21	KO:K02979	small subunit ribosomal protein S28e (RP-S28e, RPS28)
	Bin27	Ga0311297_1076851	Verstraetarchaeota		Bin21	3300029625 assembled Ga0311297_107562211	Ga0311297_107562211	D-aminoacyl-tRNA deacylase		Bin21	KO:K02982	small subunit ribosomal protein S3 (RP-S3, rpsC)
	Bin27	Ga0311297_1254235	Verstraetarchaeota		Bin21	3300029625 assembled Ga0311297_13770405	Ga0311297_13770405	deoxyhypusine synthase		Bin21	KO:K02983	small subunit ribosomal protein S30e (RP-S30e, RPS30)
	Bin27	Ga0311297_1223811	Verstraetarchaeota		Bin21	3300029625 assembled Ga0311297_13287156	Ga0311297_13287156	deoxyribonuclease V		Bin21	KO:K02984	small subunit ribosomal protein S3Ae (RP-S3Ae, RPS3A)
	Bin27	Ga0311297_1049815	Verstraetarchaeota		Bin21	3300029625 assembled Ga0311297_105889719	Ga0311297_105889719	deoxyribonuclease V		Bin21	KO:K02986	small subunit ribosomal protein S4 (RP-S4, rpsD)
	Bin27	Ga0311297_1146097	Verstraetarchaeota		Bin21	3300029625 assembled Ga0311297_12874001	Ga0311297_12874001	deoxyribonuclease-4		Bin21	KO:K02988	small subunit ribosomal protein S5 (RP-S5, MRPS5, rpsE)
	Bin27	Ga0311297_1220391	Verstraetarchaeota		Bin21	3300029625 assembled Ga0311297_108732310	Ga0311297_108732310	deoxyribose-phosphate aldolase		Bin21	KO:K02991	small subunit ribosomal protein S6e (RP-S6e, RPS6)
	Bin27	Ga0311297_1254736	Verstraetarchaeota		Bin21	3300029625 assembled Ga0311297_10784785	Ga0311297_10784785	dephospho-CoA kinase		Bin21	KO:K02992	small subunit ribosomal protein S7 (RP-S7, MRPS7, rpsG)
	Bin27	Ga0311297_1302511	Verstraetarchaeota		Bin21	3300029625 assembled Ga0311297_101778515	Ga0311297_101778515	dihydroorotase		Bin21	KO:K02995	small subunit ribosomal protein S8e (RP-S8e, RPS8)
	Bin27	Ga0311297_1102899	Verstraetarchaeota		Bin21	3300029625 assembled Ga0311297_10428416	Ga0311297_10428416	dihydroorotate dehydrogenase (NAD+) catalytic subunit		Bin21	KO:K02996	small subunit ribosomal protein S9 (RP-S9, MRPS9, rpsI)
	Bin27	Ga0311297_1253958	Verstraetarchaeota		Bin21	3300029625 assembled Ga0311297_10428415	Ga0311297_10428415	dihydroorotate dehydrogenase electron transfer subunit		Bin21	KO:K03014	DNA-directed RNA polymerases I, II, and III subunit RPABC2 (RPB6, POLR2F)
	Bin27	Ga0311297_1012895	Verstraetarchaeota		Bin21	3300029625 assembled Ga0311297_11129121	Ga0311297_11129121	diphthamide synthase (EF-2-diphthine--ammonia ligase)		Bin21	KO:K03041	DNA-directed RNA polymerase subunit A' [EC:2.7.7.6] (rpoA1)
	Bin27	Ga0311297_1204219	Verstraetarchaeota		Bin21	3300029625 assembled Ga0311297_10428411	Ga0311297_10428411	diphthamide synthase (EF-2-diphthine--ammonia ligase)		Bin21	KO:K03042	DNA-directed RNA polymerase subunit A" [EC:2.7.7.6] (rpoA2)
	Bin27	Ga0311297_1028411	Verstraetarchaeota		Bin21	3300029625 assembled Ga0311297_10784565	Ga0311297_10784565	diphthine synthase		Bin21	KO:K03047	DNA-directed RNA polymerase subunit D [EC:2.7.7.6] (rpoD)
	Bin27	Ga0311297_1256319	Verstraetarchaeota		Bin21	3300029625 assembled Ga0311297_11497149	Ga0311297_11497149	division protein CdvB (Snf7/Vps24/ESCRT-III family)		Bin21	KO:K03049	DNA-directed RNA polymerase subunit E' [EC:2.7.7.6] (rpoE1)
	Bin27	Ga0311297_1006576	Verstraetarchaeota		Bin21	3300029625 assembled Ga0311297_11564273	Ga0311297_11564273	DNA excision repair protein ERCC-2		Bin21	KO:K03050	DNA-directed RNA polymerase subunit E" [EC:2.7.7.6] (rpoE2)
	Bin27	Ga0311297_1253014	Verstraetarchaeota		Bin21	3300029625 assembled Ga0311297_10177853	Ga0311297_10177853	DNA helicase HerA-like ATPase		Bin21	KO:K03053	DNA-directed RNA polymerase subunit H [EC:2.7.7.6] (rpoH)
	Bin27	Ga0311297_1036941	Verstraetarchaeota		Bin21	3300029625 assembled Ga0311297_11613441	Ga0311297_11613441	DNA helicase HerA-like ATPase/DNA helicase HerA-like ATPase		Bin21	KO:K03055	DNA-directed RNA polymerase subunit K [EC:2.7.7.6] (rpoK)
	Bin27	Ga0311297_1028547	Verstraetarchaeota		Bin21	3300029625 assembled Ga0311297_10548482	Ga0311297_10548482	DNA helicase-2/ATP-dependent DNA helicase PcrA		Bin21	KO:K03058	DNA-directed RNA polymerase subunit N [EC:2.7.7.6] (rpoN)
	Bin27	Ga0311297_1308219	Verstraetarchaeota		Bin21	3300029625 assembled Ga0311297_10177856	Ga0311297_10177856	DNA ligase-1		Bin21	KO:K03105	signal recognition particle subunit SRP19 (SRP19)
	Bin27	Ga0311297_1415739	Verstraetarchaeota		Bin21	3300029625 assembled Ga0311297_10394013	Ga0311297_10394013	DNA polymerase I		Bin21	KO:K03113	translation initiation factor 1 (EIF1, SUI1)
	Bin27	Ga0311297_1103411	Verstraetarchaeota		Bin21	3300029625 assembled Ga0311297_105484821	Ga0311297_105484821	DNA polymerase I		Bin21	KO:K03124	transcription initiation factor TFIIB (TFIIB, GTF2B, SUA7, tfb)
	Bin27	Ga0311297_1312496	Verstraetarchaeota		Bin21	3300029625 assembled Ga0311297_11757737	Ga0311297_11757737	DNA primase		Bin21	KO:K03136	transcription initiation factor TFIIE subunit alpha (TFIIE1, GTF2E1, TFA1, tfe)
	Bin27	Ga0311297_1187765	Verstraetarchaeota		Bin21	3300029625 assembled Ga0311297_124424716	Ga0311297_124424716	DNA primase large subunit		Bin21	KO:K03147	phosphomethylpyrimidine synthase [EC:4.1.99.17] (thiC)
	Bin27	Ga0311297_1103083	Verstraetarchaeota		Bin21	3300029625 assembled Ga0311297_124424717	Ga0311297_124424717	DNA primase small subunit		Bin21	KO:K03168	DNA topoisomerase I [EC:5.99.1.2] (topA)
	Bin27	Ga0311297_1068288	Verstraetarchaeota		Bin21	3300029625 assembled Ga0311297_11468118	Ga0311297_11468118	DNA repair photolyase		Bin21	KO:K03186	4-hydroxy-3-polyprenylbenzoate decarboxylase [EC:4.1.1.98] (ubiX)
	Bin27	Ga0311297_1420633	Verstraetarchaeota		Bin21	3300029625 assembled Ga0311297_10414265	Ga0311297_10414265	DNA repair protein RadA		Bin21	KO:K03231	elongation factor 1-alpha (EEF1A)
	Bin27	Ga0311297_1337083	Verstraetarchaeota		Bin21	3300029625 assembled Ga0311297_12486638	Ga0311297_12486638	DNA replication initiation complex subunit (GINS family)		Bin21	KO:K03232	elongation factor 1-beta (EEF1B)
	Bin82.1	Ga0311297_1408633	Verstraetarchaeota		Bin21	3300029625 assembled Ga0311297_124424718	Ga0311297_124424718	DNA replication initiation complex subunit (GINS family)		Bin21	KO:K03234	elongation factor 2 (EEF2)
	Bin82.1	Ga0311297_1126253	Verstraetarchaeota		Bin21	3300029625 assembled Ga0311297_11365898	Ga0311297_11365898	DNA topoisomerase-1		Bin21	KO:K03236	translation initiation factor 1A (EIF1A)
	Bin82.1	Ga0311297_1317285	Verstraetarchaeota		Bin21	3300029625 assembled Ga0311297_12915682	Ga0311297_12915682	DNA topoisomerase-6 subunit A		Bin21	KO:K03238	translation initiation factor 2 subunit 2 (EIF2S2)
	Bin82.1	Ga0311297_1022170	Verstraetarchaeota		Bin21	3300029625 assembled Ga0311297_11695771	Ga0311297_11695771	DNA topoisomerase-6 subunit B		Bin21	KO:K03242	translation initiation factor 2 subunit 3 (EIF2S3)
	Bin82.1	Ga0311297_1009785	Verstraetarchaeota		Bin21	3300029625 assembled Ga0311297_10240455	Ga0311297_10240455	DNA-binding Lrp family transcriptional regulator		Bin21	KO:K03243	translation initiation factor 5B (EIF5B)
	Bin82.1	Ga0311297_1217131	Verstraetarchaeota		Bin21	3300029625 assembled Ga0311297_11066756	Ga0311297_11066756	DNA-binding Lrp family transcriptional regulator		Bin21	KO:K03265	peptide chain release factor subunit 1 (ETF1, ERF1)
	Bin82.1	Ga0311297_1098771	Verstraetarchaeota		Bin21	3300029625 assembled Ga0311297_10198861	Ga0311297_10198861	DNA-binding PadR family transcriptional regulator		Bin21	KO:K03281	chloride channel protein, CIC family (TC.CIC)
	Bin82.1	Ga0311297_1277195	Verstraetarchaeota		Bin21	3300029625 assembled Ga0311297_110005619	Ga0311297_110005619	DNA-binding protein		Bin21	KO:K03330	glutamyl-tRNA(Gln) amidotransferase subunit E [EC:6.3.5.7] (gatE)
	Bin82.1	Ga0311297_1310450	Verstraetarchaeota		Bin21	3300029625 assembled Ga0311297_104648015	Ga0311297_104648015	DNA-binding TFAR19-related protein (PDSD5 family)		Bin21	KO:K03399	cobalt-precorrin-7 (C5)-methyltransferase [EC:2.1.1.289] (cbiE)
	Bin82.1	Ga0311297_1325615	Verstraetarchaeota		Bin21	3300029625 assembled Ga0311297_12486632	Ga0311297_12486632	DNA-binding transcriptional ArsR family regulator		Bin21	KO:K03404	magnesium chelatase subunit D [EC:6.6.1.1] (chlD, bchD)
	Bin82.1	Ga0311297_1372934	Verstraetarchaeota		Bin21	3300029625 assembled Ga0311297_11365891	Ga0311297_11365891	DNA-binding transcriptional ArsR family regulator		Bin21	KO:K03407	two-component system, chemotaxis family, sensor kinase CheA [EC:2.7.13.3] (cheA)
	Bin82.1	Ga0311297_1242654	Verstraetarchaeota		Bin21	3300029625 assembled Ga0311297_10709494	Ga0311297_10709494	DNA-directed RNA polymerase I, II, and III subunit RPABC2/DNA-directed RNA polymerase subunit K		Bin21	KO:K03424	TatD DNase family protein [EC:3.1.21.-] (tatD)
	Bin82.1	Ga0311297_1289245	Verstraetarchaeota		Bin21	3300029625 assembled Ga0311297_11664668	Ga0311297_11664668	DNA-directed RNA polymerase subunit A"		Bin21	KO:K03432	proteasome alpha subunit [EC:3.4.25.1] (psmA, prcA)
	Bin82.1	Ga0311297_1394994	Verstraetarchaeota		Bin21	3300029625 assembled Ga0311297_11664669	Ga0311297_11664669	DNA-directed RNA polymerase subunit A'		Bin21	KO:K03433	proteasome beta subunit [EC:3.4.25.1] (psmB, prcB)
	Bin82.1	Ga0311297_1216945	Verstraetarchaeota		Bin21	3300029625 assembled Ga0311297_116646610	Ga0311297_116646610	DNA-directed RNA polymerase subunit B		Bin21	KO:K03470	ribonuclease HII [EC:3.1.26.4] (rnhB)
	Bin82.1	Ga0311297_1002014	Verstraetarchaeota		Bin21	3300029625 assembled Ga0311297_10431755	Ga0311297_10431755	DNA-directed RNA polymerase subunit D		Bin21	KO:K03498	trk system potassium uptake protein (trkH, trkG, ktrB)
	Bin82.1	Ga0311297_1255193	Verstraetarchaeota		Bin21	3300029625 assembled Ga0311297_10223733	Ga0311297_10223733	DNA-directed RNA polymerase subunit E"		Bin21	KO:K03499	trk system potassium uptake protein (trkA, ktrA)
	Bin82.1	Ga0311297_1004412	Verstraetarchaeota		Bin21	3300029625 assembled Ga0311297_10223732	Ga0311297_10223732	DNA-directed RNA polymerase subunit E'		Bin21	KO:K03500	16S rRNA (cytosine967-C5)-methyltransferase [EC:2.1.1.176] (rsmB, sun)
	Bin82.1	Ga0311297_1188046	Verstraetarchaeota		Bin21	3300029625 assembled Ga0311297_12442475	Ga0311297_12442475	DNA-directed RNA polymerase subunit F		Bin21	KO:K03568	TldD protein (tldD)
	Bin82.1	Ga0311297_1097798	Verstraetarchaeota		Bin21	3300029625 assembled Ga0311297_110005622	Ga0311297_110005622	DNA-directed RNA polymerase subunit G		Bin21	KO:K03574	8-oxo-dGTP diphosphatase [EC:3.6.1.55] (mutT, NUDT15, MTH2)
	Bin82.1	Ga0311297_1102556	Verstraetarchaeota		Bin21	3300029625 assembled Ga0311297_116646611	Ga0311297_116646611	DNA-directed RNA polymerase subunit H		Bin21	KO:K03592	PmbA protein (pmbA)
	Bin82.1	Ga0311297_1192433	Verstraetarchaeota		Bin21	3300029625 assembled Ga0311297_124424712	Ga0311297_124424712	DNA-directed RNA polymerase subunit L		Bin21	KO:K03594	bacterioferritin [EC:1.16.3.1] (bfr)
	Bin82.1	Ga0311297_1162809	Verstraetarchaeota		Bin21	3300029625 assembled Ga0311297_124424714	Ga0311297_124424714	DNA-directed RNA polymerase subunit M		Bin21	KO:K03622	archaea-specific DNA-binding protein (ssh10b)
	Bin82.1	Ga0311297_1250563	Verstraetarchaeota		Bin21	3300029625 assembled Ga0311297_10431759	Ga0311297_10431759	DNA-directed RNA polymerase subunit N		Bin21	KO:K03626	nascent polypeptide-associated complex subunit alpha (EGD2, NACA)
	Bin82.1	Ga0311297_1163930	Verstraetarchaeota		Bin21	3300029625 assembled Ga0311297_10801052	Ga0311297_10801052	DNA/RNA-binding domain of Phe-tRNA-synthetase-like protein		Bin21	KO:K03627	putative transcription factor (MBF1)
	Bin82.1	Ga0311297_1282900	Verstraetarchaeota		Bin21	3300029625 assembled Ga0311297_10333551	Ga0311297_10333551	dTDP-4-dehydrorhamnose 3,5-epimerase		Bin21	KO:K03636	molybdopterin synthase sulfur carrier subunit (moaD)
	Bin82.1	Ga0311297_1235734	Verstraetarchaeota		Bin21	3300029625 assembled Ga0311297_12765011	Ga0311297_12765011	dTMP kinase		Bin21	KO:K03657	DNA helicase II / ATP-dependent DNA helicase PcrA [EC:3.6.4.12] (uvrD, pcrA)
	Bin82.1	Ga0311297_1418544	Verstraetarchaeota		Bin21	3300029625 assembled Ga0311297_10268266	Ga0311297_10268266	dTMP kinase		Bin21	KO:K03665	GTPase (hflX)
	Bin82.1	Ga0311297_1348585	Verstraetarchaeota		Bin21	3300029625 assembled Ga0311297_120615810	Ga0311297_120615810	DtxR family Mn-dependent transcriptional regulator		Bin21	KO:K03671	thioredoxin 1 (trxA)
	Bin82.1	Ga0311297_1024331	Verstraetarchaeota		Bin21	3300029625 assembled Ga0311297_12874004	Ga0311297_12874004	electron transfer flavoprotein alpha subunit		Bin21	KO:K03679	exosome complex component RRP4 (RRP4, EXOSC2)
	Bin82.1	Ga0311297_1318262	Verstraetarchaeota		Bin21	3300029625 assembled Ga0311297_12874003	Ga0311297_12874003	electron transfer flavoprotein beta subunit		Bin21	KO:K03718	Lrp/AsnC family transcriptional regulator, regulator for asnA, asnC and gidA (asnC)
	Bin82.1	Ga0311297_1302740	Verstraetarchaeota		Bin21	3300029625 assembled Ga0311297_11664663	Ga0311297_11664663	elongation factor 1-alpha		Bin21	KO:K03719	Lrp/AsnC family transcriptional regulator, leucine-responsive regulatory protein (lrp)
	Bin82.1	Ga0311297_1038889	Verstraetarchaeota		Bin21	3300029625 assembled Ga0311297_10268262	Ga0311297_10268262	elongation factor 1-beta		Bin21	KO:K03724	ATP-dependent helicase Lhr and Lhr-like helicase [EC:3.6.4.-] (lhr)
	Bin82.1	Ga0311297_1185615	Verstraetarchaeota		Bin21	3300029625 assembled Ga0311297_10032281	Ga0311297_10032281	elongation factor 2		Bin21	KO:K03738	aldehyde:ferredoxin oxidoreductase [EC:1.2.7.5] (aor)
	Bin82.1	Ga0311297_1012601	Verstraetarchaeota		Bin21	3300029625 assembled Ga0311297_115050410	Ga0311297_115050410	endoglucanase		Bin21	KO:K03785	3-dehydroquinate dehydratase I [EC:4.2.1.10] (aroD)
	Bin82.1	Ga0311297_1345664	Verstraetarchaeota		Bin21	3300029625 assembled Ga0311297_11765794	Ga0311297_11765794	endonuclease III		Bin21	KO:K03789	ribosomal-protein-alanine N-acetyltransferase [EC:2.3.1.128] (rimI)
	Bin82.1	Ga0311297_1129117	Verstraetarchaeota		Bin21	3300029625 assembled Ga0311297_13347404	Ga0311297_13347404	endonuclease III		Bin21	KO:K03856	3-deoxy-7-phosphoheptulonate synthase [EC:2.5.1.54] (AROA2, aroA)
	Bin82.1	Ga0311297_1113493	Verstraetarchaeota		Bin21	3300029625 assembled Ga0311297_10032284	Ga0311297_10032284	energy-coupling factor transport system ATP-binding protein		Bin21	KO:K04069	pyruvate formate lyase activating enzyme [EC:1.97.1.4] (pflA, pflC, pflE)
	Bin82.1	Ga0311297_1101635	Verstraetarchaeota		Bin21	3300029625 assembled Ga0311297_104317510	Ga0311297_104317510	enolase		Bin21	KO:K04070	putative pyruvate formate lyase activating enzyme [EC:1.97.1.4] (pflX)
	Bin82.1	Ga0311297_1367313	Verstraetarchaeota		Bin21	3300029625 assembled Ga0311297_14164127	Ga0311297_14164127	enoyl-CoA hydratase		Bin21	KO:K04483	DNA repair protein RadA (radA)
	Bin82.1	Ga0311297_1240051	Verstraetarchaeota		Bin21	3300029625 assembled Ga0311297_11360714	Ga0311297_11360714	enoyl-CoA hydratase/3-hydroxyacyl-CoA dehydrogenase		Bin21	KO:K04517	prephenate dehydrogenase [EC:1.3.1.12] (tyrA2)
	Bin82.1	Ga0311297_1034999	Verstraetarchaeota		Bin21	3300029625 assembled Ga0311297_11978661	Ga0311297_11978661	enoyl-CoA hydratase/3-hydroxyacyl-CoA dehydrogenase		Bin21	KO:K04651	hydrogenase nickel incorporation protein HypA/HybF (hypA, hybF)
	Bin82.1	Ga0311297_1090770	Verstraetarchaeota		Bin21	3300029625 assembled Ga0311297_13287152	Ga0311297_13287152	enoyl-CoA hydratase/3-hydroxyacyl-CoA dehydrogenase		Bin21	KO:K04652	hydrogenase nickel incorporation protein HypB (hypB)
	Bin82.1	Ga0311297_1071806	Verstraetarchaeota		Bin21	3300029625 assembled Ga0311297_107845612	Ga0311297_107845612	enoyl-CoA hydratase/3-hydroxyacyl-CoA dehydrogenase		Bin21	KO:K04653	hydrogenase expression/formation protein HypC (hypC)
	Bin82.1	Ga0311297_1410385	Verstraetarchaeota		Bin21	3300029625 assembled Ga0311297_10747575	Ga0311297_10747575	epoxyqueuosine reductase		Bin21	KO:K04654	hydrogenase expression/formation protein HypD (hypD)
	Bin82.1	Ga0311297_1393557	Verstraetarchaeota		Bin21	3300029625 assembled Ga0311297_10449601	Ga0311297_10449601	epoxyqueuosine reductase QueG		Bin21	KO:K04655	hydrogenase expression/formation protein HypE (hypE)
	Bin82.1	Ga0311297_1366629	Verstraetarchaeota		Bin21	3300029625 assembled Ga0311297_124424711	Ga0311297_124424711	exosome complex component CSL4		Bin21	KO:K04759	ferrous iron transport protein B (feoB)
	Bin82.1	Ga0311297_1050921	Verstraetarchaeota		Bin21	3300029625 assembled Ga0311297_110005613	Ga0311297_110005613	exosome complex component RRP4		Bin21	KO:K04794	peptidyl-tRNA hydrolase, PTH2 family [EC:3.1.1.29] (PTH2)
	Bin82.1	Ga0311297_1056051	Verstraetarchaeota		Bin21	3300029625 assembled Ga0311297_110005612	Ga0311297_110005612	exosome complex component RRP41		Bin21	KO:K04795	fibrillarin-like pre-rRNA processing protein (flpA)
	Bin82.1	Ga0311297_1022538	Verstraetarchaeota		Bin21	3300029625 assembled Ga0311297_110005611	Ga0311297_110005611	exosome complex component RRP42		Bin21	KO:K04796	small nuclear ribonucleoprotein (RUXX)
	Bin82.1	Ga0311297_1355697	Verstraetarchaeota		Bin21	3300029625 assembled Ga0311297_10588971	Ga0311297_10588971	F420-0:gamma-glutamyl ligase-like protein		Bin21	KO:K04798	prefoldin beta subunit (pfdB, PFDN6)
	Bin82.1	Ga0311297_1152088	Verstraetarchaeota		Bin21	3300029625 assembled Ga0311297_10784566	Ga0311297_10784566	FAD synthetase		Bin21	KO:K04799	flap endonuclease-1 [EC:3.-.-.-] (FEN1, RAD2)
	Bin82.1	Ga0311297_1214180	Verstraetarchaeota		Bin21	3300029625 assembled Ga0311297_10225854	Ga0311297_10225854	Fe-S oxidoreductase		Bin21	KO:K05337	ferredoxin (fer)
	Bin82.1	Ga0311297_1188770	Verstraetarchaeota		Bin21	3300029625 assembled Ga0311297_115050412	Ga0311297_115050412	Fe-S oxidoreductase		Bin21	KO:K05567	multicomponent Na+:H+ antiporter subunit C (mnhC, mrpC)
	Bin82.1	Ga0311297_1325517	Verstraetarchaeota		Bin21	3300029625 assembled Ga0311297_11707092	Ga0311297_11707092	Fe-S-cluster containining protein		Bin21	KO:K05568	multicomponent Na+:H+ antiporter subunit D (mnhD, mrpD)
	Bin82.1	Ga0311297_1062181	Verstraetarchaeota		Bin21	3300029625 assembled Ga0311297_104648011	Ga0311297_104648011	Fe-S-cluster-containing dehydrogenase component		Bin21	KO:K05580	NAD(P)H-quinone oxidoreductase subunit I [EC:1.6.5.3] (ndhI)
	Bin82.1	Ga0311297_1162209	Verstraetarchaeota		Bin21	3300029625 assembled Ga0311297_11956655	Ga0311297_11956655	Fe-S-cluster-containing dehydrogenase component		Bin21	KO:K05595	multiple antibiotic resistance protein (marC)
	Bin82.1	Ga0311297_1092163	Verstraetarchaeota		Bin21	3300029625 assembled Ga0311297_115642714	Ga0311297_115642714	Fe-S-cluster-containing hydrogenase component 2		Bin21	KO:K05601	hydroxylamine reductase [EC:1.7.99.1] (hcp)
	Bin82.1	Ga0311297_1230383	Verstraetarchaeota		Bin21	3300029625 assembled Ga0311297_11365896	Ga0311297_11365896	Fe2+ transport system protein FeoA/Mn-dependent DtxR family transcriptional regulator		Bin21	KO:K05844	ribosomal protein S6--L-glutamate ligase [EC:6.3.2.-] (rimK)
	Bin82.1	Ga0311297_1131489	Verstraetarchaeota		Bin21	3300029625 assembled Ga0311297_11651731	Ga0311297_11651731	ferredoxin		Bin21	KO:K05873	adenylate cyclase, class 2 [EC:4.6.1.1] (E4.6.1.1B, cyaB)
	Bin82.1	Ga0311297_1051890	Verstraetarchaeota		Bin21	3300029625 assembled Ga0311297_11066754	Ga0311297_11066754	ferredoxin		Bin21	KO:K05982	deoxyribonuclease V [EC:3.1.21.7] (E3.1.21.7, nfi)
	Bin82.1	Ga0311297_1033368	Verstraetarchaeota		Bin21	3300029625 assembled Ga0311297_11066753	Ga0311297_11066753	ferredoxin		Bin21	KO:K06001	tryptophan synthase beta chain [EC:4.2.1.20] (trpB)
	Bin82.1	Ga0311297_1123014	Verstraetarchaeota		Bin21	3300029625 assembled Ga0311297_13308443	Ga0311297_13308443	ferredoxin--NADP+ reductase		Bin21	KO:K06174	ATP-binding cassette, sub-family E, member 1 (ABCE1, Rli1)
	Bin82.1	Ga0311297_1355250	Verstraetarchaeota		Bin21	3300029625 assembled Ga0311297_11365897	Ga0311297_11365897	ferrous iron transport protein B		Bin21	KO:K06176	tRNA pseudouridine13 synthase [EC:5.4.99.27] (truD, PUS7)
	Bin82.1	Ga0311297_1160527	Verstraetarchaeota		Bin21	3300029625 assembled Ga0311297_10428418	Ga0311297_10428418	fibrillarin-like pre-rRNA processing protein		Bin21	KO:K06215	pyridoxal 5'-phosphate synthase pdxS subunit [EC:4.3.3.6] (pdxS, pdx1)
	Bin82.1	Ga0311297_1359557	Verstraetarchaeota		Bin21	3300029625 assembled Ga0311297_10863487	Ga0311297_10863487	flagellar protein FlaG		Bin21	KO:K06863	5-formaminoimidazole-4-carboxamide-1-(beta)-D-ribofuranosyl 5'-monophosphate synthetase [EC:6.3.4.23] (purP)
	Bin82.1	Ga0311297_1420525	Verstraetarchaeota		Bin21	3300029625 assembled Ga0311297_10863485	Ga0311297_10863485	flagellar protein FlaH		Bin21	KO:K06869	uncharacterized protein (K06869)
	Bin82.1	Ga0311297_1001341	Verstraetarchaeota		Bin21	3300029625 assembled Ga0311297_10863484	Ga0311297_10863484	flagellar protein FlaI		Bin21	KO:K06873	uncharacterized protein (K06873)
	Bin82.1	Ga0311297_1072948	Verstraetarchaeota		Bin21	3300029625 assembled Ga0311297_10177858	Ga0311297_10177858	flagellar protein FlaI		Bin21	KO:K06874	zinc finger protein (K06874)
	Bin82.1	Ga0311297_1382780	Verstraetarchaeota		Bin21	3300029625 assembled Ga0311297_10177857	Ga0311297_10177857	flagellar protein FlaJ		Bin21	KO:K06883	uncharacterized protein (K06883)
	Bin82.1	Ga0311297_1135682	Verstraetarchaeota		Bin21	3300029625 assembled Ga0311297_10863483	Ga0311297_10863483	flagellar protein FlaJ		Bin21	KO:K06889	uncharacterized protein (K06889)
	Bin82.1	Ga0311297_1009497	Verstraetarchaeota		Bin21	3300029625 assembled Ga0311297_108634810	Ga0311297_108634810	flagellin FlaB		Bin21	KO:K06901	putative MFS transporter, AGZA family, xanthine/uracil permease (pbuG)
	Bin82.1	Ga0311297_1147286	Verstraetarchaeota		Bin21	3300029625 assembled Ga0311297_116646616	Ga0311297_116646616	flap endonuclease-1		Bin21	KO:K06921	uncharacterized protein (K06921)
	Bin82.1	Ga0311297_1356180	Verstraetarchaeota		Bin21	3300029625 assembled Ga0311297_11765795	Ga0311297_11765795	flavin reductase (DIM6/NTAB) family NADH-FMN oxidoreductase RutF		Bin21	KO:K06932	tRNA(Ile2)-agmatinylcytidine synthase [EC:6.3.4.22] (tiaS)
	Bin82.1	Ga0311297_1362284	Verstraetarchaeota		Bin21	3300029625 assembled Ga0311297_10268263	Ga0311297_10268263	flavin-dependent dehydrogenase/phytoene dehydrogenase-like protein		Bin21	KO:K06933	uncharacterized protein (K06933)
	Bin82.1	Ga0311297_1061795	Verstraetarchaeota		Bin21	3300029625 assembled Ga0311297_113658916	Ga0311297_113658916	flavorubredoxin		Bin21	KO:K06935	uncharacterized protein (K06935)
	Bin82.1	Ga0311297_1045014	Verstraetarchaeota		Bin21	3300029625 assembled Ga0311297_105484816	Ga0311297_105484816	Flp pilus assembly protein protease CpaA		Bin21	KO:K06940	uncharacterized protein (K06940)
	Bin82.1	Ga0311297_1243132	Verstraetarchaeota		Bin21	3300029625 assembled Ga0311297_10394018	Ga0311297_10394018	FMN phosphatase YigB (HAD superfamily)		Bin21	KO:K06942	ribosome-binding ATPase (ychF)
	Bin82.1	Ga0311297_1403916	Verstraetarchaeota		Bin21	3300029625 assembled Ga0311297_10232187	Ga0311297_10232187	FO synthase		Bin21	KO:K06943	nucleolar GTP-binding protein (NOG1)
	Bin82.1	Ga0311297_1114809	Verstraetarchaeota		Bin21	3300029625 assembled Ga0311297_11793953	Ga0311297_11793953	FO synthase subunit 1		Bin21	KO:K06947	polynucleotide 5'-hydroxyl-kinase GRC3/NOL9 [EC:2.7.1.-] (GRC3, NOL9)
	Bin82.1	Ga0311297_1128527	Verstraetarchaeota		Bin21	3300029625 assembled Ga0311297_11793952	Ga0311297_11793952	FO synthase subunit 2		Bin21	KO:K06953	uncharacterized protein (K06953)
					Bin21	3300029625 assembled Ga0311297_10232188	Ga0311297_10232188	FO synthase subunit 2		Bin21	KO:K06957	tRNA(Met) cytidine acetyltransferase [EC:2.3.1.193] (tmcA)
					Bin21	3300029625 assembled Ga0311297_105484828	Ga0311297_105484828	formylmethanofuran dehydrogenase subunit E		Bin21	KO:K06961	ribosomal RNA assembly protein (KRR1)
					Bin21	3300029625 assembled Ga0311297_11468114	Ga0311297_11468114	fructose 1,6-bisphosphate aldolase/phosphatase		Bin21	KO:K06963	tRNA acetyltransferase TAN1 (TAN1, THUMPD1)
					Bin21	3300029625 assembled Ga0311297_11148632	Ga0311297_11148632	fumarate hydratase subunit alpha		Bin21	KO:K06971	uncharacterized protein (K06971)
					Bin21	3300029625 assembled Ga0311297_10326913	Ga0311297_10326913	fumarate hydratase subunit alpha		Bin21	KO:K06981	isopentenyl phosphate kinase [EC:2.7.4.26] (ipk)
					Bin21	3300029625 assembled Ga0311297_11148631	Ga0311297_11148631	fumarate hydratase subunit beta		Bin21	KO:K06983	uncharacterized protein (K06983)
					Bin21	3300029625 assembled Ga0311297_10326912	Ga0311297_10326912	fumarate hydratase subunit beta		Bin21	KO:K06984	beta-ribofuranosylaminobenzene 5'-phosphate synthase [EC:2.4.2.54] (K06984)
					Bin21	3300029625 assembled Ga0311297_12480903	Ga0311297_12480903	fumarate reductase (CoM/CoB) subunit A		Bin21	KO:K06988	uncharacterized protein (K06988)
					Bin21	3300029625 assembled Ga0311297_12480902	Ga0311297_12480902	fumarate reductase (CoM/CoB) subunit B		Bin21	KO:K06990	uncharacterized protein (K06990)
					Bin21	3300029625 assembled Ga0311297_132352115	Ga0311297_132352115	fused signal recognition particle receptor		Bin21	KO:K07008	gamma-glutamyl hercynylcysteine S-oxide hydrolase [EC:3.5.1.118] (egtC)
					Bin21	3300029625 assembled Ga0311297_11321632	Ga0311297_11321632	G3E family GTPase		Bin21	KO:K07022	uncharacterized protein (K07022)
					Bin21	3300029625 assembled Ga0311297_107635511	Ga0311297_107635511	gag-polyprotein putative aspartyl protease		Bin21	KO:K07038	inner membrane protein (K07038)
					Bin21	3300029625 assembled Ga0311297_11289643	Ga0311297_11289643	glucokinase		Bin21	KO:K07041	uncharacterized protein (K07041)
					Bin21	3300029625 assembled Ga0311297_113641313	Ga0311297_113641313	glucosamine--fructose-6-phosphate aminotransferase (isomerizing)		Bin21	KO:K07065	uncharacterized protein (K07065)
					Bin21	3300029625 assembled Ga0311297_10599629	Ga0311297_10599629	glucose-1-phosphate thymidylyltransferase		Bin21	KO:K07068	uncharacterized protein (K07068)
					Bin21	3300029625 assembled Ga0311297_10757722	Ga0311297_10757722	glucose-1-phosphate thymidylyltransferase		Bin21	KO:K07072	uncharacterized protein (K07072)
					Bin21	3300029625 assembled Ga0311297_12442992	Ga0311297_12442992	glucosyl-3-phosphoglycerate synthase		Bin21	KO:K07073	uncharacterized protein (K07073)
					Bin21	3300029625 assembled Ga0311297_13308442	Ga0311297_13308442	glutamate synthase (NADPH/NADH) small chain		Bin21	KO:K07076	uncharacterized protein (K07076)
					Bin21	3300029625 assembled Ga0311297_13308447	Ga0311297_13308447	glutamate synthase domain-containing protein 2		Bin21	KO:K07095	uncharacterized protein (K07095)
					Bin21	3300029625 assembled Ga0311297_10311682	Ga0311297_10311682	glutamine amidotransferase		Bin21	KO:K07101	uncharacterized protein (K07101)
					Bin21	3300029625 assembled Ga0311297_13308446	Ga0311297_13308446	glutamine amidotransferase		Bin21	KO:K07103	uncharacterized protein (K07103)
					Bin21	3300029625 assembled Ga0311297_13308441	Ga0311297_13308441	glutamine synthetase/glutamine synthetase		Bin21	KO:K07129	uncharacterized protein (K07129)
					Bin21	3300029625 assembled Ga0311297_10701141	Ga0311297_10701141	glutamyl-tRNA synthetase		Bin21	KO:K07137	uncharacterized protein (K07137)
					Bin21	3300029625 assembled Ga0311297_104317516	Ga0311297_104317516	glutamyl-tRNA synthetase		Bin21	KO:K07143	UPF0148 protein (K07143)
					Bin21	3300029625 assembled Ga0311297_10428413	Ga0311297_10428413	glutamyl-tRNA(Gln) amidotransferase subunit D		Bin21	KO:K07144	uncharacterized protein (K07144)
					Bin21	3300029625 assembled Ga0311297_10428412	Ga0311297_10428412	glutamyl-tRNA(Gln) amidotransferase subunit E		Bin21	KO:K07166	ACT domain-containing protein (K07166)
					Bin21	3300029625 assembled Ga0311297_10709498	Ga0311297_10709498	glutaredoxin		Bin21	KO:K07178	RIO kinase 1 [EC:2.7.11.1] (RIOK1)
					Bin21	3300029625 assembled Ga0311297_11066755	Ga0311297_11066755	glyceraldehyde-3-phosphate dehydrogenase [NAD(P)+]		Bin21	KO:K07179	RIO kinase 2 [EC:2.7.11.1] (RIOK2)
					Bin21	3300029625 assembled Ga0311297_10414267	Ga0311297_10414267	glycine cleavage system H protein		Bin21	KO:K07254	tRNA (cytidine56-2'-O)-methyltransferase [EC:2.1.1.206] (atrm56)
					Bin21	3300029625 assembled Ga0311297_10006927	Ga0311297_10006927	glycogen(starch) synthase		Bin21	KO:K07321	CO dehydrogenase maturation factor (cooC)
					Bin21	3300029625 assembled Ga0311297_12176932	Ga0311297_12176932	glycolate oxidase		Bin21	KO:K07325	archaeal flagellin FlaB (flaB-A, flaB)
					Bin21	3300029625 assembled Ga0311297_10333553	Ga0311297_10333553	glycosyl transferase family 1		Bin21	KO:K07330	archaeal flagellar protein FlaG (flaG-A, flaG)
					Bin21	3300029625 assembled Ga0311297_13174722	Ga0311297_13174722	glycosyl transferase family 2		Bin21	KO:K07331	archaeal flagellar protein FlaH (flaH-A, flaH)
					Bin21	3300029625 assembled Ga0311297_10006926	Ga0311297_10006926	glycosyl transferase family 4		Bin21	KO:K07332	archaeal flagellar protein FlaI (flaI-A, flaI)
					Bin21	3300029625 assembled Ga0311297_131747210	Ga0311297_131747210	glycosyl transferase family 4		Bin21	KO:K07333	archaeal flagellar protein FlaJ (flaJ-A, flaJ)
					Bin21	3300029625 assembled Ga0311297_131747217	Ga0311297_131747217	glycosyltransferase involved in cell wall biosynthesis		Bin21	KO:K07398	conserved protein with predicted RNA binding PUA domain (K07398)
					Bin21	3300029625 assembled Ga0311297_13174729	Ga0311297_13174729	glycosyltransferase involved in cell wall biosynthesis		Bin21	KO:K07405	alpha-amylase [EC:3.2.1.1] (E3.2.1.1A)
					Bin21	3300029625 assembled Ga0311297_131747213	Ga0311297_131747213	glycosyltransferase involved in cell wall biosynthesis		Bin21	KO:K07446	tRNA (guanine10-N2)-dimethyltransferase [EC:2.1.1.213] (trm-G10)
					Bin21	3300029625 assembled Ga0311297_131747218	Ga0311297_131747218	glycosyltransferase involved in cell wall biosynthesis		Bin21	KO:K07450	putative resolvase (K07450)
					Bin21	3300029625 assembled Ga0311297_13174728	Ga0311297_13174728	glycosyltransferase involved in cell wall biosynthesis		Bin21	KO:K07463	archaea-specific RecJ-like exonuclease (K07463)
					Bin21	3300029625 assembled Ga0311297_131747211	Ga0311297_131747211	glycosyltransferase involved in cell wall biosynthesis		Bin21	KO:K07466	replication factor A1 (RFA1, RPA1, rpa)
					Bin21	3300029625 assembled Ga0311297_131747214	Ga0311297_131747214	glycosyltransferase involved in cell wall biosynthesis		Bin21	KO:K07472	TBP-interacting protein (TIP49)
					Bin21	3300029625 assembled Ga0311297_13174726	Ga0311297_13174726	glycosyltransferase involved in cell wall biosynthesis		Bin21	KO:K07477	translin (K07477)
					Bin21	3300029625 assembled Ga0311297_131747216	Ga0311297_131747216	glycosyltransferase involved in cell wall biosynthesis		Bin21	KO:K07496	putative transposase (K07496)
					Bin21	3300029625 assembled Ga0311297_11564278	Ga0311297_11564278	glycyl-tRNA synthetase		Bin21	KO:K07569	RNA-binding protein (gar1)
					Bin21	3300029625 assembled Ga0311297_11011001	Ga0311297_11011001	glyoxylase-like metal-dependent hydrolase (beta-lactamase superfamily II)		Bin21	KO:K07575	PUA domain protein (K07575)
					Bin21	3300029625 assembled Ga0311297_12113152	Ga0311297_12113152	glyoxylase-like metal-dependent hydrolase (beta-lactamase superfamily II)		Bin21	KO:K07577	putative mRNA 3-end processing factor (K07577)
					Bin21	3300029625 assembled Ga0311297_13308445	Ga0311297_13308445	GMP synthase (glutamine-hydrolysing)		Bin21	KO:K07722	CopG family transcriptional regulator, nickel-responsive regulator (nikR)
					Bin21	3300029625 assembled Ga0311297_131747220	Ga0311297_131747220	GT2 family glycosyltransferase		Bin21	KO:K07728	putative transcriptional regulator (K07728)
					Bin21	3300029625 assembled Ga0311297_131747222	Ga0311297_131747222	GT2 family glycosyltransferase		Bin21	KO:K07731	putative transcriptional regulator (K07731)
					Bin21	3300029625 assembled Ga0311297_13069212	Ga0311297_13069212	GTP cyclohydrolase-4		Bin21	KO:K07732	riboflavin kinase, archaea type [EC:2.7.1.161] (rfk)
					Bin21	3300029625 assembled Ga0311297_11364136	Ga0311297_11364136	GTP-binding protein HflX		Bin21	KO:K07745	transcriptional regulator (K07745)
					Bin21	3300029625 assembled Ga0311297_11738703	Ga0311297_11738703	H+-transporting ATPase		Bin21	KO:K08094	6-phospho-3-hexuloisomerase [EC:5.3.1.27] (hxlB)
					Bin21	3300029625 assembled Ga0311297_124424722	Ga0311297_124424722	H/ACA ribonucleoprotein complex subunit 3		Bin21	KO:K08678	UDP-glucuronate decarboxylase [EC:4.1.1.35] (UXS1, uxs)
					Bin21	3300029625 assembled Ga0311297_12061587	Ga0311297_12061587	H/ACA ribonucleoprotein complex subunit 4		Bin21	KO:K08681	5'-phosphate synthase pdxT subunit [EC:4.3.3.6] (pdxT, pdx2)
					Bin21	3300029625 assembled Ga0311297_12061586	Ga0311297_12061586	H/ACA ribonucleoprotein complex subunit 4		Bin21	KO:K08851	TP53 regulating kinase and related kinases [EC:2.7.11.1] (TP53RK, PRPK, BUD32)
					Bin21	3300029625 assembled Ga0311297_13182805	Ga0311297_13182805	HD superfamily phosphodiesterase/CRISPR/Cas system-associated protein Cas10 (large subunit of type III CRISPR-Cas system)		Bin21	KO:K08975	putative membrane protein (K08975)
					Bin21	3300029625 assembled Ga0311297_12184612	Ga0311297_12184612	heat shock protein HtpX		Bin21	KO:K09003	uncharacterized protein (K09003)
					Bin21	3300029625 assembled Ga0311297_124866310	Ga0311297_124866310	helicase		Bin21	KO:K09120	uncharacterized protein (K09120)
					Bin21	3300029625 assembled Ga0311297_107635510	Ga0311297_107635510	HEPN domain-containing protein		Bin21	KO:K09122	uncharacterized protein (K09122)
					Bin21	3300029625 assembled Ga0311297_12231314	Ga0311297_12231314	HEPN domain-containing protein		Bin21	KO:K09129	uncharacterized protein (K09129)
					Bin21	3300029625 assembled Ga0311297_105484834	Ga0311297_105484834	HEPN domain-containing protein		Bin21	KO:K09140	pre-rRNA-processing protein TSR3 (TSR3)
					Bin21	3300029625 assembled Ga0311297_10464806	Ga0311297_10464806	HEPN domain-containing protein		Bin21	KO:K09141	uncharacterized protein (K09141)
					Bin21	3300029625 assembled Ga0311297_11571844	Ga0311297_11571844	HEPN domain-containing protein		Bin21	KO:K09143	uncharacterized protein (K09143)
					Bin21	3300029625 assembled Ga0311297_10763555	Ga0311297_10763555	HEPN domain-containing protein		Bin21	KO:K09148	uncharacterized protein (K09148)
					Bin21	3300029625 assembled Ga0311297_108634814	Ga0311297_108634814	HEPN domain-containing protein		Bin21	KO:K09149	uncharacterized protein (K09149)
					Bin21	3300029625 assembled Ga0311297_10801056	Ga0311297_10801056	HEPN domain-containing protein		Bin21	KO:K09150	uncharacterized protein (K09150)
					Bin21	3300029625 assembled Ga0311297_11651733	Ga0311297_11651733	HEPN domain-containing protein		Bin21	KO:K09157	uncharacterized protein (K09157)
					Bin21	3300029625 assembled Ga0311297_11651735	Ga0311297_11651735	HEPN domain-containing protein		Bin21	KO:K09482	glutamyl-tRNA(Gln) amidotransferase subunit D [EC:6.3.5.7] (gatD)
					Bin21	3300029625 assembled Ga0311297_12176933	Ga0311297_12176933	heterodisulfide reductase subunit D		Bin21	KO:K09716	D-aminoacyl-tRNA deacylase [EC:3.1.1.96] (dtdA, GEK1)
					Bin21	3300029625 assembled Ga0311297_12765019	Ga0311297_12765019	histidyl-tRNA synthetase		Bin21	KO:K09721	uncharacterized protein (K09721)
					Bin21	3300029625 assembled Ga0311297_114681110	Ga0311297_114681110	histone H3/H4		Bin21	KO:K09722	4-phosphopantoate---beta-alanine ligase [EC:6.3.2.36] (K09722, pps)
					Bin21	3300029625 assembled Ga0311297_12178283	Ga0311297_12178283	homoserine kinase		Bin21	KO:K09733	uncharacterized protein (K09733)
					Bin21	3300029625 assembled Ga0311297_105484838	Ga0311297_105484838	HSP20 family molecular chaperone IbpA		Bin21	KO:K09735	uncharacterized protein (K09735)
					Bin21	3300029625 assembled Ga0311297_10267602	Ga0311297_10267602	HSP20 family protein		Bin21	KO:K09736	uncharacterized protein (K09736)
					Bin21	3300029625 assembled Ga0311297_12765017	Ga0311297_12765017	hydrogenase 3 maturation protease		Bin21	KO:K09738	uncharacterized protein (K09738)
					Bin21	3300029625 assembled Ga0311297_10159002	Ga0311297_10159002	hydrogenase expression/formation protein HypC		Bin21	KO:K09816	zinc transport system permease protein (znuB)
					Bin21	3300029625 assembled Ga0311297_10066992	Ga0311297_10066992	hydrogenase expression/formation protein HypD		Bin21	KO:K09819	manganese/iron transport system permease protein (ABC.MN.P)
					Bin21	3300029625 assembled Ga0311297_11034312	Ga0311297_11034312	hydrogenase expression/formation protein HypE		Bin21	KO:K09903	uridylate kinase [EC:2.7.4.22] (pyrH)
					Bin21	3300029625 assembled Ga0311297_11252274	Ga0311297_11252274	hydrogenase nickel incorporation protein HypA/HybF		Bin21	KO:K10713	5,6,7,8-tetrahydromethanopterin hydro-lyase [EC:4.2.1.147] (fae)
					Bin21	3300029625 assembled Ga0311297_10709496	Ga0311297_10709496	hydrogenase nickel incorporation protein HypB		Bin21	KO:K10725	archaeal cell division control protein 6 (cdc6A)
					Bin21	3300029625 assembled Ga0311297_11066757	Ga0311297_11066757	hydroxylamine reductase		Bin21	KO:K10747	DNA ligase 1 [EC:6.5.1.1 6.5.1.6 6.5.1.7] (LIG1)
					Bin21	3300029625 assembled Ga0311297_115642712	Ga0311297_115642712	hydroxymethylglutaryl-CoA synthase		Bin21	KO:K10844	DNA excision repair protein ERCC-2 [EC:3.6.4.12] (ERCC2, XPD)
					Bin21	3300029625 assembled Ga0311297_10394017	Ga0311297_10394017	hydroxymethylpyrimidine/phosphomethylpyrimidine kinase		Bin21	KO:K10947	PadR family transcriptional regulator, regulatory protein PadR (padR)
					Bin21	3300029625 assembled Ga0311297_11000562	Ga0311297_11000562	hypothetical protein		Bin21	KO:K10977	methanogen homocitrate synthase [EC:2.3.3.14 2.3.3.-] (aksA)
					Bin21	3300029625 assembled Ga0311297_11679963	Ga0311297_11679963	hypothetical protein		Bin21	KO:K11212	LPPG:FO 2-phospho-L-lactate transferase [EC:2.7.8.28] (cofD)
					Bin21	3300029625 assembled Ga0311297_12664936	Ga0311297_12664936	hypothetical protein		Bin21	KO:K11261	formylmethanofuran dehydrogenase subunit E [EC:1.2.99.5] (fwdE, fmdE)
					Bin21	3300029625 assembled Ga0311297_136499010	Ga0311297_136499010	hypothetical protein		Bin21	KO:K11600	exosome complex component RRP41 (RRP41, EXOSC4, SKI6)
					Bin21	3300029625 assembled Ga0311297_113383413	Ga0311297_113383413	hypothetical protein		Bin21	KO:K11779	FO synthase [EC:2.5.1.-] (fbiC)
					Bin21	3300029625 assembled Ga0311297_11897936	Ga0311297_11897936	hypothetical protein		Bin21	KO:K11781	FO synthase subunit 2 [EC:2.5.1.77] (cofH)
					Bin21	3300029625 assembled Ga0311297_10681758	Ga0311297_10681758	hypothetical protein		Bin21	KO:K11928	sodium/proline symporter (putP)
					Bin21	3300029625 assembled Ga0311297_10237344	Ga0311297_10237344	hypothetical protein		Bin21	KO:K11996	adenylyltransferase and sulfurtransferase (MOCS3, UBA4, moeB)
					Bin21	3300029625 assembled Ga0311297_12442991	Ga0311297_12442991	hypothetical protein		Bin21	KO:K12589	exosome complex component RRP42 (RRP42, EXOSC7)
					Bin21	3300029625 assembled Ga0311297_10121308	Ga0311297_10121308	hypothetical protein		Bin21	KO:K13038	phosphopantothenoylcysteine decarboxylase / phosphopantothenate--cysteine ligase [EC:4.1.1.36 6.3.2.5] (coaBC, dfp)
					Bin21	3300029625 assembled Ga0311297_10159001	Ga0311297_10159001	hypothetical protein		Bin21	KO:K13525	transitional endoplasmic reticulum ATPase (VCP, CDC48)
					Bin21	3300029625 assembled Ga0311297_11449224	Ga0311297_11449224	hypothetical protein		Bin21	KO:K13798	DNA-directed RNA polymerase subunit B [EC:2.7.7.6] (K13798, rpoB)
					Bin21	3300029625 assembled Ga0311297_12915683	Ga0311297_12915683	hypothetical protein		Bin21	KO:K13831	3-hexulose-6-phosphate synthase / 6-phospho-3-hexuloisomerase [EC:4.1.2.43 5.3.1.27] (hps-phi)
					Bin21	3300029625 assembled Ga0311297_11449221	Ga0311297_11449221	hypothetical protein		Bin21	KO:K13993	HSP20 family protein (HSP20)
					Bin21	3300029625 assembled Ga0311297_11922554	Ga0311297_11922554	hypothetical protein		Bin21	KO:K14170	chorismate mutase / prephenate dehydratase [EC:5.4.99.5 4.2.1.51] (pheA)
					Bin21	3300029625 assembled Ga0311297_13182801	Ga0311297_13182801	hypothetical protein		Bin21	KO:K14564	nucleolar protein 56 (NOP56)
					Bin21	3300029625 assembled Ga0311297_11679967	Ga0311297_11679967	hypothetical protein		Bin21	KO:K14574	ribosome maturation protein SDO1 (SDO1, SBDS)
					Bin21	3300029625 assembled Ga0311297_13770402	Ga0311297_13770402	hypothetical protein		Bin21	KO:K14656	FAD synthetase (ribL)
					Bin21	3300029625 assembled Ga0311297_10599627	Ga0311297_10599627	hypothetical protein		Bin21	KO:K15016	enoyl-CoA hydratase / 3-hydroxyacyl-CoA dehydrogenase [EC:4.2.1.17 1.1.1.35] (K15016)
					Bin21	3300029625 assembled Ga0311297_10121301	Ga0311297_10121301	hypothetical protein		Bin21	KO:K15429	tRNA (guanine37-N1)-methyltransferase [EC:2.1.1.228] (TRM5, TRMT5)
					Bin21	3300029625 assembled Ga0311297_12932923	Ga0311297_12932923	hypothetical protein		Bin21	KO:K15449	tRNA wybutosine-synthesizing protein 1 [EC:4.1.3.44] (TYW1)
					Bin21	3300029625 assembled Ga0311297_11260734	Ga0311297_11260734	hypothetical protein		Bin21	KO:K15497	molybdate/tungstate transport system ATP-binding protein [EC:3.6.3.- 3.6.3.55] (wtpC)
					Bin21	3300029625 assembled Ga0311297_110005620	Ga0311297_110005620	hypothetical protein		Bin21	KO:K15635	2,3-bisphosphoglycerate-independent phosphoglycerate mutase [EC:5.4.2.12] (apgM)
					Bin21	3300029625 assembled Ga0311297_10747576	Ga0311297_10747576	hypothetical protein		Bin21	KO:K15740	tetrahydromethanopterin:alpha-L-glutamate ligase [EC:6.3.2.33] (mptN)
					Bin21	3300029625 assembled Ga0311297_11571847	Ga0311297_11571847	hypothetical protein		Bin21	KO:K15778	phosphomannomutase / phosphoglucomutase [EC:5.4.2.8 5.4.2.2] (pmm-pgm)
					Bin21	3300029625 assembled Ga0311297_118979311	Ga0311297_118979311	hypothetical protein		Bin21	KO:K16150	glycogen(starch) synthase [EC:2.4.1.11] (K16150)
					Bin21	3300029625 assembled Ga0311297_11609981	Ga0311297_11609981	hypothetical protein		Bin21	KO:K16787	energy-coupling factor transport system ATP-binding protein [EC:3.6.3.-] (ecfA2)
					Bin21	3300029625 assembled Ga0311297_13069216	Ga0311297_13069216	hypothetical protein		Bin21	KO:K17104	phosphoglycerol geranylgeranyltransferase [EC:2.5.1.41] (E2.5.1.41)
					Bin21	3300029625 assembled Ga0311297_10032283	Ga0311297_10032283	hypothetical protein		Bin21	KO:K17686	Cu+-exporting ATPase [EC:3.6.3.54] (copA, ATP7)
					Bin21	3300029625 assembled Ga0311297_10801057	Ga0311297_10801057	hypothetical protein		Bin21	KO:K17759	NAD(P)H-hydrate epimerase [EC:5.1.99.6] (AIBP, nnrE)
					Bin21	3300029625 assembled Ga0311297_13067977	Ga0311297_13067977	hypothetical protein		Bin21	KO:K17828	dihydroorotate dehydrogenase (NAD+) catalytic subunit [EC:1.3.1.14] (pyrDI)
					Bin21	3300029625 assembled Ga0311297_11209265	Ga0311297_11209265	hypothetical protein		Bin21	KO:K17995	sulfhydrogenase subunit gamma (sulfur reductase) [EC:1.12.98.4] (hydG)
					Bin21	3300029625 assembled Ga0311297_10894576	Ga0311297_10894576	hypothetical protein		Bin21	KO:K17996	sulfhydrogenase subunit beta (sulfur reductase) [EC:1.12.98.4] (hydB)
					Bin21	3300029625 assembled Ga0311297_10763553	Ga0311297_10763553	hypothetical protein		Bin21	KO:K18023	membrane-bound hydrogenase subunit mbhJ [EC:1.12.7.2] (mbhJ)
					Bin21	3300029625 assembled Ga0311297_10333552	Ga0311297_10333552	hypothetical protein		Bin21	KO:K18532	adenylate kinase [EC:2.7.4.3] (AK6, FAP7)
					Bin21	3300029625 assembled Ga0311297_113658912	Ga0311297_113658912	hypothetical protein		Bin21	KO:K18779	7-cyano-7-deazaguanine tRNA-ribosyltransferase [EC:2.4.2.48] (tgtA)
					Bin21	3300029625 assembled Ga0311297_105889715	Ga0311297_105889715	hypothetical protein		Bin21	KO:K18978	glyceraldehyde-3-phosphate dehydrogenase [NAD(P)+] [EC:1.2.1.90] (gapN)
					Bin21	3300029625 assembled Ga0311297_10588977	Ga0311297_10588977	hypothetical protein		Bin21	KO:K18979	epoxyqueuosine reductase [EC:1.17.99.6] (queG)
					Bin21	3300029625 assembled Ga0311297_10894571	Ga0311297_10894571	hypothetical protein		Bin21	KO:K19221	cob(I)alamin adenosyltransferase [EC:2.5.1.17] (cobA, btuR)
					Bin21	3300029625 assembled Ga0311297_12765013	Ga0311297_12765013	hypothetical protein		Bin21	KO:K19244	alanine dehydrogenase [EC:1.4.1.1] (ala)
					Bin21	3300029625 assembled Ga0311297_11980065	Ga0311297_11980065	hypothetical protein		Bin21	KO:K19664	CDP-2,3-bis-(O-geranylgeranyl)-sn-glycerol synthase [EC:2.7.7.67] (carS)
					Bin21	3300029625 assembled Ga0311297_10316243	Ga0311297_10316243	hypothetical protein		Bin21	KO:K19710	ATP adenylyltransferase [EC:2.7.7.53] (E2.7.7.53)
					Bin21	3300029625 assembled Ga0311297_10464802	Ga0311297_10464802	hypothetical protein		Bin40	KO:K00058	D-3-phosphoglycerate dehydrogenase [EC:1.1.1.95] (serA, PHGDH)
					Bin21	3300029625 assembled Ga0311297_10036413	Ga0311297_10036413	hypothetical protein		Bin40	KO:K00096	glycerol-1-phosphate dehydrogenase [NAD(P)+] [EC:1.1.1.261] (araM, egsA)
					Bin21	3300029625 assembled Ga0311297_10259289	Ga0311297_10259289	hypothetical protein		Bin40	KO:K00104	glycolate oxidase [EC:1.1.3.15] (glcD)
					Bin21	3300029625 assembled Ga0311297_114480020	Ga0311297_114480020	hypothetical protein		Bin40	KO:K00169	pyruvate ferredoxin oxidoreductase alpha subunit [EC:1.2.7.1] (porA)
					Bin21	3300029625 assembled Ga0311297_11651732	Ga0311297_11651732	hypothetical protein		Bin40	KO:K00170	pyruvate ferredoxin oxidoreductase beta subunit [EC:1.2.7.1] (porB)
					Bin21	3300029625 assembled Ga0311297_11260733	Ga0311297_11260733	hypothetical protein		Bin40	KO:K00171	pyruvate ferredoxin oxidoreductase delta subunit [EC:1.2.7.1] (porD)
					Bin21	3300029625 assembled Ga0311297_10228902	Ga0311297_10228902	hypothetical protein		Bin40	KO:K00172	pyruvate ferredoxin oxidoreductase gamma subunit [EC:1.2.7.1] (porG)
					Bin21	3300029625 assembled Ga0311297_101778516	Ga0311297_101778516	hypothetical protein		Bin40	KO:K00174	2-oxoglutarate/2-oxoacid ferredoxin oxidoreductase subunit alpha [EC:1.2.7.3 1.2.7.11] (korA, oorA, oforA)
					Bin21	3300029625 assembled Ga0311297_11679965	Ga0311297_11679965	hypothetical protein		Bin40	KO:K00175	2-oxoglutarate/2-oxoacid ferredoxin oxidoreductase subunit beta [EC:1.2.7.3 1.2.7.11] (korB, oorB, oforB)
					Bin21	3300029625 assembled Ga0311297_11793955	Ga0311297_11793955	hypothetical protein		Bin40	KO:K00177	2-oxoglutarate ferredoxin oxidoreductase subunit gamma [EC:1.2.7.3] (korC, oorC)
					Bin21	3300029625 assembled Ga0311297_13067973	Ga0311297_13067973	hypothetical protein		Bin40	KO:K00215	4-hydroxy-tetrahydrodipicolinate reductase [EC:1.17.1.8] (dapB)
					Bin21	3300029625 assembled Ga0311297_10763551	Ga0311297_10763551	hypothetical protein		Bin40	KO:K00527	ribonucleoside-triphosphate reductase [EC:1.17.4.2] (nrdD)
					Bin21	3300029625 assembled Ga0311297_104317513	Ga0311297_104317513	hypothetical protein		Bin40	KO:K00555	tRNA (guanine26-N2/guanine27-N2)-dimethyltransferase [EC:2.1.1.215 2.1.1.216] (TRMT1, trm1)
					Bin21	3300029625 assembled Ga0311297_10756222	Ga0311297_10756222	hypothetical protein		Bin40	KO:K00558	DNA (cytosine-5)-methyltransferase 1 [EC:2.1.1.37] (DNMT1, dcm)
					Bin21	3300029625 assembled Ga0311297_10873239	Ga0311297_10873239	hypothetical protein		Bin40	KO:K00573	protein-L-isoaspartate(D-aspartate) O-methyltransferase [EC:2.1.1.77] (E2.1.1.77, pcm)
					Bin21	3300029625 assembled Ga0311297_10052638	Ga0311297_10052638	hypothetical protein		Bin40	KO:K00586	diphthine synthase [EC:2.1.1.98] (DPH5)
					Bin21	3300029625 assembled Ga0311297_10394011	Ga0311297_10394011	hypothetical protein		Bin40	KO:K00609	aspartate carbamoyltransferase catalytic subunit [EC:2.1.3.2] (pyrB, PYR2)
					Bin21	3300029625 assembled Ga0311297_11897938	Ga0311297_11897938	hypothetical protein		Bin40	KO:K00610	aspartate carbamoyltransferase regulatory subunit (pyrI)
					Bin21	3300029625 assembled Ga0311297_110005626	Ga0311297_110005626	hypothetical protein		Bin40	KO:K00611	ornithine carbamoyltransferase [EC:2.1.3.3] (OTC, argF, argI)
					Bin21	3300029625 assembled Ga0311297_10548485	Ga0311297_10548485	hypothetical protein		Bin40	KO:K00763	nicotinate phosphoribosyltransferase [EC:6.3.4.21] (pncB, NAPRT1)
					Bin21	3300029625 assembled Ga0311297_11995051	Ga0311297_11995051	hypothetical protein		Bin40	KO:K00784	ribonuclease Z [EC:3.1.26.11] (rnz)
					Bin21	3300029625 assembled Ga0311297_11897932	Ga0311297_11897932	hypothetical protein		Bin40	KO:K00858	NAD+ kinase [EC:2.7.1.23] (ppnK, NADK)
					Bin21	3300029625 assembled Ga0311297_11571845	Ga0311297_11571845	hypothetical protein		Bin40	KO:K00869	mevalonate kinase [EC:2.7.1.36] (E2.7.1.36, MVK, mvaK1)
					Bin21	3300029625 assembled Ga0311297_11609985	Ga0311297_11609985	hypothetical protein		Bin40	KO:K00940	nucleoside-diphosphate kinase [EC:2.7.4.6] (ndk, NME)
					Bin21	3300029625 assembled Ga0311297_10006925	Ga0311297_10006925	hypothetical protein		Bin40	KO:K00945	cytidylate kinase [EC:2.7.4.14] (cmk)
					Bin21	3300029625 assembled Ga0311297_13253714	Ga0311297_13253714	hypothetical protein		Bin40	KO:K00946	thiamine-monophosphate kinase [EC:2.7.4.16] (thiL)
					Bin21	3300029625 assembled Ga0311297_131747215	Ga0311297_131747215	hypothetical protein		Bin40	KO:K00948	ribose-phosphate pyrophosphokinase [EC:2.7.6.1] (PRPS, prsA)
					Bin21	3300029625 assembled Ga0311297_11390943	Ga0311297_11390943	hypothetical protein		Bin40	KO:K00952	nicotinamide-nucleotide adenylyltransferase [EC:2.7.7.1] (nadM)
					Bin21	3300029625 assembled Ga0311297_13347402	Ga0311297_13347402	hypothetical protein		Bin40	KO:K00966	mannose-1-phosphate guanylyltransferase [EC:2.7.7.13] (GMPP)
					Bin21	3300029625 assembled Ga0311297_10198866	Ga0311297_10198866	hypothetical protein		Bin40	KO:K00973	glucose-1-phosphate thymidylyltransferase [EC:2.7.7.24] (E2.7.7.24, rfbA, rffH)
					Bin21	3300029625 assembled Ga0311297_11011002	Ga0311297_11011002	hypothetical protein		Bin40	KO:K01170	tRNA-intron endonuclease, archaea type [EC:3.1.27.9] (E3.1.27.9)
					Bin21	3300029625 assembled Ga0311297_105484820	Ga0311297_105484820	hypothetical protein		Bin40	KO:K01265	methionyl aminopeptidase [EC:3.4.11.18] (map)
					Bin21	3300029625 assembled Ga0311297_102237310	Ga0311297_102237310	hypothetical protein		Bin40	KO:K01409	N6-L-threonylcarbamoyladenine synthase [EC:2.3.1.234] (KAE1, tsaD, QRI7)
					Bin21	3300029625 assembled Ga0311297_10394016	Ga0311297_10394016	hypothetical protein		Bin40	KO:K01493	dCMP deaminase [EC:3.5.4.12] (comEB)
					Bin21	3300029625 assembled Ga0311297_11659162	Ga0311297_11659162	hypothetical protein		Bin40	KO:K01689	enolase [EC:4.2.1.11] (ENO, eno)
					Bin21	3300029625 assembled Ga0311297_116799615	Ga0311297_116799615	hypothetical protein		Bin40	KO:K01710	dTDP-glucose 4,6-dehydratase [EC:4.2.1.46] (E4.2.1.46, rfbB, rffG)
					Bin21	3300029625 assembled Ga0311297_10081512	Ga0311297_10081512	hypothetical protein		Bin40	KO:K01714	4-hydroxy-tetrahydrodipicolinate synthase [EC:4.3.3.7] (dapA)
					Bin21	3300029625 assembled Ga0311297_11793956	Ga0311297_11793956	hypothetical protein		Bin40	KO:K01799	maleate isomerase [EC:5.2.1.1] (nicE, maiA)
					Bin21	3300029625 assembled Ga0311297_10784569	Ga0311297_10784569	hypothetical protein		Bin40	KO:K01802	peptidylprolyl isomerase [EC:5.2.1.8] (E5.2.1.8)
					Bin21	3300029625 assembled Ga0311297_12517881	Ga0311297_12517881	hypothetical protein		Bin40	KO:K01823	isopentenyl-diphosphate delta-isomerase [EC:5.3.3.2] (idi, IDI)
					Bin21	3300029625 assembled Ga0311297_10081513	Ga0311297_10081513	hypothetical protein		Bin40	KO:K01866	tyrosyl-tRNA synthetase [EC:6.1.1.1] (YARS, tyrS)
					Bin21	3300029625 assembled Ga0311297_116646612	Ga0311297_116646612	hypothetical protein		Bin40	KO:K01872	alanyl-tRNA synthetase [EC:6.1.1.7] (AARS, alaS)
					Bin21	3300029625 assembled Ga0311297_120615811	Ga0311297_120615811	hypothetical protein		Bin40	KO:K01876	aspartyl-tRNA synthetase [EC:6.1.1.12] (DARS, aspS)
					Bin21	3300029625 assembled Ga0311297_10286813	Ga0311297_10286813	hypothetical protein		Bin40	KO:K01885	glutamyl-tRNA synthetase [EC:6.1.1.17] (EARS, gltX)
					Bin21	3300029625 assembled Ga0311297_11897934	Ga0311297_11897934	hypothetical protein		Bin40	KO:K01889	phenylalanyl-tRNA synthetase alpha chain [EC:6.1.1.20] (FARSA, pheS)
					Bin21	3300029625 assembled Ga0311297_11707093	Ga0311297_11707093	hypothetical protein		Bin40	KO:K01890	phenylalanyl-tRNA synthetase beta chain [EC:6.1.1.20] (FARSB, pheT)
					Bin21	3300029625 assembled Ga0311297_12517883	Ga0311297_12517883	hypothetical protein		Bin40	KO:K01892	histidyl-tRNA synthetase [EC:6.1.1.21] (HARS, hisS)
					Bin21	3300029625 assembled Ga0311297_11613442	Ga0311297_11613442	hypothetical protein		Bin40	KO:K01893	asparaginyl-tRNA synthetase [EC:6.1.1.22] (NARS, asnS)
					Bin21	3300029625 assembled Ga0311297_11449225	Ga0311297_11449225	hypothetical protein		Bin40	KO:K01955	carbamoyl-phosphate synthase large subunit [EC:6.3.5.5] (carB, CPA2)
					Bin21	3300029625 assembled Ga0311297_10894574	Ga0311297_10894574	hypothetical protein		Bin40	KO:K01956	carbamoyl-phosphate synthase small subunit [EC:6.3.5.5] (carA, CPA1)
					Bin21	3300029625 assembled Ga0311297_11474733	Ga0311297_11474733	hypothetical protein		Bin40	KO:K01975	2'-5' RNA ligase [EC:6.5.1.-] (ligT)
					Bin21	3300029625 assembled Ga0311297_12176936	Ga0311297_12176936	hypothetical protein		Bin40	KO:K02003	putative ABC transport system ATP-binding protein (ABC.CD.A)
					Bin21	3300029625 assembled Ga0311297_10121304	Ga0311297_10121304	hypothetical protein		Bin40	KO:K02004	putative ABC transport system permease protein (ABC.CD.P)
					Bin21	3300029625 assembled Ga0311297_10079329	Ga0311297_10079329	hypothetical protein		Bin40	KO:K02117	V/A-type H+-transporting ATPase subunit A [EC:3.6.3.14] (ATPVA, ntpA, atpA)
					Bin21	3300029625 assembled Ga0311297_13235214	Ga0311297_13235214	hypothetical protein		Bin40	KO:K02118	V/A-type H+-transporting ATPase subunit B (ATPVB, ntpB, atpB)
					Bin21	3300029625 assembled Ga0311297_10079322	Ga0311297_10079322	hypothetical protein		Bin40	KO:K02120	V/A-type H+-transporting ATPase subunit D (ATPVD, ntpD, atpD)
					Bin21	3300029625 assembled Ga0311297_11011009	Ga0311297_11011009	hypothetical protein		Bin40	KO:K02122	V/A-type H+-transporting ATPase subunit F (ATPVF, ntpF, atpF)
					Bin21	3300029625 assembled Ga0311297_12176937	Ga0311297_12176937	hypothetical protein		Bin40	KO:K02201	pantetheine-phosphate adenylyltransferase [EC:2.7.7.3] (E2.7.7.3B)
					Bin21	3300029625 assembled Ga0311297_11679969	Ga0311297_11679969	hypothetical protein		Bin40	KO:K02322	DNA polymerase II large subunit [EC:2.7.7.7] (DPB1, polD2)
					Bin21	3300029625 assembled Ga0311297_10228904	Ga0311297_10228904	hypothetical protein		Bin40	KO:K02323	DNA polymerase II small subunit [EC:2.7.7.7] (DPB2, polD1)
					Bin21	3300029625 assembled Ga0311297_10863488	Ga0311297_10863488	hypothetical protein		Bin40	KO:K02411	flagellar assembly protein FliH (fliH)
					Bin21	3300029625 assembled Ga0311297_13308448	Ga0311297_13308448	hypothetical protein		Bin40	KO:K02427	23S rRNA (uridine2552-2'-O)-methyltransferase [EC:2.1.1.166] (rlmE, rrmJ, ftsJ)
					Bin21	3300029625 assembled Ga0311297_10052637	Ga0311297_10052637	hypothetical protein		Bin40	KO:K02428	XTP/dITP diphosphohydrolase [EC:3.6.1.66] (rdgB)
					Bin21	3300029625 assembled Ga0311297_101213010	Ga0311297_101213010	hypothetical protein		Bin40	KO:K02493	release factor glutamine methyltransferase [EC:2.1.1.297] (hemK, prmC, HEMK)
					Bin21	3300029625 assembled Ga0311297_11564275	Ga0311297_11564275	hypothetical protein		Bin40	KO:K02528	16S rRNA (adenine1518-N6/adenine1519-N6)-dimethyltransferase [EC:2.1.1.182] (ksgA)
					Bin21	3300029625 assembled Ga0311297_105484835	Ga0311297_105484835	hypothetical protein		Bin40	KO:K02600	N utilization substance protein A (nusA)
					Bin21	3300029625 assembled Ga0311297_11085003	Ga0311297_11085003	hypothetical protein		Bin40	KO:K02601	transcriptional antiterminator NusG (nusG)
					Bin21	3300029625 assembled Ga0311297_10066995	Ga0311297_10066995	hypothetical protein		Bin40	KO:K02823	dihydroorotate dehydrogenase electron transfer subunit (pyrDII)
					Bin21	3300029625 assembled Ga0311297_10157381	Ga0311297_10157381	hypothetical protein		Bin40	KO:K02863	large subunit ribosomal protein L1 (RP-L1, MRPL1, rplA)
					Bin21	3300029625 assembled Ga0311297_105484845	Ga0311297_105484845	hypothetical protein		Bin40	KO:K02864	large subunit ribosomal protein L10 (RP-L10, MRPL10, rplJ)
					Bin21	3300029625 assembled Ga0311297_105484832	Ga0311297_105484832	hypothetical protein		Bin40	KO:K02866	large subunit ribosomal protein L10e (RP-L10e, RPL10)
					Bin21	3300029625 assembled Ga0311297_11390945	Ga0311297_11390945	hypothetical protein		Bin40	KO:K02867	large subunit ribosomal protein L11 (RP-L11, MRPL11, rplK)
					Bin21	3300029625 assembled Ga0311297_114681114	Ga0311297_114681114	hypothetical protein		Bin40	KO:K02871	large subunit ribosomal protein L13 (RP-L13, MRPL13, rplM)
					Bin21	3300029625 assembled Ga0311297_10326916	Ga0311297_10326916	hypothetical protein		Bin40	KO:K02874	large subunit ribosomal protein L14 (RP-L14, MRPL14, rplN)
					Bin21	3300029625 assembled Ga0311297_10421171	Ga0311297_10421171	hypothetical protein		Bin40	KO:K02875	large subunit ribosomal protein L14e (RP-L14e, RPL14)
					Bin21	3300029625 assembled Ga0311297_10456574	Ga0311297_10456574	hypothetical protein		Bin40	KO:K02876	large subunit ribosomal protein L15 (RP-L15, MRPL15, rplO)
					Bin21	3300029625 assembled Ga0311297_105484822	Ga0311297_105484822	hypothetical protein		Bin40	KO:K02877	large subunit ribosomal protein L15e (RP-L15e, RPL15)
					Bin21	3300029625 assembled Ga0311297_10747574	Ga0311297_10747574	hypothetical protein		Bin40	KO:K02881	large subunit ribosomal protein L18 (RP-L18, MRPL18, rplR)
					Bin21	3300029625 assembled Ga0311297_113658910	Ga0311297_113658910	hypothetical protein		Bin40	KO:K02883	large subunit ribosomal protein L18e (RP-L18e, RPL18)
					Bin21	3300029625 assembled Ga0311297_100793215	Ga0311297_100793215	hypothetical protein		Bin40	KO:K02885	large subunit ribosomal protein L19e (RP-L19e, RPL19)
					Bin21	3300029625 assembled Ga0311297_10434301	Ga0311297_10434301	hypothetical protein		Bin40	KO:K02886	large subunit ribosomal protein L2 (RP-L2, MRPL2, rplB)
					Bin21	3300029625 assembled Ga0311297_10747922	Ga0311297_10747922	hypothetical protein		Bin40	KO:K02889	large subunit ribosomal protein L21e (RP-L21e, RPL21)
					Bin21	3300029625 assembled Ga0311297_10824804	Ga0311297_10824804	hypothetical protein		Bin40	KO:K02890	large subunit ribosomal protein L22 (RP-L22, MRPL22, rplV)
					Bin21	3300029625 assembled Ga0311297_11505041	Ga0311297_11505041	hypothetical protein		Bin40	KO:K02892	large subunit ribosomal protein L23 (RP-L23, MRPL23, rplW)
					Bin21	3300029625 assembled Ga0311297_105889710	Ga0311297_105889710	hypothetical protein		Bin40	KO:K02895	large subunit ribosomal protein L24 (RP-L24, MRPL24, rplX)
					Bin21	3300029625 assembled Ga0311297_116799612	Ga0311297_116799612	hypothetical protein		Bin40	KO:K02904	large subunit ribosomal protein L29 (RP-L29, rpmC)
					Bin21	3300029625 assembled Ga0311297_12184613	Ga0311297_12184613	hypothetical protein		Bin40	KO:K02906	large subunit ribosomal protein L3 (RP-L3, MRPL3, rplC)
					Bin21	3300029625 assembled Ga0311297_11505048	Ga0311297_11505048	hypothetical protein		Bin40	KO:K02907	large subunit ribosomal protein L30 (RP-L30, MRPL30, rpmD)
					Bin21	3300029625 assembled Ga0311297_11035245	Ga0311297_11035245	hypothetical protein		Bin40	KO:K02908	large subunit ribosomal protein L30e (RP-L30e, RPL30)
					Bin21	3300029625 assembled Ga0311297_105484840	Ga0311297_105484840	hypothetical protein		Bin40	KO:K02910	large subunit ribosomal protein L31e (RP-L31e, RPL31)
					Bin21	3300029625 assembled Ga0311297_10894572	Ga0311297_10894572	hypothetical protein		Bin40	KO:K02912	large subunit ribosomal protein L32e (RP-L32e, RPL32)
					Bin21	3300029625 assembled Ga0311297_10079327	Ga0311297_10079327	hypothetical protein		Bin40	KO:K02915	large subunit ribosomal protein L34e (RP-L34e, RPL34)
					Bin21	3300029625 assembled Ga0311297_11571842	Ga0311297_11571842	hypothetical protein		Bin40	KO:K02921	large subunit ribosomal protein L37Ae (RP-L37Ae, RPL37A)
					Bin21	3300029625 assembled Ga0311297_10607711	Ga0311297_10607711	hypothetical protein		Bin40	KO:K02922	large subunit ribosomal protein L37e (RP-L37e, RPL37)
					Bin21	3300029625 assembled Ga0311297_10177859	Ga0311297_10177859	hypothetical protein		Bin40	KO:K02924	large subunit ribosomal protein L39e (RP-L39e, RPL39)
					Bin21	3300029625 assembled Ga0311297_113641314	Ga0311297_113641314	hypothetical protein		Bin40	KO:K02927	large subunit ribosomal protein L40e (RP-L40e, RPL40)
					Bin21	3300029625 assembled Ga0311297_10232186	Ga0311297_10232186	hypothetical protein		Bin40	KO:K02930	large subunit ribosomal protein L4e (RP-L4e, RPL4)
					Bin21	3300029625 assembled Ga0311297_11980061	Ga0311297_11980061	hypothetical protein		Bin40	KO:K02931	large subunit ribosomal protein L5 (RP-L5, MRPL5, rplE)
					Bin21	3300029625 assembled Ga0311297_10894578	Ga0311297_10894578	hypothetical protein		Bin40	KO:K02933	large subunit ribosomal protein L6 (RP-L6, MRPL6, rplF)
					Bin21	3300029625 assembled Ga0311297_11980064	Ga0311297_11980064	hypothetical protein		Bin40	KO:K02936	large subunit ribosomal protein L7Ae (RP-L7Ae, RPL7A)
					Bin21	3300029625 assembled Ga0311297_12178284	Ga0311297_12178284	hypothetical protein		Bin40	KO:K02946	small subunit ribosomal protein S10 (RP-S10, MRPS10, rpsJ)
					Bin21	3300029625 assembled Ga0311297_12442997	Ga0311297_12442997	hypothetical protein		Bin40	KO:K02948	small subunit ribosomal protein S11 (RP-S11, MRPS11, rpsK)
					Bin21	3300029625 assembled Ga0311297_10709491	Ga0311297_10709491	hypothetical protein		Bin40	KO:K02950	small subunit ribosomal protein S12 (RP-S12, MRPS12, rpsL)
					Bin21	3300029625 assembled Ga0311297_11026592	Ga0311297_11026592	hypothetical protein		Bin40	KO:K02952	small subunit ribosomal protein S13 (RP-S13, rpsM)
					Bin21	3300029625 assembled Ga0311297_13649907	Ga0311297_13649907	hypothetical protein		Bin40	KO:K02954	small subunit ribosomal protein S14 (RP-S14, MRPS14, rpsN)
					Bin21	3300029625 assembled Ga0311297_10863486	Ga0311297_10863486	hypothetical protein		Bin40	KO:K02956	small subunit ribosomal protein S15 (RP-S15, MRPS15, rpsO)
					Bin21	3300029625 assembled Ga0311297_119566512	Ga0311297_119566512	hypothetical protein		Bin40	KO:K02961	small subunit ribosomal protein S17 (RP-S17, MRPS17, rpsQ)
					Bin21	3300029625 assembled Ga0311297_10421175	Ga0311297_10421175	hypothetical protein		Bin40	KO:K02965	small subunit ribosomal protein S19 (RP-S19, rpsS)
					Bin21	3300029625 assembled Ga0311297_101778513	Ga0311297_101778513	hypothetical protein		Bin40	KO:K02966	small subunit ribosomal protein S19e (RP-S19e, RPS19)
					Bin21	3300029625 assembled Ga0311297_10863482	Ga0311297_10863482	hypothetical protein		Bin40	KO:K02967	small subunit ribosomal protein S2 (RP-S2, MRPS2, rpsB)
					Bin21	3300029625 assembled Ga0311297_10228907	Ga0311297_10228907	hypothetical protein		Bin40	KO:K02974	small subunit ribosomal protein S24e (RP-S24e, RPS24)
					Bin21	3300029625 assembled Ga0311297_10157383	Ga0311297_10157383	hypothetical protein		Bin40	KO:K02979	small subunit ribosomal protein S28e (RP-S28e, RPS28)
					Bin21	3300029625 assembled Ga0311297_11922551	Ga0311297_11922551	hypothetical protein		Bin40	KO:K02982	small subunit ribosomal protein S3 (RP-S3, rpsC)
					Bin21	3300029625 assembled Ga0311297_11390947	Ga0311297_11390947	hypothetical protein		Bin40	KO:K02983	small subunit ribosomal protein S30e (RP-S30e, RPS30)
					Bin21	3300029625 assembled Ga0311297_14164122	Ga0311297_14164122	hypothetical protein		Bin40	KO:K02984	small subunit ribosomal protein S3Ae (RP-S3Ae, RPS3A)
					Bin21	3300029625 assembled Ga0311297_13174721	Ga0311297_13174721	hypothetical protein		Bin40	KO:K02986	small subunit ribosomal protein S4 (RP-S4, rpsD)
					Bin21	3300029625 assembled Ga0311297_104648018	Ga0311297_104648018	hypothetical protein		Bin40	KO:K02987	small subunit ribosomal protein S4e (RP-S4e, RPS4)
					Bin21	3300029625 assembled Ga0311297_10228906	Ga0311297_10228906	hypothetical protein		Bin40	KO:K02988	small subunit ribosomal protein S5 (RP-S5, MRPS5, rpsE)
					Bin21	3300029625 assembled Ga0311297_10259286	Ga0311297_10259286	hypothetical protein		Bin40	KO:K02991	small subunit ribosomal protein S6e (RP-S6e, RPS6)
					Bin21	3300029625 assembled Ga0311297_110110011	Ga0311297_110110011	hypothetical protein		Bin40	KO:K02992	small subunit ribosomal protein S7 (RP-S7, MRPS7, rpsG)
					Bin21	3300029625 assembled Ga0311297_113383414	Ga0311297_113383414	hypothetical protein		Bin40	KO:K02994	small subunit ribosomal protein S8 (RP-S8, rpsH)
					Bin21	3300029625 assembled Ga0311297_107845610	Ga0311297_107845610	hypothetical protein		Bin40	KO:K02995	small subunit ribosomal protein S8e (RP-S8e, RPS8)
					Bin21	3300029625 assembled Ga0311297_10756223	Ga0311297_10756223	hypothetical protein		Bin40	KO:K02996	small subunit ribosomal protein S9 (RP-S9, MRPS9, rpsI)
					Bin21	3300029625 assembled Ga0311297_10456571	Ga0311297_10456571	hypothetical protein		Bin40	KO:K03041	DNA-directed RNA polymerase subunit A' [EC:2.7.7.6] (rpoA1)
					Bin21	3300029625 assembled Ga0311297_10646507	Ga0311297_10646507	hypothetical protein		Bin40	KO:K03042	DNA-directed RNA polymerase subunit A" [EC:2.7.7.6] (rpoA2)
					Bin21	3300029625 assembled Ga0311297_100793212	Ga0311297_100793212	hypothetical protein		Bin40	KO:K03047	DNA-directed RNA polymerase subunit D [EC:2.7.7.6] (rpoD)
					Bin21	3300029625 assembled Ga0311297_11980062	Ga0311297_11980062	hypothetical protein		Bin40	KO:K03049	DNA-directed RNA polymerase subunit E' [EC:2.7.7.6] (rpoE1)
					Bin21	3300029625 assembled Ga0311297_108634818	Ga0311297_108634818	hypothetical protein		Bin40	KO:K03050	DNA-directed RNA polymerase subunit E" [EC:2.7.7.6] (rpoE2)
					Bin21	3300029625 assembled Ga0311297_12765014	Ga0311297_12765014	hypothetical protein		Bin40	KO:K03053	DNA-directed RNA polymerase subunit H [EC:2.7.7.6] (rpoH)
					Bin21	3300029625 assembled Ga0311297_124424728	Ga0311297_124424728	hypothetical protein		Bin40	KO:K03058	DNA-directed RNA polymerase subunit N [EC:2.7.7.6] (rpoN)
					Bin21	3300029625 assembled Ga0311297_10198863	Ga0311297_10198863	hypothetical protein		Bin40	KO:K03076	preprotein translocase subunit SecY (secY)
					Bin21	3300029625 assembled Ga0311297_10259284	Ga0311297_10259284	hypothetical protein		Bin40	KO:K03105	signal recognition particle subunit SRP19 (SRP19)
					Bin21	3300029625 assembled Ga0311297_10456863	Ga0311297_10456863	hypothetical protein		Bin40	KO:K03106	signal recognition particle subunit SRP54 (SRP54, ffh)
					Bin21	3300029625 assembled Ga0311297_12664934	Ga0311297_12664934	hypothetical protein		Bin40	KO:K03110	fused signal recognition particle receptor (ftsY)
					Bin21	3300029625 assembled Ga0311297_11897935	Ga0311297_11897935	hypothetical protein		Bin40	KO:K03124	transcription initiation factor TFIIB (TFIIB, GTF2B, SUA7, tfb)
					Bin21	3300029625 assembled Ga0311297_10157384	Ga0311297_10157384	hypothetical protein		Bin40	KO:K03136	transcription initiation factor TFIIE subunit alpha (TFIIE1, GTF2E1, TFA1, tfe)
					Bin21	3300029625 assembled Ga0311297_101778514	Ga0311297_101778514	hypothetical protein		Bin40	KO:K03151	thiamine biosynthesis protein ThiI (thiI)
					Bin21	3300029625 assembled Ga0311297_13018214	Ga0311297_13018214	hypothetical protein		Bin40	KO:K03231	elongation factor 1-alpha (EEF1A)
					Bin21	3300029625 assembled Ga0311297_105484824	Ga0311297_105484824	hypothetical protein		Bin40	KO:K03232	elongation factor 1-beta (EEF1B)
					Bin21	3300029625 assembled Ga0311297_117657920	Ga0311297_117657920	hypothetical protein		Bin40	KO:K03234	elongation factor 2 (EEF2)
					Bin21	3300029625 assembled Ga0311297_13308444	Ga0311297_13308444	hypothetical protein		Bin40	KO:K03242	translation initiation factor 2 subunit 3 (EIF2S3)
					Bin21	3300029625 assembled Ga0311297_10177851	Ga0311297_10177851	hypothetical protein		Bin40	KO:K03243	translation initiation factor 5B (EIF5B)
					Bin21	3300029625 assembled Ga0311297_115050411	Ga0311297_115050411	hypothetical protein		Bin40	KO:K03263	translation initiation factor 5A (EIF5A)
					Bin21	3300029625 assembled Ga0311297_10177855	Ga0311297_10177855	hypothetical protein		Bin40	KO:K03264	translation initiation factor 6 (EIF6)
					Bin21	3300029625 assembled Ga0311297_12517887	Ga0311297_12517887	hypothetical protein		Bin40	KO:K03265	peptide chain release factor subunit 1 (ETF1, ERF1)
					Bin21	3300029625 assembled Ga0311297_10002445	Ga0311297_10002445	hypothetical protein		Bin40	KO:K03386	peroxiredoxin (alkyl hydroperoxide reductase subunit C) [EC:1.11.1.15] (E1.11.1.15, PRDX, ahpC)
					Bin21	3300029625 assembled Ga0311297_104317512	Ga0311297_104317512	hypothetical protein		Bin40	KO:K03420	proteasome regulatory subunit (psmR)
					Bin21	3300029625 assembled Ga0311297_11268011	Ga0311297_11268011	hypothetical protein		Bin40	KO:K03424	TatD DNase family protein [EC:3.1.21.-] (tatD)
					Bin21	3300029625 assembled Ga0311297_12915681	Ga0311297_12915681	hypothetical protein		Bin40	KO:K03432	proteasome alpha subunit [EC:3.4.25.1] (psmA, prcA)
					Bin21	3300029625 assembled Ga0311297_10159008	Ga0311297_10159008	hypothetical protein		Bin40	KO:K03433	proteasome beta subunit [EC:3.4.25.1] (psmB, prcB)
					Bin21	3300029625 assembled Ga0311297_11026595	Ga0311297_11026595	hypothetical protein		Bin40	KO:K03470	ribonuclease HII [EC:3.1.26.4] (rnhB)
					Bin21	3300029625 assembled Ga0311297_120615816	Ga0311297_120615816	hypothetical protein		Bin40	KO:K03500	16S rRNA (cytosine967-C5)-methyltransferase [EC:2.1.1.176] (rsmB, sun)
					Bin21	3300029625 assembled Ga0311297_10784784	Ga0311297_10784784	hypothetical protein		Bin40	KO:K03538	ribonuclease P protein subunit POP4 [EC:3.1.26.5] (POP4, RPP29)
					Bin21	3300029625 assembled Ga0311297_104648010	Ga0311297_104648010	hypothetical protein		Bin40	KO:K03540	ribonuclease P protein subunit RPR2 [EC:3.1.26.5] (RPR2, RPP21)
					Bin21	3300029625 assembled Ga0311297_11449222	Ga0311297_11449222	hypothetical protein		Bin40	KO:K03594	bacterioferritin [EC:1.16.3.1] (bfr)
					Bin21	3300029625 assembled Ga0311297_11956656	Ga0311297_11956656	hypothetical protein		Bin40	KO:K03626	nascent polypeptide-associated complex subunit alpha (EGD2, NACA)
					Bin21	3300029625 assembled Ga0311297_11035244	Ga0311297_11035244	hypothetical protein		Bin40	KO:K03627	putative transcription factor (MBF1)
					Bin21	3300029625 assembled Ga0311297_11085001	Ga0311297_11085001	hypothetical protein		Bin40	KO:K03637	cyclic pyranopterin phosphate synthase [EC:4.1.99.18] (moaC)
					Bin21	3300029625 assembled Ga0311297_10002447	Ga0311297_10002447	hypothetical protein		Bin40	KO:K03639	cyclic pyranopterin phosphate synthase [EC:4.1.99.18] (MOCS1, moaA)
					Bin21	3300029625 assembled Ga0311297_114681115	Ga0311297_114681115	hypothetical protein		Bin40	KO:K03665	GTPase (hflX)
					Bin21	3300029625 assembled Ga0311297_11679962	Ga0311297_11679962	hypothetical protein		Bin40	KO:K03679	exosome complex component RRP4 (RRP4, EXOSC2)
					Bin21	3300029625 assembled Ga0311297_100024411	Ga0311297_100024411	hypothetical protein		Bin40	KO:K03726	helicase [EC:3.6.4.-] (helS)
					Bin21	3300029625 assembled Ga0311297_11497143	Ga0311297_11497143	hypothetical protein		Bin40	KO:K03741	arsenate reductase [EC:1.20.4.1] (ARSC2, arsC)
					Bin21	3300029625 assembled Ga0311297_110005621	Ga0311297_110005621	hypothetical protein		Bin40	KO:K03789	ribosomal-protein-alanine N-acetyltransferase [EC:2.3.1.128] (rimI)
					Bin21	3300029625 assembled Ga0311297_11035246	Ga0311297_11035246	hypothetical protein		Bin40	KO:K04653	hydrogenase expression/formation protein HypC (hypC)
					Bin21	3300029625 assembled Ga0311297_10066991	Ga0311297_10066991	hypothetical protein		Bin40	KO:K04655	hydrogenase expression/formation protein HypE (hypE)
					Bin21	3300029625 assembled Ga0311297_10763559	Ga0311297_10763559	hypothetical protein		Bin40	KO:K04794	peptidyl-tRNA hydrolase, PTH2 family [EC:3.1.1.29] (PTH2)
					Bin21	3300029625 assembled Ga0311297_11609984	Ga0311297_11609984	hypothetical protein		Bin40	KO:K04795	fibrillarin-like pre-rRNA processing protein (flpA)
					Bin21	3300029625 assembled Ga0311297_10240451	Ga0311297_10240451	hypothetical protein		Bin40	KO:K04796	small nuclear ribonucleoprotein (RUXX)
					Bin21	3300029625 assembled Ga0311297_12231316	Ga0311297_12231316	hypothetical protein		Bin40	KO:K04798	prefoldin beta subunit (pfdB, PFDN6)
					Bin21	3300029625 assembled Ga0311297_101590015	Ga0311297_101590015	hypothetical protein		Bin40	KO:K04799	flap endonuclease-1 [EC:3.-.-.-] (FEN1, RAD2)
					Bin21	3300029625 assembled Ga0311297_10079324	Ga0311297_10079324	hypothetical protein		Bin40	KO:K04800	replication factor C large subunit (rfcL)
					Bin21	3300029625 assembled Ga0311297_10006924	Ga0311297_10006924	hypothetical protein		Bin40	KO:K04801	replication factor C small subunit (rfcS)
					Bin21	3300029625 assembled Ga0311297_10079321	Ga0311297_10079321	hypothetical protein		Bin40	KO:K06173	tRNA pseudouridine38-40 synthase [EC:5.4.99.12] (truA, PUS1)
					Bin21	3300029625 assembled Ga0311297_114971410	Ga0311297_114971410	hypothetical protein		Bin40	KO:K06176	tRNA pseudouridine13 synthase [EC:5.4.99.27] (truD, PUS7)
					Bin21	3300029625 assembled Ga0311297_11390944	Ga0311297_11390944	hypothetical protein		Bin40	KO:K06875	programmed cell death protein 5 (PDCD5, TFAR19)
					Bin21	3300029625 assembled Ga0311297_10421173	Ga0311297_10421173	hypothetical protein		Bin40	KO:K06928	nucleoside-triphosphatase [EC:3.6.1.15] (NTPCR)
					Bin21	3300029625 assembled Ga0311297_11497147	Ga0311297_11497147	hypothetical protein		Bin40	KO:K06932	tRNA(Ile2)-agmatinylcytidine synthase [EC:6.3.4.22] (tiaS)
					Bin21	3300029625 assembled Ga0311297_100793214	Ga0311297_100793214	hypothetical protein		Bin40	KO:K06935	uncharacterized protein (K06935)
					Bin21	3300029625 assembled Ga0311297_11497141	Ga0311297_11497141	hypothetical protein		Bin40	KO:K06942	ribosome-binding ATPase (ychF)
					Bin21	3300029625 assembled Ga0311297_10954054	Ga0311297_10954054	hypothetical protein		Bin40	KO:K06965	protein pelota (PELO, DOM34, pelA)
					Bin21	3300029625 assembled Ga0311297_11066758	Ga0311297_11066758	hypothetical protein		Bin40	KO:K06981	isopentenyl phosphate kinase [EC:2.7.4.26] (ipk)
					Bin21	3300029625 assembled Ga0311297_13347401	Ga0311297_13347401	hypothetical protein		Bin40	KO:K06990	uncharacterized protein (K06990)
					Bin21	3300029625 assembled Ga0311297_10198865	Ga0311297_10198865	hypothetical protein		Bin40	KO:K07022	uncharacterized protein (K07022)
					Bin21	3300029625 assembled Ga0311297_10464805	Ga0311297_10464805	hypothetical protein		Bin40	KO:K07041	uncharacterized protein (K07041)
					Bin21	3300029625 assembled Ga0311297_11707091	Ga0311297_11707091	hypothetical protein		Bin40	KO:K07060	endoribonuclease Nob1 [EC:3.1.-.-] (nob1)
					Bin21	3300029625 assembled Ga0311297_113658918	Ga0311297_113658918	hypothetical protein		Bin40	KO:K07073	uncharacterized protein (K07073)
					Bin21	3300029625 assembled Ga0311297_11449223	Ga0311297_11449223	hypothetical protein		Bin40	KO:K07137	uncharacterized protein (K07137)
					Bin21	3300029625 assembled Ga0311297_13649905	Ga0311297_13649905	hypothetical protein		Bin40	KO:K07143	UPF0148 protein (K07143)
					Bin21	3300029625 assembled Ga0311297_124866311	Ga0311297_124866311	hypothetical protein		Bin40	KO:K07254	tRNA (cytidine56-2'-O)-methyltransferase [EC:2.1.1.206] (atrm56)
					Bin21	3300029625 assembled Ga0311297_12765012	Ga0311297_12765012	hypothetical protein		Bin40	KO:K07332	archaeal flagellar protein FlaI (flaI-A, flaI)
					Bin21	3300029625 assembled Ga0311297_13069211	Ga0311297_13069211	hypothetical protein		Bin40	KO:K07398	conserved protein with predicted RNA binding PUA domain (K07398)
					Bin21	3300029625 assembled Ga0311297_10232181	Ga0311297_10232181	hypothetical protein		Bin40	KO:K07446	tRNA (guanine10-N2)-dimethyltransferase [EC:2.1.1.213] (trm-G10)
					Bin21	3300029625 assembled Ga0311297_13182804	Ga0311297_13182804	hypothetical protein		Bin40	KO:K07463	archaea-specific RecJ-like exonuclease (K07463)
					Bin21	3300029625 assembled Ga0311297_10159006	Ga0311297_10159006	hypothetical protein		Bin40	KO:K07558	tRNA nucleotidyltransferase (CCA-adding enzyme) [EC:2.7.7.72] (K07558, cca)
					Bin21	3300029625 assembled Ga0311297_10259282	Ga0311297_10259282	hypothetical protein		Bin40	KO:K07569	RNA-binding protein (gar1)
					Bin21	3300029625 assembled Ga0311297_11338344	Ga0311297_11338344	hypothetical protein		Bin40	KO:K07572	putative nucleotide binding protein (K07572)
					Bin21	3300029625 assembled Ga0311297_10159009	Ga0311297_10159009	hypothetical protein		Bin40	KO:K07574	RNA-binding protein (yhbY)
					Bin21	3300029625 assembled Ga0311297_11035242	Ga0311297_11035242	hypothetical protein		Bin40	KO:K07575	PUA domain protein (K07575)
					Bin21	3300029625 assembled Ga0311297_114681113	Ga0311297_114681113	hypothetical protein		Bin40	KO:K07577	putative mRNA 3-end processing factor (K07577)
					Bin21	3300029625 assembled Ga0311297_10081518	Ga0311297_10081518	hypothetical protein		Bin40	KO:K07581	RNA-binding protein (K07581)
					Bin21	3300029625 assembled Ga0311297_11390946	Ga0311297_11390946	hypothetical protein		Bin40	KO:K07583	tRNA pseudouridine synthase 10 [EC:5.4.99.-] (PUS10)
					Bin21	3300029625 assembled Ga0311297_11321631	Ga0311297_11321631	hypothetical protein		Bin40	KO:K07722	CopG family transcriptional regulator, nickel-responsive regulator (nikR)
					Bin21	3300029625 assembled Ga0311297_10767881	Ga0311297_10767881	hypothetical protein		Bin40	KO:K07731	putative transcriptional regulator (K07731)
					Bin21	3300029625 assembled Ga0311297_101778510	Ga0311297_101778510	hypothetical protein		Bin40	KO:K08094	6-phospho-3-hexuloisomerase [EC:5.3.1.27] (hxlB)
					Bin21	3300029625 assembled Ga0311297_10237343	Ga0311297_10237343	hypothetical protein		Bin40	KO:K08315	hydrogenase 3 maturation protease [EC:3.4.23.51] (hycI)
					Bin21	3300029625 assembled Ga0311297_11897931	Ga0311297_11897931	hypothetical protein		Bin40	KO:K08851	TP53 regulating kinase and related kinases [EC:2.7.11.1] (TP53RK, PRPK, BUD32)
					Bin21	3300029625 assembled Ga0311297_10599626	Ga0311297_10599626	hypothetical protein		Bin40	KO:K08963	methylthioribose-1-phosphate isomerase [EC:5.3.1.23] (mtnA)
					Bin21	3300029625 assembled Ga0311297_13018212	Ga0311297_13018212	hypothetical protein		Bin40	KO:K09120	uncharacterized protein (K09120)
					Bin21	3300029625 assembled Ga0311297_11289641	Ga0311297_11289641	hypothetical protein		Bin40	KO:K09140	pre-rRNA-processing protein TSR3 (TSR3)
					Bin21	3300029625 assembled Ga0311297_10311685	Ga0311297_10311685	hypothetical protein		Bin40	KO:K09142	uncharacterized protein (K09142)
					Bin21	3300029625 assembled Ga0311297_10863481	Ga0311297_10863481	hypothetical protein		Bin40	KO:K09715	uncharacterized protein (K09715)
					Bin21	3300029625 assembled Ga0311297_10827811	Ga0311297_10827811	hypothetical protein		Bin40	KO:K09721	uncharacterized protein (K09721)
					Bin21	3300029625 assembled Ga0311297_10223734	Ga0311297_10223734	hypothetical protein		Bin40	KO:K09730	uncharacterized protein (K09730)
					Bin21	3300029625 assembled Ga0311297_10747572	Ga0311297_10747572	hypothetical protein		Bin40	KO:K09735	uncharacterized protein (K09735)
					Bin21	3300029625 assembled Ga0311297_104648014	Ga0311297_104648014	hypothetical protein		Bin40	KO:K09736	uncharacterized protein (K09736)
					Bin21	3300029625 assembled Ga0311297_116646615	Ga0311297_116646615	hypothetical protein		Bin40	KO:K09738	uncharacterized protein (K09738)
					Bin21	3300029625 assembled Ga0311297_12932921	Ga0311297_12932921	hypothetical protein		Bin40	KO:K09903	uridylate kinase [EC:2.7.4.22] (pyrH)
					Bin21	3300029625 assembled Ga0311297_10599624	Ga0311297_10599624	hypothetical protein		Bin40	KO:K10725	archaeal cell division control protein 6 (cdc6A)
					Bin21	3300029625 assembled Ga0311297_10316242	Ga0311297_10316242	hypothetical protein		Bin40	KO:K10726	replicative DNA helicase Mcm [EC:3.6.4.-] (mcm, cdc21)
					Bin21	3300029625 assembled Ga0311297_10159004	Ga0311297_10159004	hypothetical protein		Bin40	KO:K10773	endonuclease III [EC:4.2.99.18] (NTH)
					Bin21	3300029625 assembled Ga0311297_100526310	Ga0311297_100526310	hypothetical protein		Bin40	KO:K10848	DNA excision repair protein ERCC-4 [EC:3.1.-.-] (ERCC4, XPF)
					Bin21	3300029625 assembled Ga0311297_10801055	Ga0311297_10801055	hypothetical protein		Bin40	KO:K11131	H/ACA ribonucleoprotein complex subunit 4 [EC:5.4.99.-] (DKC1, NOLA4, CBF5)
					Bin21	3300029625 assembled Ga0311297_12664932	Ga0311297_12664932	hypothetical protein		Bin40	KO:K11600	exosome complex component RRP41 (RRP41, EXOSC4, SKI6)
					Bin21	3300029625 assembled Ga0311297_11571846	Ga0311297_11571846	hypothetical protein		Bin40	KO:K12452	CDP-6-deoxy-D-xylo-4-hexulose-3-dehydrase (rfbH)
					Bin21	3300029625 assembled Ga0311297_10121307	Ga0311297_10121307	hypothetical protein		Bin40	KO:K12589	exosome complex component RRP42 (RRP42, EXOSC7)
					Bin21	3300029625 assembled Ga0311297_10763557	Ga0311297_10763557	hypothetical protein		Bin40	KO:K12960	5-methylthioadenosine/S-adenosylhomocysteine deaminase [EC:3.5.4.31 3.5.4.28] (mtaD)
					Bin21	3300029625 assembled Ga0311297_13649908	Ga0311297_13649908	hypothetical protein		Bin40	KO:K13282	cyanophycinase [EC:3.4.15.6] (cphB)
					Bin21	3300029625 assembled Ga0311297_108634811	Ga0311297_108634811	hypothetical protein		Bin40	KO:K13525	transitional endoplasmic reticulum ATPase (VCP, CDC48)
					Bin21	3300029625 assembled Ga0311297_12442996	Ga0311297_12442996	hypothetical protein		Bin40	KO:K13787	geranylgeranyl diphosphate synthase, type I [EC:2.5.1.1 2.5.1.10 2.5.1.29] (idsA)
					Bin21	3300029625 assembled Ga0311297_10232182	Ga0311297_10232182	hypothetical protein		Bin40	KO:K13798	DNA-directed RNA polymerase subunit B [EC:2.7.7.6] (K13798, rpoB)
					Bin21	3300029625 assembled Ga0311297_11085004	Ga0311297_11085004	hypothetical protein		Bin40	KO:K14126	F420-non-reducing hydrogenase large subunit [EC:1.12.99.-] (mvhA, vhuA, vhcA)
					Bin21	3300029625 assembled Ga0311297_11956652	Ga0311297_11956652	hypothetical protein		Bin40	KO:K14127	F420-non-reducing hydrogenase iron-sulfur subunit [EC:1.12.99.-] (mvhD, vhuD, vhcD)
					Bin21	3300029625 assembled Ga0311297_10002441	Ga0311297_10002441	hypothetical protein		Bin40	KO:K14128	F420-non-reducing hydrogenase small subunit [EC:1.12.99.-] (mvhG, vhuG, vhcG)
					Bin21	3300029625 assembled Ga0311297_11564274	Ga0311297_11564274	hypothetical protein		Bin40	KO:K14415	tRNA-splicing ligase RtcB [EC:6.5.1.3] (RTCB, rtcB)
					Bin21	3300029625 assembled Ga0311297_105484836	Ga0311297_105484836	hypothetical protein		Bin40	KO:K14564	nucleolar protein 56 (NOP56)
					Bin21	3300029625 assembled Ga0311297_11365894	Ga0311297_11365894	hypothetical protein		Bin40	KO:K14568	rRNA small subunit pseudouridine methyltransferase Nep1 [EC:2.1.1.260] (EMG1, NEP1)
					Bin21	3300029625 assembled Ga0311297_11571841	Ga0311297_11571841	hypothetical protein		Bin40	KO:K14574	ribosome maturation protein SDO1 (SDO1, SBDS)
					Bin21	3300029625 assembled Ga0311297_11679968	Ga0311297_11679968	hypothetical protein		Bin40	KO:K14656	FAD synthetase (ribL)
					Bin21	3300029625 assembled Ga0311297_11268012	Ga0311297_11268012	hypothetical protein		Bin40	KO:K15449	tRNA wybutosine-synthesizing protein 1 [EC:4.1.3.44] (TYW1)
					Bin21	3300029625 assembled Ga0311297_10052634	Ga0311297_10052634	hypothetical protein		Bin40	KO:K15987	K(+)-stimulated pyrophosphate-energized sodium pump [EC:3.6.1.1] (hppA)
					Bin21	3300029625 assembled Ga0311297_10646503	Ga0311297_10646503	hypothetical protein		Bin40	KO:K16785	energy-coupling factor transport system permease protein (ecfT)
					Bin21	3300029625 assembled Ga0311297_13287154	Ga0311297_13287154	hypothetical protein		Bin40	KO:K16787	energy-coupling factor transport system ATP-binding protein [EC:3.6.3.-] (ecfA2)
					Bin21	3300029625 assembled Ga0311297_100793213	Ga0311297_100793213	hypothetical protein		Bin40	KO:K17104	phosphoglycerol geranylgeranyltransferase [EC:2.5.1.41] (E2.5.1.41)
					Bin21	3300029625 assembled Ga0311297_110110010	Ga0311297_110110010	hypothetical protein		Bin40	KO:K17105	geranylgeranylglycerol-phosphate geranylgeranyltransferase [EC:2.5.1.42] (E2.5.1.42)
					Bin21	3300029625 assembled Ga0311297_11026591	Ga0311297_11026591	hypothetical protein		Bin40	KO:K17828	dihydroorotate dehydrogenase (NAD+) catalytic subunit [EC:1.3.1.14] (pyrDI)
					Bin21	3300029625 assembled Ga0311297_11659164	Ga0311297_11659164	hypothetical protein		Bin40	KO:K17870	NADH oxidase (H2O2-forming) [EC:1.6.3.3] (nox1)
					Bin21	3300029625 assembled Ga0311297_10109821	Ga0311297_10109821	hypothetical protein		Bin40	KO:K18532	adenylate kinase [EC:2.7.4.3] (AK6, FAP7)
					Bin21	3300029625 assembled Ga0311297_10421172	Ga0311297_10421172	hypothetical protein		Bin40	KO:K18779	7-cyano-7-deazaguanine tRNA-ribosyltransferase [EC:2.4.2.48] (tgtA)
					Bin21	3300029625 assembled Ga0311297_10763556	Ga0311297_10763556	hypothetical protein		Bin40	KO:K19664	CDP-2,3-bis-(O-geranylgeranyl)-sn-glycerol synthase [EC:2.7.7.67] (carS)
					Bin21	3300029625 assembled Ga0311297_12664931	Ga0311297_12664931	hypothetical protein		Bin27	KO:K00003	homoserine dehydrogenase [EC:1.1.1.3] (E1.1.1.3)
					Bin21	3300029625 assembled Ga0311297_105889713	Ga0311297_105889713	hypothetical protein		Bin27	KO:K00013	histidinol dehydrogenase [EC:1.1.1.23] (hisD)
					Bin21	3300029625 assembled Ga0311297_10599628	Ga0311297_10599628	hypothetical protein		Bin27	KO:K00020	3-hydroxyisobutyrate dehydrogenase [EC:1.1.1.31] (mmsB, HIBADH)
					Bin21	3300029625 assembled Ga0311297_10228905	Ga0311297_10228905	hypothetical protein		Bin27	KO:K00030	isocitrate dehydrogenase (NAD+) [EC:1.1.1.41] (IDH3)
					Bin21	3300029625 assembled Ga0311297_10690611	Ga0311297_10690611	hypothetical protein		Bin27	KO:K00052	3-isopropylmalate dehydrogenase [EC:1.1.1.85] (leuB)
					Bin21	3300029625 assembled Ga0311297_10873231	Ga0311297_10873231	hypothetical protein		Bin27	KO:K00053	ketol-acid reductoisomerase [EC:1.1.1.86] (ilvC)
					Bin21	3300029625 assembled Ga0311297_11738701	Ga0311297_11738701	hypothetical protein		Bin27	KO:K00054	hydroxymethylglutaryl-CoA reductase [EC:1.1.1.88] (mvaA)
					Bin21	3300029625 assembled Ga0311297_10328332	Ga0311297_10328332	hypothetical protein		Bin27	KO:K00058	D-3-phosphoglycerate dehydrogenase [EC:1.1.1.95] (serA, PHGDH)
					Bin21	3300029625 assembled Ga0311297_11609988	Ga0311297_11609988	hypothetical protein		Bin27	KO:K00059	3-oxoacyl-[acyl-carrier protein] reductase [EC:1.1.1.100] (fabG)
					Bin21	3300029625 assembled Ga0311297_120615817	Ga0311297_120615817	hypothetical protein		Bin27	KO:K00096	glycerol-1-phosphate dehydrogenase [NAD(P)+] [EC:1.1.1.261] (araM, egsA)
					Bin21	3300029625 assembled Ga0311297_10121309	Ga0311297_10121309	hypothetical protein		Bin27	KO:K00100	E1.1.1.-
					Bin21	3300029625 assembled Ga0311297_11980067	Ga0311297_11980067	hypothetical protein		Bin27	KO:K00104	glycolate oxidase [EC:1.1.3.15] (glcD)
					Bin21	3300029625 assembled Ga0311297_11365892	Ga0311297_11365892	hypothetical protein		Bin27	KO:K00113	glycerol-3-phosphate dehydrogenase subunit C [EC:1.1.5.3] (glpC)
					Bin21	3300029625 assembled Ga0311297_10002446	Ga0311297_10002446	hypothetical protein		Bin27	KO:K00133	aspartate-semialdehyde dehydrogenase [EC:1.2.1.11] (asd)
					Bin21	3300029625 assembled Ga0311297_13069213	Ga0311297_13069213	hypothetical protein		Bin27	KO:K00140	malonate-semialdehyde dehydrogenase (acetylating) / methylmalonate-semialdehyde dehydrogenase [EC:1.2.1.18 1.2.1.27] (mmsA, iolA, ALDH6A1)
					Bin21	3300029625 assembled Ga0311297_12517882	Ga0311297_12517882	hypothetical protein		Bin27	KO:K00150	glyceraldehyde-3-phosphate dehydrogenase (NAD(P)) [EC:1.2.1.59] (gap2)
					Bin21	3300029625 assembled Ga0311297_11651736	Ga0311297_11651736	hypothetical protein		Bin27	KO:K00169	pyruvate ferredoxin oxidoreductase alpha subunit [EC:1.2.7.1] (porA)
					Bin21	3300029625 assembled Ga0311297_11695774	Ga0311297_11695774	hypothetical protein		Bin27	KO:K00170	pyruvate ferredoxin oxidoreductase beta subunit [EC:1.2.7.1] (porB)
					Bin21	3300029625 assembled Ga0311297_101098210	Ga0311297_101098210	hypothetical protein		Bin27	KO:K00171	pyruvate ferredoxin oxidoreductase delta subunit [EC:1.2.7.1] (porD)
					Bin21	3300029625 assembled Ga0311297_11449226	Ga0311297_11449226	hypothetical protein		Bin27	KO:K00172	pyruvate ferredoxin oxidoreductase gamma subunit [EC:1.2.7.1] (porG)
					Bin21	3300029625 assembled Ga0311297_10464807	Ga0311297_10464807	hypothetical protein		Bin27	KO:K00174	2-oxoglutarate/2-oxoacid ferredoxin oxidoreductase subunit alpha [EC:1.2.7.3 1.2.7.11] (korA, oorA, oforA)
					Bin21	3300029625 assembled Ga0311297_120615814	Ga0311297_120615814	hypothetical protein		Bin27	KO:K00175	2-oxoglutarate/2-oxoacid ferredoxin oxidoreductase subunit beta [EC:1.2.7.3 1.2.7.11] (korB, oorB, oforB)
					Bin21	3300029625 assembled Ga0311297_10894575	Ga0311297_10894575	hypothetical protein		Bin27	KO:K00179	indolepyruvate ferredoxin oxidoreductase, alpha subunit [EC:1.2.7.8] (iorA)
					Bin21	3300029625 assembled Ga0311297_10456866	Ga0311297_10456866	hypothetical protein		Bin27	KO:K00180	indolepyruvate ferredoxin oxidoreductase, beta subunit [EC:1.2.7.8] (iorB)
					Bin21	3300029625 assembled Ga0311297_11897933	Ga0311297_11897933	hypothetical protein		Bin27	KO:K00189	2-oxoisovalerate ferredoxin oxidoreductase, gamma subunit [EC:1.2.7.7] (vorG)
					Bin21	3300029625 assembled Ga0311297_10863489	Ga0311297_10863489	hypothetical protein		Bin27	KO:K00198	carbon-monoxide dehydrogenase catalytic subunit [EC:1.2.99.2 1.2.7.4] (cooS, acsA)
					Bin21	3300029625 assembled Ga0311297_11000566	Ga0311297_11000566	hypothetical protein		Bin27	KO:K00260	glutamate dehydrogenase [EC:1.4.1.2] (gudB, rocG)
					Bin21	3300029625 assembled Ga0311297_10824805	Ga0311297_10824805	hypothetical protein		Bin27	KO:K00266	glutamate synthase (NADPH/NADH) small chain [EC:1.4.1.13 1.4.1.14] (gltD)
					Bin21	3300029625 assembled Ga0311297_10414266	Ga0311297_10414266	hypothetical protein		Bin27	KO:K00282	glycine dehydrogenase subunit 1 [EC:1.4.4.2] (gcvPA)
					Bin21	3300029625 assembled Ga0311297_115642710	Ga0311297_115642710	hypothetical protein		Bin27	KO:K00283	glycine dehydrogenase subunit 2 [EC:1.4.4.2] (gcvPB)
					Bin21	3300029625 assembled Ga0311297_116646617	Ga0311297_116646617	hypothetical protein		Bin27	KO:K00297	methylenetetrahydrofolate reductase (NADPH) [EC:1.5.1.20] (metF, MTHFR)
					Bin21	3300029625 assembled Ga0311297_108634813	Ga0311297_108634813	hypothetical protein		Bin27	KO:K00332	NADH-quinone oxidoreductase subunit C [EC:1.6.5.3] (nuoC)
					Bin21	3300029625 assembled Ga0311297_14164125	Ga0311297_14164125	hypothetical protein		Bin27	KO:K00333	NADH-quinone oxidoreductase subunit D [EC:1.6.5.3] (nuoD)
					Bin21	3300029625 assembled Ga0311297_10763554	Ga0311297_10763554	hypothetical protein		Bin27	KO:K00337	NADH-quinone oxidoreductase subunit H [EC:1.6.5.3] (nuoH)
					Bin21	3300029625 assembled Ga0311297_10434303	Ga0311297_10434303	hypothetical protein		Bin27	KO:K00339	NADH-quinone oxidoreductase subunit J [EC:1.6.5.3] (nuoJ)
					Bin21	3300029625 assembled Ga0311297_101778512	Ga0311297_101778512	hypothetical protein		Bin27	KO:K00340	NADH-quinone oxidoreductase subunit K [EC:1.6.5.3] (nuoK)
					Bin21	3300029625 assembled Ga0311297_10394015	Ga0311297_10394015	hypothetical protein		Bin27	KO:K00341	NADH-quinone oxidoreductase subunit L [EC:1.6.5.3] (nuoL)
					Bin21	3300029625 assembled Ga0311297_11360712	Ga0311297_11360712	hypothetical protein		Bin27	KO:K00342	NADH-quinone oxidoreductase subunit M [EC:1.6.5.3] (nuoM)
					Bin21	3300029625 assembled Ga0311297_11664661	Ga0311297_11664661	hypothetical protein		Bin27	KO:K00382	dihydrolipoamide dehydrogenase [EC:1.8.1.4] (DLD, lpd, pdhD)
					Bin21	3300029625 assembled Ga0311297_103940111	Ga0311297_103940111	hypothetical protein		Bin27	KO:K00384	thioredoxin reductase (NADPH) [EC:1.8.1.9] (trxB)
					Bin21	3300029625 assembled Ga0311297_13235213	Ga0311297_13235213	hypothetical protein		Bin27	KO:K00399	methyl-coenzyme M reductase alpha subunit [EC:2.8.4.1] (mcrA)
					Bin21	3300029625 assembled Ga0311297_12442993	Ga0311297_12442993	hypothetical protein		Bin27	KO:K00400	methyl coenzyme M reductase system, component A2 (K00400)
					Bin21	3300029625 assembled Ga0311297_113658914	Ga0311297_113658914	hypothetical protein		Bin27	KO:K00401	methyl-coenzyme M reductase beta subunit [EC:2.8.4.1] (mcrB)
					Bin21	3300029625 assembled Ga0311297_10464801	Ga0311297_10464801	hypothetical protein		Bin27	KO:K00402	methyl-coenzyme M reductase gamma subunit [EC:2.8.4.1] (mcrG)
					Bin21	3300029625 assembled Ga0311297_101590019	Ga0311297_101590019	hypothetical protein		Bin27	KO:K00527	ribonucleoside-triphosphate reductase [EC:1.17.4.2] (nrdD)
					Bin21	3300029625 assembled Ga0311297_11085002	Ga0311297_11085002	hypothetical protein		Bin27	KO:K00548	5-methyltetrahydrofolate--homocysteine methyltransferase [EC:2.1.1.13] (metH, MTR)
					Bin21	3300029625 assembled Ga0311297_10259287	Ga0311297_10259287	hypothetical protein		Bin27	KO:K00549	5-methyltetrahydropteroyltriglutamate--homocysteine methyltransferase [EC:2.1.1.14] (metE)
					Bin21	3300029625 assembled Ga0311297_124424725	Ga0311297_124424725	hypothetical protein		Bin27	KO:K00555	tRNA (guanine26-N2/guanine27-N2)-dimethyltransferase [EC:2.1.1.215 2.1.1.216] (TRMT1, trm1)
					Bin21	3300029625 assembled Ga0311297_10421174	Ga0311297_10421174	hypothetical protein		Bin27	KO:K00564	16S rRNA (guanine1207-N2)-methyltransferase [EC:2.1.1.172] (rsmC)
					Bin21	3300029625 assembled Ga0311297_124424713	Ga0311297_124424713	hypothetical protein		Bin27	KO:K00567	methylated-DNA-[protein]-cysteine S-methyltransferase [EC:2.1.1.63] (ogt, MGMT)
					Bin21	3300029625 assembled Ga0311297_10894573	Ga0311297_10894573	hypothetical protein		Bin27	KO:K00571	site-specific DNA-methyltransferase (adenine-specific) [EC:2.1.1.72] (E2.1.1.72)
					Bin21	3300029625 assembled Ga0311297_10822582	Ga0311297_10822582	hypothetical protein		Bin27	KO:K00573	protein-L-isoaspartate(D-aspartate) O-methyltransferase [EC:2.1.1.77] (E2.1.1.77, pcm)
					Bin21	3300029625 assembled Ga0311297_10747923	Ga0311297_10747923	hypothetical protein		Bin27	KO:K00584	tetrahydromethanopterin S-methyltransferase subunit H [EC:2.1.1.86] (mtrH)
					Bin21	3300029625 assembled Ga0311297_12061588	Ga0311297_12061588	hypothetical protein		Bin27	KO:K00586	diphthine synthase [EC:2.1.1.98] (DPH5)
					Bin21	3300029625 assembled Ga0311297_10607712	Ga0311297_10607712	hypothetical protein		Bin27	KO:K00600	glycine hydroxymethyltransferase [EC:2.1.2.1] (glyA, SHMT)
					Bin21	3300029625 assembled Ga0311297_12486631	Ga0311297_12486631	hypothetical protein		Bin27	KO:K00605	aminomethyltransferase [EC:2.1.2.10] (gcvT, AMT)
					Bin21	3300029625 assembled Ga0311297_10228908	Ga0311297_10228908	hypothetical protein		Bin27	KO:K00609	aspartate carbamoyltransferase catalytic subunit [EC:2.1.3.2] (pyrB, PYR2)
					Bin21	3300029625 assembled Ga0311297_102592810	Ga0311297_102592810	hypothetical protein		Bin27	KO:K00610	aspartate carbamoyltransferase regulatory subunit (pyrI)
					Bin21	3300029625 assembled Ga0311297_11505049	Ga0311297_11505049	hypothetical protein		Bin27	KO:K00611	ornithine carbamoyltransferase [EC:2.1.3.3] (OTC, argF, argI)
					Bin21	3300029625 assembled Ga0311297_101590012	Ga0311297_101590012	hypothetical protein		Bin27	KO:K00759	adenine phosphoribosyltransferase [EC:2.4.2.7] (APRT, apt)
					Bin21	3300029625 assembled Ga0311297_10079325	Ga0311297_10079325	hypothetical protein		Bin27	KO:K00761	uracil phosphoribosyltransferase [EC:2.4.2.9] (upp, UPRT)
					Bin21	3300029625 assembled Ga0311297_112896411	Ga0311297_112896411	hypothetical protein		Bin27	KO:K00762	orotate phosphoribosyltransferase [EC:2.4.2.10] (pyrE)
					Bin21	3300029625 assembled Ga0311297_11209267	Ga0311297_11209267	hypothetical protein		Bin27	KO:K00763	nicotinate phosphoribosyltransferase [EC:6.3.4.21] (pncB, NAPRT1)
					Bin21	3300029625 assembled Ga0311297_10678583	Ga0311297_10678583	hypothetical protein		Bin27	KO:K00764	amidophosphoribosyltransferase [EC:2.4.2.14] (purF, PPAT)
					Bin21	3300029625 assembled Ga0311297_10849634	Ga0311297_10849634	hypothetical protein		Bin27	KO:K00765	ATP phosphoribosyltransferase [EC:2.4.2.17] (hisG)
					Bin21	3300029625 assembled Ga0311297_11390941	Ga0311297_11390941	hypothetical protein		Bin27	KO:K00766	anthranilate phosphoribosyltransferase [EC:2.4.2.18] (trpD)
					Bin21	3300029625 assembled Ga0311297_10464809	Ga0311297_10464809	hypothetical protein		Bin27	KO:K00772	5'-methylthioadenosine phosphorylase [EC:2.4.2.28] (mtaP, MTAP)
					Bin21	3300029625 assembled Ga0311297_11765792	Ga0311297_11765792	hypothetical protein		Bin27	KO:K00782	L-lactate dehydrogenase complex protein LldG (lldG)
					Bin21	3300029625 assembled Ga0311297_105484823	Ga0311297_105484823	hypothetical protein		Bin27	KO:K00784	ribonuclease Z [EC:3.1.26.11] (rnz)
					Bin21	3300029625 assembled Ga0311297_11564277	Ga0311297_11564277	hypothetical protein		Bin27	KO:K00789	S-adenosylmethionine synthetase [EC:2.5.1.6] (metK)
					Bin21	3300029625 assembled Ga0311297_10747577	Ga0311297_10747577	hypothetical protein		Bin27	KO:K00797	spermidine synthase [EC:2.5.1.16] (speE, SRM)
					Bin21	3300029625 assembled Ga0311297_120615815	Ga0311297_120615815	hypothetical protein		Bin27	KO:K00809	deoxyhypusine synthase [EC:2.5.1.46] (DHPS, dys)
					Bin21	3300029625 assembled Ga0311297_11085006	Ga0311297_11085006	hypothetical protein		Bin27	KO:K00812	aspartate aminotransferase [EC:2.6.1.1] (aspB)
					Bin21	3300029625 assembled Ga0311297_10225853	Ga0311297_10225853	Icc-related predicted phosphoesterase		Bin27	KO:K00817	histidinol-phosphate aminotransferase [EC:2.6.1.9] (hisC)
					Bin21	3300029625 assembled Ga0311297_114480013	Ga0311297_114480013	indole-3-glycerol phosphate synthase		Bin27	KO:K00820	glucosamine--fructose-6-phosphate aminotransferase (isomerizing) [EC:2.6.1.16] (glmS, GFPT)
					Bin21	3300029625 assembled Ga0311297_10259283	Ga0311297_10259283	inner membrane protein		Bin27	KO:K00823	4-aminobutyrate aminotransferase [EC:2.6.1.19] (puuE)
					Bin21	3300029625 assembled Ga0311297_10081516	Ga0311297_10081516	iron complex transport system ATP-binding protein		Bin27	KO:K00826	branched-chain amino acid aminotransferase [EC:2.6.1.42] (E2.6.1.42, ilvE)
					Bin21	3300029625 assembled Ga0311297_11129127	Ga0311297_11129127	iron complex transport system ATP-binding protein		Bin27	KO:K00845	glucokinase [EC:2.7.1.2] (glk)
					Bin21	3300029625 assembled Ga0311297_105484831	Ga0311297_105484831	iron complex transport system ATP-binding protein		Bin27	KO:K00852	ribokinase [EC:2.7.1.15] (rbsK, RBKS)
					Bin21	3300029625 assembled Ga0311297_10081517	Ga0311297_10081517	iron complex transport system permease protein		Bin27	KO:K00858	NAD+ kinase [EC:2.7.1.23] (ppnK, NADK)
					Bin21	3300029625 assembled Ga0311297_105484830	Ga0311297_105484830	iron complex transport system permease protein		Bin27	KO:K00869	mevalonate kinase [EC:2.7.1.36] (E2.7.1.36, MVK, mvaK1)
					Bin21	3300029625 assembled Ga0311297_11129128	Ga0311297_11129128	iron complex transport system permease protein		Bin27	KO:K00872	homoserine kinase [EC:2.7.1.39] (thrB1)
					Bin21	3300029625 assembled Ga0311297_105484829	Ga0311297_105484829	iron complex transport system substrate-binding protein		Bin27	KO:K00926	carbamate kinase [EC:2.7.2.2] (arcC)
					Bin21	3300029625 assembled Ga0311297_11129129	Ga0311297_11129129	iron complex transport system substrate-binding protein		Bin27	KO:K00927	phosphoglycerate kinase [EC:2.7.2.3] (PGK, pgk)
					Bin21	3300029625 assembled Ga0311297_105484817	Ga0311297_105484817	isocitrate dehydrogenase (NAD+)		Bin27	KO:K00928	aspartate kinase [EC:2.7.2.4] (lysC)
					Bin21	3300029625 assembled Ga0311297_124424724	Ga0311297_124424724	isoleucyl-tRNA synthetase		Bin27	KO:K00936	E2.7.3.-
					Bin21	3300029625 assembled Ga0311297_104317514	Ga0311297_104317514	isopentenyl phosphate kinase		Bin27	KO:K00939	adenylate kinase [EC:2.7.4.3] (adk, AK)
					Bin21	3300029625 assembled Ga0311297_104317515	Ga0311297_104317515	isopentenyl-diphosphate delta-isomerase		Bin27	KO:K00940	nucleoside-diphosphate kinase [EC:2.7.4.6] (ndk, NME)
					Bin21	3300029625 assembled Ga0311297_10326911	Ga0311297_10326911	isopropylmalate/homocitrate/citramalate synthase		Bin27	KO:K00941	hydroxymethylpyrimidine/phosphomethylpyrimidine kinase [EC:2.7.1.49 2.7.4.7] (thiD)
					Bin21	3300029625 assembled Ga0311297_11338345	Ga0311297_11338345	KaiC/GvpD/RAD55 family RecA-like ATPase		Bin27	KO:K00943	dTMP kinase [EC:2.7.4.9] (tmk, DTYMK)
					Bin21	3300029625 assembled Ga0311297_105889714	Ga0311297_105889714	KaiC/GvpD/RAD55 family RecA-like ATPase		Bin27	KO:K00945	cytidylate kinase [EC:2.7.4.14] (cmk)
					Bin21	3300029625 assembled Ga0311297_10414263	Ga0311297_10414263	KaiC/GvpD/RAD55 family RecA-like ATPase		Bin27	KO:K00946	thiamine-monophosphate kinase [EC:2.7.4.16] (thiL)
					Bin21	3300029625 assembled Ga0311297_10801054	Ga0311297_10801054	Kef-type K+ transport system membrane component KefB		Bin27	KO:K00948	ribose-phosphate pyrophosphokinase [EC:2.7.6.1] (PRPS, prsA)
					Bin21	3300029625 assembled Ga0311297_13649904	Ga0311297_13649904	kynurenine formamidase		Bin27	KO:K00952	nicotinamide-nucleotide adenylyltransferase [EC:2.7.7.1] (nadM)
					Bin21	3300029625 assembled Ga0311297_11148637	Ga0311297_11148637	L-ascorbate metabolism protein UlaG (beta-lactamase superfamily)		Bin27	KO:K01001	UDP-N-acetylglucosamine--dolichyl-phosphate N-acetylglucosaminephosphotransferase [EC:2.7.8.15] (ALG7)
					Bin21	3300029625 assembled Ga0311297_10681753	Ga0311297_10681753	L-ascorbate metabolism protein UlaG (beta-lactamase superfamily)		Bin27	KO:K01007	pyruvate, water dikinase [EC:2.7.9.2] (pps, ppsA)
					Bin21	3300029625 assembled Ga0311297_116799614	Ga0311297_116799614	L-threonylcarbamoyladenylate synthase		Bin27	KO:K01012	biotin synthase [EC:2.8.1.6] (bioB)
					Bin21	3300029625 assembled Ga0311297_10756227	Ga0311297_10756227	large subunit ribosomal protein L1		Bin27	KO:K01079	phosphoserine phosphatase [EC:3.1.3.3] (serB, PSPH)
					Bin21	3300029625 assembled Ga0311297_10756226	Ga0311297_10756226	large subunit ribosomal protein L10		Bin27	KO:K01091	phosphoglycolate phosphatase [EC:3.1.3.18] (gph)
					Bin21	3300029625 assembled Ga0311297_10237346	Ga0311297_10237346	large subunit ribosomal protein L10e		Bin27	KO:K01092	myo-inositol-1(or 4)-monophosphatase [EC:3.1.3.25] (E3.1.3.25, IMPA, suhB)
					Bin21	3300029625 assembled Ga0311297_10756228	Ga0311297_10756228	large subunit ribosomal protein L11		Bin27	KO:K01101	4-nitrophenyl phosphatase [EC:3.1.3.41] (E3.1.3.41)
					Bin21	3300029625 assembled Ga0311297_10756225	Ga0311297_10756225	large subunit ribosomal protein L12		Bin27	KO:K01151	deoxyribonuclease IV [EC:3.1.21.2] (nfo)
					Bin21	3300029625 assembled Ga0311297_10431757	Ga0311297_10431757	large subunit ribosomal protein L13		Bin27	KO:K01170	tRNA-intron endonuclease, archaea type [EC:3.1.27.9] (E3.1.27.9)
					Bin21	3300029625 assembled Ga0311297_11995053	Ga0311297_11995053	large subunit ribosomal protein L14		Bin27	KO:K01179	endoglucanase [EC:3.2.1.4] (E3.2.1.4)
					Bin21	3300029625 assembled Ga0311297_12061585	Ga0311297_12061585	large subunit ribosomal protein L14e		Bin27	KO:K01251	adenosylhomocysteinase [EC:3.3.1.1] (E3.3.1.1, ahcY)
					Bin21	3300029625 assembled Ga0311297_10456862	Ga0311297_10456862	large subunit ribosomal protein L15e		Bin27	KO:K01262	Xaa-Pro aminopeptidase [EC:3.4.11.9] (pepP)
					Bin21	3300029625 assembled Ga0311297_10267607	Ga0311297_10267607	large subunit ribosomal protein L18		Bin27	KO:K01265	methionyl aminopeptidase [EC:3.4.11.18] (map)
					Bin21	3300029625 assembled Ga0311297_10431756	Ga0311297_10431756	large subunit ribosomal protein L18e		Bin27	KO:K01342	subtilisin [EC:3.4.21.62] (aprE)
					Bin21	3300029625 assembled Ga0311297_119950511	Ga0311297_119950511	large subunit ribosomal protein L19e		Bin27	KO:K01409	N6-L-threonylcarbamoyladenine synthase [EC:2.3.1.234] (KAE1, tsaD, QRI7)
					Bin21	3300029625 assembled Ga0311297_124424732	Ga0311297_124424732	large subunit ribosomal protein L2		Bin27	KO:K01464	dihydropyrimidinase [EC:3.5.2.2] (DPYS, dht, hydA)
					Bin21	3300029625 assembled Ga0311297_12442476	Ga0311297_12442476	large subunit ribosomal protein L21e		Bin27	KO:K01465	dihydroorotase [EC:3.5.2.3] (URA4, pyrC)
					Bin21	3300029625 assembled Ga0311297_11468111	Ga0311297_11468111	large subunit ribosomal protein L22		Bin27	KO:K01470	creatinine amidohydrolase [EC:3.5.2.10] (E3.5.2.10)
					Bin21	3300029625 assembled Ga0311297_124424734	Ga0311297_124424734	large subunit ribosomal protein L22		Bin27	KO:K01480	agmatinase [EC:3.5.3.11] (speB)
					Bin21	3300029625 assembled Ga0311297_124424731	Ga0311297_124424731	large subunit ribosomal protein L23		Bin27	KO:K01485	cytosine deaminase [EC:3.5.4.1] (codA)
					Bin21	3300029625 assembled Ga0311297_11995054	Ga0311297_11995054	large subunit ribosomal protein L24		Bin27	KO:K01494	dCTP deaminase [EC:3.5.4.13] (dcd)
					Bin21	3300029625 assembled Ga0311297_10701144	Ga0311297_10701144	large subunit ribosomal protein L24e		Bin27	KO:K01501	nitrilase [EC:3.5.5.1] (E3.5.5.1)
					Bin21	3300029625 assembled Ga0311297_11468113	Ga0311297_11468113	large subunit ribosomal protein L29		Bin27	KO:K01502	aliphatic nitrilase [EC:3.5.5.7] (E3.5.5.7)
					Bin21	3300029625 assembled Ga0311297_124424729	Ga0311297_124424729	large subunit ribosomal protein L3		Bin27	KO:K01512	acylphosphatase [EC:3.6.1.7] (acyP)
					Bin21	3300029625 assembled Ga0311297_10267604	Ga0311297_10267604	large subunit ribosomal protein L30		Bin27	KO:K01515	ADP-ribose pyrophosphatase [EC:3.6.1.13] (nudF)
					Bin21	3300029625 assembled Ga0311297_11664667	Ga0311297_11664667	large subunit ribosomal protein L30e		Bin27	KO:K01531	Mg2+-importing ATPase [EC:3.6.3.2] (E3.6.3.2, mgtA, mgtB)
					Bin21	3300029625 assembled Ga0311297_132352111	Ga0311297_132352111	large subunit ribosomal protein L31e		Bin27	KO:K01572	oxaloacetate decarboxylase, beta subunit [EC:4.1.1.3] (oadB)
					Bin21	3300029625 assembled Ga0311297_119950510	Ga0311297_119950510	large subunit ribosomal protein L32e		Bin27	KO:K01588	5-(carboxyamino)imidazole ribonucleotide mutase [EC:5.4.99.18] (purE)
					Bin21	3300029625 assembled Ga0311297_12061583	Ga0311297_12061583	large subunit ribosomal protein L34e		Bin27	KO:K01591	orotidine-5'-phosphate decarboxylase [EC:4.1.1.23] (pyrF)
					Bin21	3300029625 assembled Ga0311297_11365899	Ga0311297_11365899	large subunit ribosomal protein L35Ae		Bin27	KO:K01595	phosphoenolpyruvate carboxylase [EC:4.1.1.31] (ppc)
					Bin21	3300029625 assembled Ga0311297_110005610	Ga0311297_110005610	large subunit ribosomal protein L37Ae		Bin27	KO:K01599	uroporphyrinogen decarboxylase [EC:4.1.1.37] (hemE, UROD)
					Bin21	3300029625 assembled Ga0311297_101590016	Ga0311297_101590016	large subunit ribosomal protein L37e		Bin27	KO:K01601	ribulose-bisphosphate carboxylase large chain [EC:4.1.1.39] (rbcL)
					Bin21	3300029625 assembled Ga0311297_132352110	Ga0311297_132352110	large subunit ribosomal protein L39e		Bin27	KO:K01611	S-adenosylmethionine decarboxylase [EC:4.1.1.50] (speD, AMD1)
					Bin21	3300029625 assembled Ga0311297_124424719	Ga0311297_124424719	large subunit ribosomal protein L44e		Bin27	KO:K01622	fructose 1,6-bisphosphate aldolase/phosphatase [EC:4.1.2.13 3.1.3.11] (K01622)
					Bin21	3300029625 assembled Ga0311297_124424730	Ga0311297_124424730	large subunit ribosomal protein L4e		Bin27	KO:K01628	L-fuculose-phosphate aldolase [EC:4.1.2.17] (fucA)
					Bin21	3300029625 assembled Ga0311297_11995056	Ga0311297_11995056	large subunit ribosomal protein L5		Bin27	KO:K01649	2-isopropylmalate synthase [EC:2.3.3.13] (leuA)
					Bin21	3300029625 assembled Ga0311297_11995059	Ga0311297_11995059	large subunit ribosomal protein L6		Bin27	KO:K01652	acetolactate synthase I/II/III large subunit [EC:2.2.1.6] (E2.2.1.6L, ilvB, ilvG, ilvI)
					Bin21	3300029625 assembled Ga0311297_10701142	Ga0311297_10701142	large subunit ribosomal protein L7Ae		Bin27	KO:K01653	acetolactate synthase I/III small subunit [EC:2.2.1.6] (E2.2.1.6S, ilvH, ilvN)
					Bin21	3300029625 assembled Ga0311297_132352113	Ga0311297_132352113	large subunit ribosomal protein LX		Bin27	KO:K01677	fumarate hydratase subunit alpha [EC:4.2.1.2] (E4.2.1.2AA, fumA)
					Bin21	3300029625 assembled Ga0311297_10849631	Ga0311297_10849631	leucyl-tRNA synthetase		Bin27	KO:K01678	fumarate hydratase subunit beta [EC:4.2.1.2] (E4.2.1.2AB, fumB)
					Bin21	3300029625 assembled Ga0311297_10036411	Ga0311297_10036411	long-chain acyl-CoA synthetase		Bin27	KO:K01687	dihydroxy-acid dehydratase [EC:4.2.1.9] (ilvD)
					Bin21	3300029625 assembled Ga0311297_11609986	Ga0311297_11609986	LPPG:FO 2-phospho-L-lactate transferase		Bin27	KO:K01689	enolase [EC:4.2.1.11] (ENO, eno)
					Bin21	3300029625 assembled Ga0311297_10223739	Ga0311297_10223739	Lrp/AsnC family transcriptional regulator for asnA, asnC and gidA		Bin27	KO:K01693	imidazoleglycerol-phosphate dehydratase [EC:4.2.1.19] (hisB)
					Bin21	3300029625 assembled Ga0311297_10228903	Ga0311297_10228903	Lrp/AsnC family transcriptional regulator for asnA, asnC and gidA/Lrp/AsnC family leucine-responsive transcriptional regulator		Bin27	KO:K01698	porphobilinogen synthase [EC:4.2.1.24] (hemB, ALAD)
					Bin21	3300029625 assembled Ga0311297_117657910	Ga0311297_117657910	Lrp/AsnC family transcriptional regulator of lysine biosynthesis		Bin27	KO:K01703	3-isopropylmalate/(R)-2-methylmalate dehydratase large subunit [EC:4.2.1.33 4.2.1.35] (leuC)
					Bin21	3300029625 assembled Ga0311297_10757724	Ga0311297_10757724	lysine 2,3-aminomutase		Bin27	KO:K01704	3-isopropylmalate/(R)-2-methylmalate dehydratase small subunit [EC:4.2.1.33 4.2.1.35] (leuD)
					Bin21	3300029625 assembled Ga0311297_117657911	Ga0311297_117657911	LysW-gamma-L-lysine carboxypeptidase		Bin27	KO:K01710	dTDP-glucose 4,6-dehydratase [EC:4.2.1.46] (E4.2.1.46, rfbB, rffG)
					Bin21	3300029625 assembled Ga0311297_12915684	Ga0311297_12915684	lysyl-tRNA synthetase class 1		Bin27	KO:K01733	threonine synthase [EC:4.2.3.1] (thrC)
					Bin21	3300029625 assembled Ga0311297_10081515	Ga0311297_10081515	magnesium chelatase subunit D		Bin27	KO:K01739	cystathionine gamma-synthase [EC:2.5.1.48] (metB)
					Bin21	3300029625 assembled Ga0311297_13253713	Ga0311297_13253713	magnesium chelatase subunit D		Bin27	KO:K01740	O-acetylhomoserine (thiol)-lyase [EC:2.5.1.49] (E2.5.1.49, metY)
					Bin21	3300029625 assembled Ga0311297_12480901	Ga0311297_12480901	malate dehydrogenase (oxaloacetate-decarboxylating)		Bin27	KO:K01749	hydroxymethylbilane synthase [EC:2.5.1.61] (hemC, HMBS)
					Bin21	3300029625 assembled Ga0311297_10588978	Ga0311297_10588978	mannose-1-phosphate guanylyltransferase		Bin27	KO:K01750	ornithine cyclodeaminase [EC:4.3.1.12] (E4.3.1.12, ocd)
					Bin21	3300029625 assembled Ga0311297_11922553	Ga0311297_11922553	membrane protease YdiL (CAAX protease family)		Bin27	KO:K01755	argininosuccinate lyase [EC:4.3.2.1] (argH, ASL)
					Bin21	3300029625 assembled Ga0311297_11707096	Ga0311297_11707096	membrane protein YqaA with SNARE-associated domain		Bin27	KO:K01756	adenylosuccinate lyase [EC:4.3.2.2] (purB, ADSL)
					Bin21	3300029625 assembled Ga0311297_105889717	Ga0311297_105889717	membrane-associated protease RseP (regulator of RpoE activity)		Bin27	KO:K01784	UDP-glucose 4-epimerase [EC:5.1.3.2] (galE, GALE)
					Bin21	3300029625 assembled Ga0311297_105484811	Ga0311297_105484811	membrane-bound hydrogenase subunit mbhJ		Bin27	KO:K01791	UDP-N-acetylglucosamine 2-epimerase (non-hydrolysing) [EC:5.1.3.14] (wecB)
					Bin21	3300029625 assembled Ga0311297_10002442	Ga0311297_10002442	metal-sulfur cluster biosynthetic enzyme		Bin27	KO:K01802	peptidylprolyl isomerase [EC:5.2.1.8] (E5.2.1.8)
					Bin21	3300029625 assembled Ga0311297_10228901	Ga0311297_10228901	metallophosphoesterase superfamily enzyme		Bin27	KO:K01803	triosephosphate isomerase (TIM) [EC:5.3.1.1] (TPI, tpiA)
					Bin21	3300029625 assembled Ga0311297_12486164	Ga0311297_12486164	methanogenic corrinoid protein MtbC1		Bin27	KO:K01807	ribose 5-phosphate isomerase A [EC:5.3.1.6] (rpiA)
					Bin21	3300029625 assembled Ga0311297_10954052	Ga0311297_10954052	methenyltetrahydromethanopterin cyclohydrolase		Bin27	KO:K01814	phosphoribosylformimino-5-aminoimidazole carboxamide ribotide isomerase [EC:5.3.1.16] (hisA)
					Bin21	3300029625 assembled Ga0311297_10228909	Ga0311297_10228909	methionine aminopeptidase		Bin27	KO:K01823	isopentenyl-diphosphate delta-isomerase [EC:5.3.3.2] (idi, IDI)
					Bin21	3300029625 assembled Ga0311297_11757731	Ga0311297_11757731	methionyl aminopeptidase		Bin27	KO:K01845	glutamate-1-semialdehyde 2,1-aminomutase [EC:5.4.3.8] (hemL)
					Bin21	3300029625 assembled Ga0311297_11765796	Ga0311297_11765796	methionyl-tRNA synthetase		Bin27	KO:K01858	myo-inositol-1-phosphate synthase [EC:5.5.1.4] (INO1, ISYNA1)
					Bin21	3300029625 assembled Ga0311297_10316244	Ga0311297_10316244	methionyl-tRNA synthetase		Bin27	KO:K01866	tyrosyl-tRNA synthetase [EC:6.1.1.1] (YARS, tyrS)
					Bin21	3300029625 assembled Ga0311297_10066994	Ga0311297_10066994	methylated-DNA-[protein]-cysteine S-methyltransferase		Bin27	KO:K01867	tryptophanyl-tRNA synthetase [EC:6.1.1.2] (WARS, trpS)
					Bin21	3300029625 assembled Ga0311297_10198864	Ga0311297_10198864	MFS family permease		Bin27	KO:K01868	threonyl-tRNA synthetase [EC:6.1.1.3] (TARS, thrS)
					Bin21	3300029625 assembled Ga0311297_11707095	Ga0311297_11707095	MFS family permease		Bin27	KO:K01869	leucyl-tRNA synthetase [EC:6.1.1.4] (LARS, leuS)
					Bin21	3300029625 assembled Ga0311297_11707094	Ga0311297_11707094	MFS family permease		Bin27	KO:K01870	isoleucyl-tRNA synthetase [EC:6.1.1.5] (IARS, ileS)
					Bin21	3300029625 assembled Ga0311297_11980063	Ga0311297_11980063	MFS family permease/MFS family permease		Bin27	KO:K01872	alanyl-tRNA synthetase [EC:6.1.1.7] (AARS, alaS)
					Bin21	3300029625 assembled Ga0311297_11659165	Ga0311297_11659165	MFS family permease/MFS family permease		Bin27	KO:K01873	valyl-tRNA synthetase [EC:6.1.1.9] (VARS, valS)
					Bin21	3300029625 assembled Ga0311297_11707097	Ga0311297_11707097	Mg2+-importing ATPase		Bin27	KO:K01874	methionyl-tRNA synthetase [EC:6.1.1.10] (MARS, metG)
					Bin21	3300029625 assembled Ga0311297_108634812	Ga0311297_108634812	Mn-dependent DtxR family transcriptional regulator		Bin27	KO:K01875	seryl-tRNA synthetase [EC:6.1.1.11] (SARS, serS)
					Bin21	3300029625 assembled Ga0311297_113383415	Ga0311297_113383415	Mn-dependent DtxR family transcriptional regulator		Bin27	KO:K01876	aspartyl-tRNA synthetase [EC:6.1.1.12] (DARS, aspS)
					Bin21	3300029625 assembled Ga0311297_11564271	Ga0311297_11564271	Mn2+/Fe2+ NRAMP family transporter		Bin27	KO:K01880	glycyl-tRNA synthetase [EC:6.1.1.14] (GARS, glyS1)
					Bin21	3300029625 assembled Ga0311297_10747573	Ga0311297_10747573	MoaA/NifB/PqqE/SkfB family radical SAM enzyme		Bin27	KO:K01881	prolyl-tRNA synthetase [EC:6.1.1.15] (PARS, proS)
					Bin21	3300029625 assembled Ga0311297_11129125	Ga0311297_11129125	MoaA/NifB/PqqE/SkfB family radical SAM enzyme		Bin27	KO:K01883	cysteinyl-tRNA synthetase [EC:6.1.1.16] (CARS, cysS)
					Bin21	3300029625 assembled Ga0311297_10801053	Ga0311297_10801053	MoaA/NifB/PqqE/SkfB family radical SAM enzyme		Bin27	KO:K01885	glutamyl-tRNA synthetase [EC:6.1.1.17] (EARS, gltX)
					Bin21	3300029625 assembled Ga0311297_110110013	Ga0311297_110110013	molybdate transport system ATP-binding protein/molybdate/tungstate transport system ATP-binding protein		Bin27	KO:K01887	arginyl-tRNA synthetase [EC:6.1.1.19] (RARS, argS)
					Bin21	3300029625 assembled Ga0311297_12486634	Ga0311297_12486634	molybdenum cofactor biosynthesis protein B		Bin27	KO:K01889	phenylalanyl-tRNA synthetase alpha chain [EC:6.1.1.20] (FARSA, pheS)
					Bin21	3300029625 assembled Ga0311297_119566510	Ga0311297_119566510	molybdopterin converting factor small subunit		Bin27	KO:K01890	phenylalanyl-tRNA synthetase beta chain [EC:6.1.1.20] (FARSB, pheT)
					Bin21	3300029625 assembled Ga0311297_13067975	Ga0311297_13067975	molybdopterin molybdotransferase		Bin27	KO:K01892	histidyl-tRNA synthetase [EC:6.1.1.21] (HARS, hisS)
					Bin21	3300029625 assembled Ga0311297_13067979	Ga0311297_13067979	molybdopterin molybdotransferase/putative molybdopterin biosynthesis protein		Bin27	KO:K01895	acetyl-CoA synthetase [EC:6.2.1.1] (ACSS, acs)
					Bin21	3300029625 assembled Ga0311297_10002443	Ga0311297_10002443	molybdopterin synthase sulfur carrier subunit		Bin27	KO:K01897	long-chain acyl-CoA synthetase [EC:6.2.1.3] (ACSL, fadD)
					Bin21	3300029625 assembled Ga0311297_10822583	Ga0311297_10822583	molybdopterin synthase sulfur carrier subunit		Bin27	KO:K01905	acetyl-CoA synthetase (ADP-forming) [EC:6.2.1.13] (E6.2.1.13)
					Bin21	3300029625 assembled Ga0311297_102237311	Ga0311297_102237311	molybdopterin-biosynthesis enzyme MoeA-like protein		Bin27	KO:K01912	phenylacetate-CoA ligase [EC:6.2.1.30] (paaK)
					Bin21	3300029625 assembled Ga0311297_102592811	Ga0311297_102592811	molybdopterin-guanine dinucleotide biosynthesis protein		Bin27	KO:K01915	glutamine synthetase [EC:6.3.1.2] (glnA, GLUL)
					Bin21	3300029625 assembled Ga0311297_10599621	Ga0311297_10599621	molybdopterin-guanine dinucleotide biosynthesis protein		Bin27	KO:K01916	NAD+ synthase [EC:6.3.1.5] (nadE)
					Bin21	3300029625 assembled Ga0311297_13067978	Ga0311297_13067978	molybdopterin-guanine dinucleotide biosynthesis protein A/sugar-specific transcriptional regulator TrmB		Bin27	KO:K01923	phosphoribosylaminoimidazole-succinocarboxamide synthase [EC:6.3.2.6] (purC)
					Bin21	3300029625 assembled Ga0311297_12486635	Ga0311297_12486635	molybdopterin-guanine dinucleotide biosynthesis protein B		Bin27	KO:K01933	phosphoribosylformylglycinamidine cyclo-ligase [EC:6.3.3.1] (purM)
					Bin21	3300029625 assembled Ga0311297_10079326	Ga0311297_10079326	MoxR-like ATPase		Bin27	KO:K01934	5-formyltetrahydrofolate cyclo-ligase [EC:6.3.3.2] (MTHFS)
					Bin21	3300029625 assembled Ga0311297_10079328	Ga0311297_10079328	MoxR-like ATPase		Bin27	KO:K01937	CTP synthase [EC:6.3.4.2] (pyrG, CTPS)
					Bin21	3300029625 assembled Ga0311297_10548484	Ga0311297_10548484	multicomponent Na+:H+ antiporter subunit C		Bin27	KO:K01939	adenylosuccinate synthase [EC:6.3.4.4] (purA, ADSS)
					Bin21	3300029625 assembled Ga0311297_12113154	Ga0311297_12113154	multimeric flavodoxin WrbA		Bin27	KO:K01940	argininosuccinate synthase [EC:6.3.4.5] (argG, ASS1)
					Bin21	3300029625 assembled Ga0311297_11360715	Ga0311297_11360715	multiple antibiotic resistance protein		Bin27	KO:K01945	phosphoribosylamine--glycine ligase [EC:6.3.4.13] (purD)
					Bin21	3300029625 assembled Ga0311297_10198862	Ga0311297_10198862	myo-inositol-1-phosphate synthase		Bin27	KO:K01951	GMP synthase (glutamine-hydrolysing) [EC:6.3.5.2] (guaA, GMPS)
					Bin21	3300029625 assembled Ga0311297_11664666	Ga0311297_11664666	N utilization substance protein A		Bin27	KO:K01952	phosphoribosylformylglycinamidine synthase [EC:6.3.5.3] (purL, PFAS)
					Bin21	3300029625 assembled Ga0311297_117657914	Ga0311297_117657914	N-acetyl-gamma-glutamyl-phosphate/LysW-gamma-L-alpha-aminoadipyl-6-phosphate reductase		Bin27	KO:K01953	asparagine synthase (glutamine-hydrolysing) [EC:6.3.5.4] (asnB, ASNS)
					Bin21	3300029625 assembled Ga0311297_10223736	Ga0311297_10223736	N6-L-threonylcarbamoyladenine synthase		Bin27	KO:K01959	pyruvate carboxylase subunit A [EC:6.4.1.1] (pycA)
					Bin21	3300029625 assembled Ga0311297_10434302	Ga0311297_10434302	Na+/H+ antiporter NhaD/arsenite permease-like protein		Bin27	KO:K01960	pyruvate carboxylase subunit B [EC:6.4.1.1] (pycB)
					Bin21	3300029625 assembled Ga0311297_10006921	Ga0311297_10006921	Na+/H+ antiporter NhaD/arsenite permease-like protein		Bin27	KO:K01966	propionyl-CoA carboxylase beta chain [EC:6.4.1.3] (PCCB, pccB)
					Bin21	3300029625 assembled Ga0311297_105889711	Ga0311297_105889711	NAD(P)H-hydrate epimerase		Bin27	KO:K01968	3-methylcrotonyl-CoA carboxylase alpha subunit [EC:6.4.1.4] (E6.4.1.4A)
					Bin21	3300029625 assembled Ga0311297_10548487	Ga0311297_10548487	NAD(P)H-quinone oxidoreductase subunit I		Bin27	KO:K01974	RNA 3'-terminal phosphate cyclase (ATP) [EC:6.5.1.4] (RTCA, rtcA)
					Bin21	3300029625 assembled Ga0311297_11365893	Ga0311297_11365893	NAD+ synthase		Bin27	KO:K01975	2'-5' RNA ligase [EC:6.5.1.-] (ligT)
					Bin21	3300029625 assembled Ga0311297_12231311	Ga0311297_12231311	NAD-dependent deacetylase		Bin27	KO:K01990	ABC-2 type transport system ATP-binding protein (ABC-2.A)
					Bin21	3300029625 assembled Ga0311297_11956651	Ga0311297_11956651	NAD-dependent dihydropyrimidine dehydrogenase PreA subunit		Bin27	KO:K01992	ABC-2 type transport system permease protein (ABC-2.P)
					Bin21	3300029625 assembled Ga0311297_11066752	Ga0311297_11066752	NADH pyrophosphatase-like protein		Bin27	KO:K02003	putative ABC transport system ATP-binding protein (ABC.CD.A)
					Bin21	3300029625 assembled Ga0311297_105484810	Ga0311297_105484810	NADH-quinone oxidoreductase subunit C		Bin27	KO:K02004	putative ABC transport system permease protein (ABC.CD.P)
					Bin21	3300029625 assembled Ga0311297_10548489	Ga0311297_10548489	NADH-quinone oxidoreductase subunit D		Bin27	KO:K02006	cobalt/nickel transport system ATP-binding protein (cbiO)
					Bin21	3300029625 assembled Ga0311297_10548488	Ga0311297_10548488	NADH-quinone oxidoreductase subunit H		Bin27	KO:K02007	cobalt/nickel transport system permease protein (cbiM)
					Bin21	3300029625 assembled Ga0311297_10548481	Ga0311297_10548481	NADH-quinone oxidoreductase subunit L		Bin27	KO:K02008	cobalt/nickel transport system permease protein (cbiQ)
					Bin21	3300029625 assembled Ga0311297_10548483	Ga0311297_10548483	NADH-quinone oxidoreductase subunit M/multicomponent Na+:H+ antiporter subunit D		Bin27	KO:K02009	cobalt/nickel transport protein (cbiN)
					Bin21	3300029625 assembled Ga0311297_105484812	Ga0311297_105484812	NADH:ubiquinone oxidoreductase subunit 3 (subunit A)		Bin27	KO:K02013	iron complex transport system ATP-binding protein [EC:3.6.3.34] (ABC.FEV.A)
					Bin21	3300029625 assembled Ga0311297_10548486	Ga0311297_10548486	NADH:ubiquinone oxidoreductase subunit 6 (subunit J)		Bin27	KO:K02015	iron complex transport system permease protein (ABC.FEV.P)
					Bin21	3300029625 assembled Ga0311297_11000565	Ga0311297_11000565	nanoRNase/pAp phosphatase (c-di-AMP/oligoRNAs hydrolase)		Bin27	KO:K02016	iron complex transport system substrate-binding protein (ABC.FEV.S)
					Bin21	3300029625 assembled Ga0311297_11364139	Ga0311297_11364139	nascent polypeptide-associated complex subunit alpha		Bin27	KO:K02019	molybdate transport system regulatory protein (modE)
					Bin21	3300029625 assembled Ga0311297_11765791	Ga0311297_11765791	NDP-sugar pyrophosphorylase family protein		Bin27	KO:K02033	peptide/nickel transport system permease protein (ABC.PE.P)
					Bin21	3300029625 assembled Ga0311297_10588976	Ga0311297_10588976	nicotinamidase-related amidase		Bin27	KO:K02034	peptide/nickel transport system permease protein (ABC.PE.P1)
					Bin21	3300029625 assembled Ga0311297_10607715	Ga0311297_10607715	nicotinamide-nucleotide adenylyltransferase		Bin27	KO:K02036	phosphate transport system ATP-binding protein [EC:3.6.3.27] (pstB)
					Bin21	3300029625 assembled Ga0311297_12765016	Ga0311297_12765016	nicotinate phosphoribosyltransferase		Bin27	KO:K02037	phosphate transport system permease protein (pstC)
					Bin21	3300029625 assembled Ga0311297_10177854	Ga0311297_10177854	nitroreductase		Bin27	KO:K02038	phosphate transport system permease protein (pstA)
					Bin21	3300029625 assembled Ga0311297_11956653	Ga0311297_11956653	nitroreductase		Bin27	KO:K02039	phosphate transport system protein (phoU)
					Bin21	3300029625 assembled Ga0311297_11268013	Ga0311297_11268013	nitroreductase		Bin27	KO:K02040	phosphate transport system substrate-binding protein (pstS)
					Bin21	3300029625 assembled Ga0311297_108634817	Ga0311297_108634817	NitT/TauT family transport system ATP-binding protein		Bin27	KO:K02049	NitT/TauT family transport system ATP-binding protein (ABC.SN.A)
					Bin21	3300029625 assembled Ga0311297_110110014	Ga0311297_110110014	NitT/TauT family transport system permease protein		Bin27	KO:K02050	NitT/TauT family transport system permease protein (ABC.SN.P)
					Bin21	3300029625 assembled Ga0311297_108634816	Ga0311297_108634816	NitT/TauT family transport system permease protein		Bin27	KO:K02051	NitT/TauT family transport system substrate-binding protein (ABC.SN.S)
					Bin21	3300029625 assembled Ga0311297_11035248	Ga0311297_11035248	NitT/TauT family transport system substrate-binding protein		Bin27	KO:K02056	simple sugar transport system ATP-binding protein [EC:3.6.3.17] (ABC.SS.A)
					Bin21	3300029625 assembled Ga0311297_108634815	Ga0311297_108634815	NitT/TauT family transport system substrate-binding protein		Bin27	KO:K02057	simple sugar transport system permease protein (ABC.SS.P)
					Bin21	3300029625 assembled Ga0311297_10316248	Ga0311297_10316248	NMD protein affecting ribosome stability and mRNA decay		Bin27	KO:K02107	V/A-type H+-transporting ATPase subunit G/H (ATPVG, ahaH, atpH)
					Bin21	3300029625 assembled Ga0311297_10646504	Ga0311297_10646504	NTP pyrophosphatase (non-canonical NTP hydrolase)		Bin27	KO:K02117	V/A-type H+-transporting ATPase subunit A [EC:3.6.3.14] (ATPVA, ntpA, atpA)
					Bin21	3300029625 assembled Ga0311297_10784562	Ga0311297_10784562	nucleolar GTP-binding protein		Bin27	KO:K02118	V/A-type H+-transporting ATPase subunit B (ATPVB, ntpB, atpB)
					Bin21	3300029625 assembled Ga0311297_10428417	Ga0311297_10428417	nucleolar protein 56		Bin27	KO:K02120	V/A-type H+-transporting ATPase subunit D (ATPVD, ntpD, atpD)
					Bin21	3300029625 assembled Ga0311297_11474731	Ga0311297_11474731	nucleoside 2-deoxyribosyltransferase		Bin27	KO:K02123	V/A-type H+-transporting ATPase subunit I (ATPVI, ntpI, atpI)
					Bin21	3300029625 assembled Ga0311297_10701145	Ga0311297_10701145	nucleoside-diphosphate kinase		Bin27	KO:K02124	V/A-type H+-transporting ATPase subunit K (ATPVK, ntpK, atpK)
					Bin21	3300029625 assembled Ga0311297_113383411	Ga0311297_113383411	O-acetyl-ADP-ribose deacetylase (regulator of RNase III)		Bin27	KO:K02201	pantetheine-phosphate adenylyltransferase [EC:2.7.7.3] (E2.7.7.3B)
					Bin21	3300029625 assembled Ga0311297_10052639	Ga0311297_10052639	O-antigen/teichoic acid export membrane protein		Bin27	KO:K02224	cobyrinic acid a,c-diamide synthase [EC:6.3.5.9 6.3.5.11] (cobB-cbiA)
					Bin21	3300029625 assembled Ga0311297_13287155	Ga0311297_13287155	O-phosphoseryl-tRNA synthetase		Bin27	KO:K02227	adenosylcobinamide-phosphate synthase [EC:6.3.1.10] (cbiB, cobD)
					Bin21	3300029625 assembled Ga0311297_107562212	Ga0311297_107562212	ornithine carbamoyltransferase		Bin27	KO:K02233	adenosylcobinamide-GDP ribazoletransferase [EC:2.7.8.26] (E2.7.8.26, cobS, cobV)
					Bin21	3300029625 assembled Ga0311297_10757721	Ga0311297_10757721	orotate phosphoribosyltransferase-like protein		Bin27	KO:K02303	uroporphyrin-III C-methyltransferase [EC:2.1.1.107] (cobA)
					Bin21	3300029625 assembled Ga0311297_13770404	Ga0311297_13770404	orotidine-5'-phosphate decarboxylase		Bin27	KO:K02304	precorrin-2 dehydrogenase / sirohydrochlorin ferrochelatase [EC:1.3.1.76 4.99.1.4] (MET8)
					Bin21	3300029625 assembled Ga0311297_10678584	Ga0311297_10678584	PadR family transcriptional regulator PadR		Bin27	KO:K02316	DNA primase [EC:2.7.7.-] (dnaG)
					Bin21	3300029625 assembled Ga0311297_11757732	Ga0311297_11757732	pantetheine-phosphate adenylyltransferase		Bin27	KO:K02319	DNA polymerase I [EC:2.7.7.7] (DPA, polB)
					Bin21	3300029625 assembled Ga0311297_13069214	Ga0311297_13069214	pantoate kinase		Bin27	KO:K02323	DNA polymerase II small subunit [EC:2.7.7.7] (DPB2, polD1)
					Bin21	3300029625 assembled Ga0311297_10599625	Ga0311297_10599625	PaREP1/PaREP8 family protein		Bin27	KO:K02336	DNA polymerase II [EC:2.7.7.7] (DPO2, polB)
					Bin21	3300029625 assembled Ga0311297_11474734	Ga0311297_11474734	PaREP1/PaREP8 family protein		Bin27	KO:K02342	DNA polymerase III subunit epsilon [EC:2.7.7.7] (DPO3E, dnaQ)
					Bin21	3300029625 assembled Ga0311297_10678585	Ga0311297_10678585	PaREP1/PaREP8 family protein		Bin27	KO:K02427	23S rRNA (uridine2552-2'-O)-methyltransferase [EC:2.1.1.166] (rlmE, rrmJ, ftsJ)
					Bin21	3300029625 assembled Ga0311297_11980066	Ga0311297_11980066	PaREP1/PaREP8 family protein		Bin27	KO:K02428	XTP/dITP diphosphohydrolase [EC:3.6.1.66] (rdgB)
					Bin21	3300029625 assembled Ga0311297_13069215	Ga0311297_13069215	PaREP1/PaREP8 family protein		Bin27	KO:K02433	aspartyl-tRNA(Asn)/glutamyl-tRNA(Gln) amidotransferase subunit A [EC:6.3.5.6 6.3.5.7] (gatA, QRSL1)
					Bin21	3300029625 assembled Ga0311297_10121306	Ga0311297_10121306	PaREP1/PaREP8 family protein		Bin27	KO:K02434	aspartyl-tRNA(Asn)/glutamyl-tRNA(Gln) amidotransferase subunit B [EC:6.3.5.6 6.3.5.7] (gatB, PET112)
					Bin21	3300029625 assembled Ga0311297_10311681	Ga0311297_10311681	PaREP1/PaREP8 family protein		Bin27	KO:K02435	aspartyl-tRNA(Asn)/glutamyl-tRNA(Gln) amidotransferase subunit C [EC:6.3.5.6 6.3.5.7] (gatC, GATC)
					Bin21	3300029625 assembled Ga0311297_11679964	Ga0311297_11679964	PaREP1/PaREP8 family protein		Bin27	KO:K02437	glycine cleavage system H protein (gcvH, GCSH)
					Bin21	3300029625 assembled Ga0311297_10081514	Ga0311297_10081514	PaREP1/PaREP8 family protein		Bin27	KO:K02472	UDP-N-acetyl-D-mannosaminuronic acid dehydrogenase [EC:1.1.1.336] (wecC)
					Bin21	3300029625 assembled Ga0311297_10157382	Ga0311297_10157382	PaREP1/PaREP8 family protein		Bin27	KO:K02481	two-component system, NtrC family, response regulator (K02481)
					Bin21	3300029625 assembled Ga0311297_10052636	Ga0311297_10052636	PaREP1/PaREP8 family protein		Bin27	KO:K02492	glutamyl-tRNA reductase [EC:1.2.1.70] (hemA)
					Bin21	3300029625 assembled Ga0311297_11390942	Ga0311297_11390942	peptidase M28-like protein		Bin27	KO:K02493	release factor glutamine methyltransferase [EC:2.1.1.297] (hemK, prmC, HEMK)
					Bin21	3300029625 assembled Ga0311297_10456573	Ga0311297_10456573	peptide chain release factor subunit 1		Bin27	KO:K02500	cyclase [EC:4.1.3.-] (hisF)
					Bin21	3300029625 assembled Ga0311297_11209263	Ga0311297_11209263	peptide/nickel transport system ATP-binding protein		Bin27	KO:K02501	glutamine amidotransferase [EC:2.4.2.-] (hisH)
					Bin21	3300029625 assembled Ga0311297_11209264	Ga0311297_11209264	peptide/nickel transport system ATP-binding protein		Bin27	KO:K02502	ATP phosphoribosyltransferase regulatory subunit (hisZ)
					Bin21	3300029625 assembled Ga0311297_11209261	Ga0311297_11209261	peptide/nickel transport system permease protein		Bin27	KO:K02528	16S rRNA (adenine1518-N6/adenine1519-N6)-dimethyltransferase [EC:2.1.1.182] (ksgA)
					Bin21	3300029625 assembled Ga0311297_11209262	Ga0311297_11209262	peptide/nickel transport system permease protein		Bin27	KO:K02566	NagD protein (nagD)
					Bin21	3300029625 assembled Ga0311297_131747219	Ga0311297_131747219	peptidoglycan/xylan/chitin deacetylase (PgdA/CDA1 family)		Bin27	KO:K02574	ferredoxin-type protein NapH (napH)
					Bin21	3300029625 assembled Ga0311297_10159003	Ga0311297_10159003	peptidylprolyl isomerase		Bin27	KO:K02585	nitrogen fixation protein NifB (nifB)
					Bin21	3300029625 assembled Ga0311297_117657918	Ga0311297_117657918	periplasmic divalent cation tolerance protein		Bin27	KO:K02588	nitrogenase iron protein NifH [EC:1.18.6.1] (nifH)
					Bin21	3300029625 assembled Ga0311297_11738702	Ga0311297_11738702	PH (Pleckstrin Homology) domain-containing protein		Bin27	KO:K02600	N utilization substance protein A (nusA)
					Bin21	3300029625 assembled Ga0311297_10198867	Ga0311297_10198867	phenylacetate-CoA ligase		Bin27	KO:K02601	transcriptional antiterminator NusG (nusG)
					Bin21	3300029625 assembled Ga0311297_10259285	Ga0311297_10259285	phenylacetate-CoA ligase		Bin27	KO:K02614	acyl-CoA thioesterase [EC:3.1.2.-] (paaI)
					Bin21	3300029625 assembled Ga0311297_11757734	Ga0311297_11757734	phenylalanyl-tRNA synthetase alpha chain		Bin27	KO:K02626	arginine decarboxylase [EC:4.1.1.19] (pdaD)
					Bin21	3300029625 assembled Ga0311297_11757735	Ga0311297_11757735	phenylalanyl-tRNA synthetase beta chain		Bin27	KO:K02667	two-component system, NtrC family, response regulator PilR (pilR, pehR)
					Bin21	3300029625 assembled Ga0311297_10464808	Ga0311297_10464808	phosphate starvation-inducible protein PhoH		Bin27	KO:K02683	DNA primase small subunit [EC:2.7.7.-] (priS, pri1, priA)
					Bin21	3300029625 assembled Ga0311297_11289646	Ga0311297_11289646	phosphate transport system ATP-binding protein		Bin27	KO:K02863	large subunit ribosomal protein L1 (RP-L1, MRPL1, rplA)
					Bin21	3300029625 assembled Ga0311297_11289647	Ga0311297_11289647	phosphate transport system permease protein		Bin27	KO:K02864	large subunit ribosomal protein L10 (RP-L10, MRPL10, rplJ)
					Bin21	3300029625 assembled Ga0311297_11289648	Ga0311297_11289648	phosphate transport system permease protein		Bin27	KO:K02866	large subunit ribosomal protein L10e (RP-L10e, RPL10)
					Bin21	3300029625 assembled Ga0311297_11289649	Ga0311297_11289649	phosphate transport system permease protein/phosphate transport system substrate-binding protein		Bin27	KO:K02867	large subunit ribosomal protein L11 (RP-L11, MRPL11, rplK)
					Bin21	3300029625 assembled Ga0311297_11289645	Ga0311297_11289645	phosphate transport system protein		Bin27	KO:K02869	large subunit ribosomal protein L12 (RP-L12, rpl12)
					Bin21	3300029625 assembled Ga0311297_101590011	Ga0311297_101590011	phosphate uptake regulator/phosphate uptake regulator		Bin27	KO:K02871	large subunit ribosomal protein L13 (RP-L13, MRPL13, rplM)
					Bin21	3300029625 assembled Ga0311297_112896410	Ga0311297_112896410	phosphate uptake regulator/phosphate uptake regulator		Bin27	KO:K02874	large subunit ribosomal protein L14 (RP-L14, MRPL14, rplN)
					Bin21	3300029625 assembled Ga0311297_110005616	Ga0311297_110005616	phosphoadenosine phosphosulfate reductase		Bin27	KO:K02876	large subunit ribosomal protein L15 (RP-L15, MRPL15, rplO)
					Bin21	3300029625 assembled Ga0311297_107094913	Ga0311297_107094913	phosphoglycerate kinase		Bin27	KO:K02877	large subunit ribosomal protein L15e (RP-L15e, RPL15)
					Bin21	3300029625 assembled Ga0311297_10109823	Ga0311297_10109823	phosphoglycerol geranylgeranyltransferase		Bin27	KO:K02881	large subunit ribosomal protein L18 (RP-L18, MRPL18, rplR)
					Bin21	3300029625 assembled Ga0311297_11505047	Ga0311297_11505047	phosphoglycolate phosphatase		Bin27	KO:K02883	large subunit ribosomal protein L18e (RP-L18e, RPL18)
					Bin21	3300029625 assembled Ga0311297_11148633	Ga0311297_11148633	phosphoglycolate phosphatase-like HAD superfamily hydrolase		Bin27	KO:K02885	large subunit ribosomal protein L19e (RP-L19e, RPL19)
					Bin21	3300029625 assembled Ga0311297_101590010	Ga0311297_101590010	phosphomannomutase		Bin27	KO:K02886	large subunit ribosomal protein L2 (RP-L2, MRPL2, rplB)
					Bin21	3300029625 assembled Ga0311297_104648016	Ga0311297_104648016	phosphomannomutase/phosphoglucomutase		Bin27	KO:K02889	large subunit ribosomal protein L21e (RP-L21e, RPL21)
					Bin21	3300029625 assembled Ga0311297_11564272	Ga0311297_11564272	phosphomannomutase/phosphoglucomutase		Bin27	KO:K02890	large subunit ribosomal protein L22 (RP-L22, MRPL22, rplV)
					Bin21	3300029625 assembled Ga0311297_113641316	Ga0311297_113641316	phosphomethylpyrimidine synthase		Bin27	KO:K02892	large subunit ribosomal protein L23 (RP-L23, MRPL23, rplW)
					Bin21	3300029625 assembled Ga0311297_105484842	Ga0311297_105484842	phosphopantothenoylcysteine decarboxylase/phosphopantothenate--cysteine ligase		Bin27	KO:K02895	large subunit ribosomal protein L24 (RP-L24, MRPL24, rplX)
					Bin21	3300029625 assembled Ga0311297_114480016	Ga0311297_114480016	phosphoribosylanthranilate isomerase		Bin27	KO:K02896	large subunit ribosomal protein L24e (RP-L24e, RPL24)
					Bin21	3300029625 assembled Ga0311297_10954051	Ga0311297_10954051	phosphoribosylformimino-5-aminoimidazole carboxamide ribotide isomerase		Bin27	KO:K02906	large subunit ribosomal protein L3 (RP-L3, MRPL3, rplC)
					Bin21	3300029625 assembled Ga0311297_10066996	Ga0311297_10066996	phosphoribosylformylglycinamidine (FGAM) synthase PurS component		Bin27	KO:K02907	large subunit ribosomal protein L30 (RP-L30, MRPL30, rpmD)
					Bin21	3300029625 assembled Ga0311297_12231313	Ga0311297_12231313	phosphoribosylglycinamide formyltransferase 2		Bin27	KO:K02908	large subunit ribosomal protein L30e (RP-L30e, RPL30)
					Bin21	3300029625 assembled Ga0311297_10414261	Ga0311297_10414261	phosphoserine phosphatase		Bin27	KO:K02912	large subunit ribosomal protein L32e (RP-L32e, RPL32)
					Bin21	3300029625 assembled Ga0311297_10121302	Ga0311297_10121302	PIN domain nuclease of toxin-antitoxin system		Bin27	KO:K02921	large subunit ribosomal protein L37Ae (RP-L37Ae, RPL37A)
					Bin21	3300029625 assembled Ga0311297_10849632	Ga0311297_10849632	PmbA protein		Bin27	KO:K02922	large subunit ribosomal protein L37e (RP-L37e, RPL37)
					Bin21	3300029625 assembled Ga0311297_12113151	Ga0311297_12113151	poly(ADP-ribose) glycohydrolase ARH3		Bin27	KO:K02924	large subunit ribosomal protein L39e (RP-L39e, RPL39)
					Bin21	3300029625 assembled Ga0311297_10414262	Ga0311297_10414262	polynucleotide 5'-hydroxyl-kinase GRC3/NOL9		Bin27	KO:K02927	large subunit ribosomal protein L40e (RP-L40e, RPL40)
					Bin21	3300029625 assembled Ga0311297_107094912	Ga0311297_107094912	pre-rRNA-processing protein TSR3		Bin27	KO:K02929	large subunit ribosomal protein L44e (RP-L44e, RPL44)
					Bin21	3300029625 assembled Ga0311297_10121305	Ga0311297_10121305	predicted aspartyl protease		Bin27	KO:K02930	large subunit ribosomal protein L4e (RP-L4e, RPL4)
					Bin21	3300029625 assembled Ga0311297_10763558	Ga0311297_10763558	predicted aspartyl protease		Bin27	KO:K02931	large subunit ribosomal protein L5 (RP-L5, MRPL5, rplE)
					Bin21	3300029625 assembled Ga0311297_11260731	Ga0311297_11260731	predicted aspartyl protease		Bin27	KO:K02933	large subunit ribosomal protein L6 (RP-L6, MRPL6, rplF)
					Bin21	3300029625 assembled Ga0311297_116799610	Ga0311297_116799610	predicted aspartyl protease		Bin27	KO:K02936	large subunit ribosomal protein L7Ae (RP-L7Ae, RPL7A)
					Bin21	3300029625 assembled Ga0311297_10052633	Ga0311297_10052633	predicted aspartyl protease		Bin27	KO:K02944	large subunit ribosomal protein LX (RP-LX, rplX)
					Bin21	3300029625 assembled Ga0311297_10259288	Ga0311297_10259288	predicted aspartyl protease		Bin27	KO:K02946	small subunit ribosomal protein S10 (RP-S10, MRPS10, rpsJ)
					Bin21	3300029625 assembled Ga0311297_10464803	Ga0311297_10464803	predicted aspartyl protease		Bin27	KO:K02948	small subunit ribosomal protein S11 (RP-S11, MRPS11, rpsK)
					Bin21	3300029625 assembled Ga0311297_11679961	Ga0311297_11679961	predicted aspartyl protease		Bin27	KO:K02950	small subunit ribosomal protein S12 (RP-S12, MRPS12, rpsL)
					Bin21	3300029625 assembled Ga0311297_10678587	Ga0311297_10678587	predicted butyrate kinase (DUF1464 family)		Bin27	KO:K02952	small subunit ribosomal protein S13 (RP-S13, rpsM)
					Bin21	3300029625 assembled Ga0311297_13235211	Ga0311297_13235211	predicted Fe-Mo cluster-binding NifX family protein		Bin27	KO:K02954	small subunit ribosomal protein S14 (RP-S14, MRPS14, rpsN)
					Bin21	3300029625 assembled Ga0311297_11066751	Ga0311297_11066751	predicted metal-dependent TIM-barrel fold hydrolase		Bin27	KO:K02956	small subunit ribosomal protein S15 (RP-S15, MRPS15, rpsO)
					Bin21	3300029625 assembled Ga0311297_10261376	Ga0311297_10261376	predicted neutral ceramidase superfamily lipid hydrolase		Bin27	KO:K02961	small subunit ribosomal protein S17 (RP-S17, MRPS17, rpsQ)
					Bin21	3300029625 assembled Ga0311297_13649909	Ga0311297_13649909	predicted nuclease with TOPRIM domain		Bin27	KO:K02965	small subunit ribosomal protein S19 (RP-S19, rpsS)
					Bin21	3300029625 assembled Ga0311297_100526311	Ga0311297_100526311	predicted nuclease with TOPRIM domain		Bin27	KO:K02966	small subunit ribosomal protein S19e (RP-S19e, RPS19)
					Bin21	3300029625 assembled Ga0311297_113658913	Ga0311297_113658913	predicted nucleic acid-binding protein		Bin27	KO:K02967	small subunit ribosomal protein S2 (RP-S2, MRPS2, rpsB)
					Bin21	3300029625 assembled Ga0311297_11897937	Ga0311297_11897937	predicted nucleic acid-binding protein		Bin27	KO:K02975	small subunit ribosomal protein S25e (RP-S25e, RPS25)
					Bin21	3300029625 assembled Ga0311297_105484833	Ga0311297_105484833	predicted nucleic acid-binding protein		Bin27	KO:K02976	small subunit ribosomal protein S26e (RP-S26e, RPS26)
					Bin21	3300029625 assembled Ga0311297_10109829	Ga0311297_10109829	predicted nucleic acid-binding Zn finger protein		Bin27	KO:K02978	small subunit ribosomal protein S27e (RP-S27e, RPS27)
					Bin21	3300029625 assembled Ga0311297_12231315	Ga0311297_12231315	predicted nucleotidyltransferase		Bin27	KO:K02979	small subunit ribosomal protein S28e (RP-S28e, RPS28)
					Bin21	3300029625 assembled Ga0311297_11651734	Ga0311297_11651734	predicted nucleotidyltransferase		Bin27	KO:K02982	small subunit ribosomal protein S3 (RP-S3, rpsC)
					Bin21	3300029625 assembled Ga0311297_11564276	Ga0311297_11564276	predicted nucleotidyltransferase		Bin27	KO:K02984	small subunit ribosomal protein S3Ae (RP-S3Ae, RPS3A)
					Bin21	3300029625 assembled Ga0311297_11571843	Ga0311297_11571843	predicted nucleotidyltransferase		Bin27	KO:K02986	small subunit ribosomal protein S4 (RP-S4, rpsD)
					Bin21	3300029625 assembled Ga0311297_10032282	Ga0311297_10032282	predicted P-loop ATPase/GTPase		Bin27	KO:K02987	small subunit ribosomal protein S4e (RP-S4e, RPS4)
					Bin21	3300029625 assembled Ga0311297_11609983	Ga0311297_11609983	predicted phosphoribosyltransferase		Bin27	KO:K02988	small subunit ribosomal protein S5 (RP-S5, MRPS5, rpsE)
					Bin21	3300029625 assembled Ga0311297_101778517	Ga0311297_101778517	predicted ribosome quality control (RQC) complex YloA/Tae2 family protein		Bin27	KO:K02991	small subunit ribosomal protein S6e (RP-S6e, RPS6)
					Bin21	3300029625 assembled Ga0311297_10599622	Ga0311297_10599622	predicted RNA binding protein YcfA (HicA-like mRNA interferase family)		Bin27	KO:K02992	small subunit ribosomal protein S7 (RP-S7, MRPS7, rpsG)
					Bin21	3300029625 assembled Ga0311297_11505043	Ga0311297_11505043	predicted RNA-binding protein		Bin27	KO:K02994	small subunit ribosomal protein S8 (RP-S8, rpsH)
					Bin21	3300029625 assembled Ga0311297_105484839	Ga0311297_105484839	predicted RNA-binding protein associated with RNAse of E/G family/Ribonuclease G/E		Bin27	KO:K02995	small subunit ribosomal protein S8e (RP-S8e, RPS8)
					Bin21	3300029625 assembled Ga0311297_13067971	Ga0311297_13067971	predicted site-specific integrase-resolvase		Bin27	KO:K02996	small subunit ribosomal protein S9 (RP-S9, MRPS9, rpsI)
					Bin21	3300029625 assembled Ga0311297_10456868	Ga0311297_10456868	predicted site-specific integrase-resolvase		Bin27	KO:K03008	DNA-directed RNA polymerase II subunit RPB11 (RPB11, POLR2J)
					Bin21	3300029625 assembled Ga0311297_12486166	Ga0311297_12486166	predicted transcriptional regulator		Bin27	KO:K03014	DNA-directed RNA polymerases I, II, and III subunit RPABC2 (RPB6, POLR2F)
					Bin21	3300029625 assembled Ga0311297_10267603	Ga0311297_10267603	predicted transcriptional regulator		Bin27	KO:K03041	DNA-directed RNA polymerase subunit A' [EC:2.7.7.6] (rpoA1)
					Bin21	3300029625 assembled Ga0311297_105484844	Ga0311297_105484844	predicted transcriptional regulator		Bin27	KO:K03042	DNA-directed RNA polymerase subunit A" [EC:2.7.7.6] (rpoA2)
					Bin21	3300029625 assembled Ga0311297_11000567	Ga0311297_11000567	prefoldin beta subunit		Bin27	KO:K03047	DNA-directed RNA polymerase subunit D [EC:2.7.7.6] (rpoD)
					Bin21	3300029625 assembled Ga0311297_132352114	Ga0311297_132352114	prefoldin subunit 5		Bin27	KO:K03049	DNA-directed RNA polymerase subunit E' [EC:2.7.7.6] (rpoE1)
					Bin21	3300029625 assembled Ga0311297_114480012	Ga0311297_114480012	prephenate dehydrogenase		Bin27	KO:K03050	DNA-directed RNA polymerase subunit E" [EC:2.7.7.6] (rpoE2)
					Bin21	3300029625 assembled Ga0311297_10646505	Ga0311297_10646505	preprotein translocase subunit Sec61beta		Bin27	KO:K03051	DNA-directed RNA polymerase subunit F [EC:2.7.7.6] (rpoF)
					Bin21	3300029625 assembled Ga0311297_12061581	Ga0311297_12061581	preprotein translocase subunit SecY/protein transport protein SEC61 subunit alpha		Bin27	KO:K03053	DNA-directed RNA polymerase subunit H [EC:2.7.7.6] (rpoH)
					Bin21	3300029625 assembled Ga0311297_107562210	Ga0311297_107562210	preprotein translocase subunit Sss1		Bin27	KO:K03055	DNA-directed RNA polymerase subunit K [EC:2.7.7.6] (rpoK)
					Bin21	3300029625 assembled Ga0311297_13235219	Ga0311297_13235219	programmed cell death protein 5		Bin27	KO:K03057	DNA-directed RNA polymerase subunit M (rpoM, tfs)
					Bin21	3300029625 assembled Ga0311297_124424715	Ga0311297_124424715	proliferating cell nuclear antigen		Bin27	KO:K03058	DNA-directed RNA polymerase subunit N [EC:2.7.7.6] (rpoN)
					Bin21	3300029625 assembled Ga0311297_105484813	Ga0311297_105484813	prolyl-tRNA synthetase		Bin27	KO:K03076	preprotein translocase subunit SecY (secY)
					Bin21	3300029625 assembled Ga0311297_119566511	Ga0311297_119566511	propanol-preferring alcohol dehydrogenase		Bin27	KO:K03105	signal recognition particle subunit SRP19 (SRP19)
					Bin21	3300029625 assembled Ga0311297_110005615	Ga0311297_110005615	proteasome alpha subunit		Bin27	KO:K03106	signal recognition particle subunit SRP54 (SRP54, ffh)
					Bin21	3300029625 assembled Ga0311297_101590020	Ga0311297_101590020	proteasome beta subunit		Bin27	KO:K03110	fused signal recognition particle receptor (ftsY)
					Bin21	3300029625 assembled Ga0311297_10784563	Ga0311297_10784563	proteasome beta subunit		Bin27	KO:K03113	translation initiation factor 1 (EIF1, SUI1)
					Bin21	3300029625 assembled Ga0311297_11497144	Ga0311297_11497144	proteasome lid subunit RPN8/RPN11		Bin27	KO:K03120	transcription initiation factor TFIID TATA-box-binding protein (TBP, tbp)
					Bin21	3300029625 assembled Ga0311297_11505044	Ga0311297_11505044	proteasome lid subunit RPN8/RPN11		Bin27	KO:K03124	transcription initiation factor TFIIB (TFIIB, GTF2B, SUA7, tfb)
					Bin21	3300029625 assembled Ga0311297_120615813	Ga0311297_120615813	protein phosphatase		Bin27	KO:K03151	thiamine biosynthesis protein ThiI (thiI)
					Bin21	3300029625 assembled Ga0311297_116646614	Ga0311297_116646614	protein-L-isoaspartate(D-aspartate) O-methyltransferase		Bin27	KO:K03163	DNA topoisomerase I [EC:5.99.1.2] (TOP1)
					Bin21	3300029625 assembled Ga0311297_11035243	Ga0311297_11035243	protein-tyrosine-phosphatase		Bin27	KO:K03166	DNA topoisomerase VI subunit A [EC:5.99.1.3] (top6A)
					Bin21	3300029625 assembled Ga0311297_10268264	Ga0311297_10268264	PTH2 family peptidyl-tRNA hydrolase		Bin27	KO:K03167	DNA topoisomerase VI subunit B [EC:5.99.1.3] (top6B)
					Bin21	3300029625 assembled Ga0311297_101590018	Ga0311297_101590018	PUA domain protein		Bin27	KO:K03168	DNA topoisomerase I [EC:5.99.1.2] (topA)
					Bin21	3300029625 assembled Ga0311297_11679966	Ga0311297_11679966	putative antitoxin of VAPBC-like toxin-antitoxin system		Bin27	KO:K03170	reverse gyrase [EC:5.99.1.3 3.6.4.12] (topG, rgy)
					Bin21	3300029625 assembled Ga0311297_10824806	Ga0311297_10824806	putative ATPase		Bin27	KO:K03186	4-hydroxy-3-polyprenylbenzoate decarboxylase [EC:4.1.1.98] (ubiX)
					Bin21	3300029625 assembled Ga0311297_13347403	Ga0311297_13347403	putative ATPase		Bin27	KO:K03231	elongation factor 1-alpha (EEF1A)
					Bin21	3300029625 assembled Ga0311297_11922555	Ga0311297_11922555	putative ATPase		Bin27	KO:K03232	elongation factor 1-beta (EEF1B)
					Bin21	3300029625 assembled Ga0311297_105484846	Ga0311297_105484846	putative ATPase		Bin27	KO:K03234	elongation factor 2 (EEF2)
					Bin21	3300029625 assembled Ga0311297_10824807	Ga0311297_10824807	putative ATPase		Bin27	KO:K03236	translation initiation factor 1A (EIF1A)
					Bin21	3300029625 assembled Ga0311297_10109822	Ga0311297_10109822	putative membrane protein		Bin27	KO:K03237	translation initiation factor 2 subunit 1 (EIF2S1)
					Bin21	3300029625 assembled Ga0311297_124424710	Ga0311297_124424710	putative methylase		Bin27	KO:K03238	translation initiation factor 2 subunit 2 (EIF2S2)
					Bin21	3300029625 assembled Ga0311297_11564279	Ga0311297_11564279	putative mRNA 3-end processing factor		Bin27	KO:K03242	translation initiation factor 2 subunit 3 (EIF2S3)
					Bin21	3300029625 assembled Ga0311297_12517884	Ga0311297_12517884	putative mRNA 3-end processing factor		Bin27	KO:K03243	translation initiation factor 5B (EIF5B)
					Bin21	3300029625 assembled Ga0311297_12442474	Ga0311297_12442474	putative nucleotide binding protein		Bin27	KO:K03263	translation initiation factor 5A (EIF5A)
					Bin21	3300029625 assembled Ga0311297_10456861	Ga0311297_10456861	putative pyruvate formate lyase activating enzyme		Bin27	KO:K03264	translation initiation factor 6 (EIF6)
					Bin21	3300029625 assembled Ga0311297_10052632	Ga0311297_10052632	putative resolvase		Bin27	KO:K03281	chloride channel protein, CIC family (TC.CIC)
					Bin21	3300029625 assembled Ga0311297_124866312	Ga0311297_124866312	putative serine/threonine protein kinase		Bin27	KO:K03282	large conductance mechanosensitive channel (mscL)
					Bin21	3300029625 assembled Ga0311297_11268015	Ga0311297_11268015	putative sterol carrier protein		Bin27	KO:K03284	magnesium transporter (corA)
					Bin21	3300029625 assembled Ga0311297_11364137	Ga0311297_11364137	putative transcription factor		Bin27	KO:K03294	basic amino acid/polyamine antiporter, APA family (TC.APA)
					Bin21	3300029625 assembled Ga0311297_10681751	Ga0311297_10681751	putative transcriptional regulator		Bin27	KO:K03306	inorganic phosphate transporter, PiT family (TC.PIT)
					Bin21	3300029625 assembled Ga0311297_104284110	Ga0311297_104284110	putative transcriptional regulator		Bin27	KO:K03307	solute:Na+ symporter, SSS family (TC.SSS)
					Bin21	3300029625 assembled Ga0311297_10052631	Ga0311297_10052631	putative transposase		Bin27	KO:K03325	arsenite transporter, ACR3 family (TC.ACR3)
					Bin21	3300029625 assembled Ga0311297_11505046	Ga0311297_11505046	putative transposase		Bin27	KO:K03330	glutamyl-tRNA(Gln) amidotransferase subunit E [EC:6.3.5.7] (gatE)
					Bin21	3300029625 assembled Ga0311297_13649902	Ga0311297_13649902	putative transposase		Bin27	KO:K03406	methyl-accepting chemotaxis protein (mcp)
					Bin21	3300029625 assembled Ga0311297_10763552	Ga0311297_10763552	putative transposase		Bin27	KO:K03407	two-component system, chemotaxis family, sensor kinase CheA [EC:2.7.13.3] (cheA)
					Bin21	3300029625 assembled Ga0311297_10081511	Ga0311297_10081511	putative transposase		Bin27	KO:K03412	two-component system, chemotaxis family, response regulator CheB [EC:3.1.1.61] (cheB)
					Bin21	3300029625 assembled Ga0311297_13649901	Ga0311297_13649901	putative transposase		Bin27	KO:K03421	methyl-coenzyme M reductase subunit C (mcrC)
					Bin21	3300029625 assembled Ga0311297_107562213	Ga0311297_107562213	pyridoxal 5'-phosphate synthase pdxS subunit		Bin27	KO:K03424	TatD DNase family protein [EC:3.1.21.-] (tatD)
					Bin21	3300029625 assembled Ga0311297_11252271	Ga0311297_11252271	pyruvate ferredoxin oxidoreductase alpha subunit		Bin27	KO:K03431	phosphoglucosamine mutase [EC:5.4.2.10] (glmM)
					Bin21	3300029625 assembled Ga0311297_11252272	Ga0311297_11252272	pyruvate ferredoxin oxidoreductase delta subunit		Bin27	KO:K03432	proteasome alpha subunit [EC:3.4.25.1] (psmA, prcA)
					Bin21	3300029625 assembled Ga0311297_11252273	Ga0311297_11252273	pyruvate ferredoxin oxidoreductase gamma subunit/2-oxoisovalerate ferredoxin oxidoreductase gamma subunit		Bin27	KO:K03433	proteasome beta subunit [EC:3.4.25.1] (psmB, prcB)
					Bin21	3300029625 assembled Ga0311297_10784786	Ga0311297_10784786	pyruvate formate lyase activating enzyme		Bin27	KO:K03457	nucleobase:cation symporter-1, NCS1 family (TC.NCS1)
					Bin21	3300029625 assembled Ga0311297_10237345	Ga0311297_10237345	pyruvate,water dikinase		Bin27	KO:K03465	thymidylate synthase (FAD) [EC:2.1.1.148] (E2.1.1.148, thyX, thy1)
					Bin21	3300029625 assembled Ga0311297_11129126	Ga0311297_11129126	pyruvate-formate lyase-activating enzyme		Bin27	KO:K03469	ribonuclease HI [EC:3.1.26.4] (rnhA, RNASEH1)
					Bin21	3300029625 assembled Ga0311297_11448001	Ga0311297_11448001	pyruvate-formate lyase-activating enzyme		Bin27	KO:K03470	ribonuclease HII [EC:3.1.26.4] (rnhB)
					Bin21	3300029625 assembled Ga0311297_10177852	Ga0311297_10177852	Rad3-related DNA helicase/Rad3-related DNA helicase		Bin27	KO:K03498	trk system potassium uptake protein (trkH, trkG, ktrB)
					Bin21	3300029625 assembled Ga0311297_11000564	Ga0311297_11000564	radical SAM superfamily enzyme YgiQ (UPF0313 family)		Bin27	KO:K03499	trk system potassium uptake protein (trkA, ktrA)
					Bin21	3300029625 assembled Ga0311297_12113153	Ga0311297_12113153	radical SAM superfamily enzyme YgiQ (UPF0313 family)/radical SAM superfamily enzyme YgiQ (UPF0313 family)		Bin27	KO:K03523	biotin transport system substrate-specific component (bioY)
					Bin21	3300029625 assembled Ga0311297_11000561	Ga0311297_11000561	RecJ-like exonuclease		Bin27	KO:K03524	BirA family transcriptional regulator, biotin operon repressor / biotin-[acetyl-CoA-carboxylase] ligase [EC:6.3.4.15] (birA)
					Bin21	3300029625 assembled Ga0311297_12442472	Ga0311297_12442472	release factor glutamine methyltransferase		Bin27	KO:K03529	chromosome segregation protein (smc)
					Bin21	3300029625 assembled Ga0311297_11289642	Ga0311297_11289642	replication factor A1		Bin27	KO:K03538	ribonuclease P protein subunit POP4 [EC:3.1.26.5] (POP4, RPP29)
					Bin21	3300029625 assembled Ga0311297_12486636	Ga0311297_12486636	replication factor C large subunit		Bin27	KO:K03546	exonuclease SbcC (sbcC)
					Bin21	3300029625 assembled Ga0311297_12486637	Ga0311297_12486637	replication factor C small subunit		Bin27	KO:K03567	glycine cleavage system transcriptional repressor (gcvR)
					Bin21	3300029625 assembled Ga0311297_12486639	Ga0311297_12486639	replicative DNA helicase Mcm		Bin27	KO:K03568	TldD protein (tldD)
					Bin21	3300029625 assembled Ga0311297_10261377	Ga0311297_10261377	restriction endonuclease		Bin27	KO:K03592	PmbA protein (pmbA)
					Bin21	3300029625 assembled Ga0311297_10079323	Ga0311297_10079323	restriction endonuclease Mrr		Bin27	KO:K03622	archaea-specific DNA-binding protein (ssh10b)
					Bin21	3300029625 assembled Ga0311297_13018211	Ga0311297_13018211	reverse gyrase		Bin27	KO:K03636	molybdopterin synthase sulfur carrier subunit (moaD)
					Bin21	3300029625 assembled Ga0311297_105889718	Ga0311297_105889718	riboflavin kinase		Bin27	KO:K03637	cyclic pyranopterin phosphate synthase [EC:4.1.99.18] (moaC)
					Bin21	3300029625 assembled Ga0311297_113383412	Ga0311297_113383412	ribokinase		Bin27	KO:K03638	molybdenum cofactor biosynthesis protein B (moaB)
					Bin21	3300029625 assembled Ga0311297_11497142	Ga0311297_11497142	ribonuclease HII		Bin27	KO:K03639	cyclic pyranopterin phosphate synthase [EC:4.1.99.18] (MOCS1, moaA)
					Bin21	3300029625 assembled Ga0311297_13235216	Ga0311297_13235216	ribonuclease P protein subunit RPR2		Bin27	KO:K03657	DNA helicase II / ATP-dependent DNA helicase PcrA [EC:3.6.4.12] (uvrD, pcrA)
					Bin21	3300029625 assembled Ga0311297_10784782	Ga0311297_10784782	ribonuclease Z		Bin27	KO:K03671	thioredoxin 1 (trxA)
					Bin21	3300029625 assembled Ga0311297_11338349	Ga0311297_11338349	ribonucleoside-diphosphate reductase alpha chain		Bin27	KO:K03679	exosome complex component RRP4 (RRP4, EXOSC2)
					Bin21	3300029625 assembled Ga0311297_10709499	Ga0311297_10709499	ribonucleoside-triphosphate reductase		Bin27	KO:K03686	molecular chaperone DnaJ (dnaJ)
					Bin21	3300029625 assembled Ga0311297_10784787	Ga0311297_10784787	ribose-phosphate pyrophosphokinase		Bin27	KO:K03687	molecular chaperone GrpE (GRPE)
					Bin21	3300029625 assembled Ga0311297_107094911	Ga0311297_107094911	ribosomal protein S6--L-glutamate ligase		Bin27	KO:K03707	thiaminase (transcriptional activator TenA) [EC:3.5.99.2] (tenA)
					Bin21	3300029625 assembled Ga0311297_10588972	Ga0311297_10588972	ribosomal protein S6--L-glutamate ligase/tetrahydromethanopterin:alpha-L-glutamate ligase		Bin27	KO:K03709	DtxR family transcriptional regulator, Mn-dependent transcriptional regulator (troR)
					Bin21	3300029625 assembled Ga0311297_10316245	Ga0311297_10316245	ribosomal RNA assembly protein		Bin27	KO:K03718	Lrp/AsnC family transcriptional regulator, regulator for asnA, asnC and gidA (asnC)
					Bin21	3300029625 assembled Ga0311297_10394014	Ga0311297_10394014	ribosomal-protein-alanine N-acetyltransferase		Bin27	KO:K03724	ATP-dependent helicase Lhr and Lhr-like helicase [EC:3.6.4.-] (lhr)
					Bin21	3300029625 assembled Ga0311297_10709492	Ga0311297_10709492	ribosomal-protein-alanine N-acetyltransferase		Bin27	KO:K03726	helicase [EC:3.6.4.-] (helS)
					Bin21	3300029625 assembled Ga0311297_110005614	Ga0311297_110005614	ribosome maturation protein SDO1		Bin27	KO:K03738	aldehyde:ferredoxin oxidoreductase [EC:1.2.7.5] (aor)
					Bin21	3300029625 assembled Ga0311297_10757723	Ga0311297_10757723	RimJ/RimL family protein N-acetyltransferase		Bin27	KO:K03750	molybdopterin molybdotransferase [EC:2.10.1.1] (moeA)
					Bin21	3300029625 assembled Ga0311297_10316246	Ga0311297_10316246	RIO kinase 1		Bin27	KO:K03752	molybdopterin-guanine dinucleotide biosynthesis protein A [EC:2.7.7.77] (mobA)
					Bin21	3300029625 assembled Ga0311297_10747921	Ga0311297_10747921	RIO kinase 2		Bin27	KO:K03753	molybdopterin-guanine dinucleotide biosynthesis protein B (mobB)
					Bin21	3300029625 assembled Ga0311297_10784561	Ga0311297_10784561	RNA 3'-terminal phosphate cyclase (ATP)		Bin27	KO:K03782	catalase-peroxidase [EC:1.11.1.21] (katG)
					Bin21	3300029625 assembled Ga0311297_100793211	Ga0311297_100793211	RNA polymerase subunit RPABC4/transcription elongation factor Spt4		Bin27	KO:K03784	purine-nucleoside phosphorylase [EC:2.4.2.1] (deoD)
					Bin21	3300029625 assembled Ga0311297_13235217	Ga0311297_13235217	RNA-binding protein		Bin27	KO:K03789	ribosomal-protein-alanine N-acetyltransferase [EC:2.3.1.128] (rimI)
					Bin21	3300029625 assembled Ga0311297_11034315	Ga0311297_11034315	RNA-binding protein		Bin27	KO:K03795	sirohydrochlorin cobaltochelatase [EC:4.99.1.3] (cbiX)
					Bin21	3300029625 assembled Ga0311297_11000569	Ga0311297_11000569	rRNA maturation protein Rpf1		Bin27	KO:K03799	heat shock protein HtpX [EC:3.4.24.-] (htpX)
					Bin21	3300029625 assembled Ga0311297_13235215	Ga0311297_13235215	rRNA small subunit pseudouridine methyltransferase Nep1		Bin27	KO:K03800	lipoate-protein ligase A [EC:2.7.7.63] (lplA)
					Bin21	3300029625 assembled Ga0311297_10223731	Ga0311297_10223731	rRNA-processing protein FCF1		Bin27	KO:K03892	ArsR family transcriptional regulator (arsR)
					Bin21	3300029625 assembled Ga0311297_12486161	Ga0311297_12486161	S-adenosylmethionine decarboxylase		Bin27	KO:K03926	periplasmic divalent cation tolerance protein (cutA)
					Bin21	3300029625 assembled Ga0311297_113641318	Ga0311297_113641318	S-adenosylmethionine synthetase		Bin27	KO:K04034	anaerobic magnesium-protoporphyrin IX monomethyl ester cyclase [EC:4.-.-.-] (bchE)
					Bin21	3300029625 assembled Ga0311297_10824802	Ga0311297_10824802	saccharopine dehydrogenase-like NADP-dependent oxidoreductase		Bin27	KO:K04042	bifunctional UDP-N-acetylglucosamine pyrophosphorylase / Glucosamine-1-phosphate N-acetyltransferase [EC:2.7.7.23 2.3.1.157] (glmU)
					Bin21	3300029625 assembled Ga0311297_12442994	Ga0311297_12442994	saccharopine dehydrogenase-like NADP-dependent oxidoreductase		Bin27	KO:K04043	molecular chaperone DnaK (dnaK)
					Bin21	3300029625 assembled Ga0311297_10225852	Ga0311297_10225852	seryl-tRNA synthetase		Bin27	KO:K04069	pyruvate formate lyase activating enzyme [EC:1.97.1.4] (pflA, pflC, pflE)
					Bin21	3300029625 assembled Ga0311297_11448007	Ga0311297_11448007	shikimate dehydrogenase		Bin27	KO:K04070	putative pyruvate formate lyase activating enzyme [EC:1.97.1.4] (pflX)
					Bin21	3300029625 assembled Ga0311297_11448008	Ga0311297_11448008	shikimate kinase		Bin27	KO:K04483	DNA repair protein RadA (radA)
					Bin21	3300029625 assembled Ga0311297_124424726	Ga0311297_124424726	SHS2 domain-containing protein		Bin27	KO:K04484	DNA repair protein RadB (radB)
					Bin21	3300029625 assembled Ga0311297_13770401	Ga0311297_13770401	signal peptidase		Bin27	KO:K04487	cysteine desulfurase [EC:2.8.1.7] (iscS, NFS1)
					Bin21	3300029625 assembled Ga0311297_11034314	Ga0311297_11034314	signal recognition particle subunit SRP19		Bin27	KO:K04566	lysyl-tRNA synthetase, class I [EC:6.1.1.6] (lysK)
					Bin21	3300029625 assembled Ga0311297_12442478	Ga0311297_12442478	signal recognition particle subunit SRP54		Bin27	KO:K04652	hydrogenase nickel incorporation protein HypB (hypB)
					Bin21	3300029625 assembled Ga0311297_10394012	Ga0311297_10394012	single-stranded DNA-specific DHH superfamily exonuclease		Bin27	KO:K04653	hydrogenase expression/formation protein HypC (hypC)
					Bin21	3300029625 assembled Ga0311297_113641317	Ga0311297_113641317	small nuclear ribonucleoprotein		Bin27	KO:K04654	hydrogenase expression/formation protein HypD (hypD)
					Bin21	3300029625 assembled Ga0311297_101590017	Ga0311297_101590017	small nuclear ribonucleoprotein		Bin27	KO:K04655	hydrogenase expression/formation protein HypE (hypE)
					Bin21	3300029625 assembled Ga0311297_110005623	Ga0311297_110005623	small nuclear ribonucleoprotein (snRNP)-like protein		Bin27	KO:K04720	threonine-phosphate decarboxylase [EC:4.1.1.81] (cobD)
					Bin21	3300029625 assembled Ga0311297_11664662	Ga0311297_11664662	small subunit ribosomal protein S10		Bin27	KO:K04759	ferrous iron transport protein B (feoB)
					Bin21	3300029625 assembled Ga0311297_10431754	Ga0311297_10431754	small subunit ribosomal protein S11		Bin27	KO:K04794	peptidyl-tRNA hydrolase, PTH2 family [EC:3.1.1.29] (PTH2)
					Bin21	3300029625 assembled Ga0311297_11664665	Ga0311297_11664665	small subunit ribosomal protein S12		Bin27	KO:K04795	fibrillarin-like pre-rRNA processing protein (flpA)
					Bin21	3300029625 assembled Ga0311297_10431752	Ga0311297_10431752	small subunit ribosomal protein S13		Bin27	KO:K04796	small nuclear ribonucleoprotein (RUXX)
					Bin21	3300029625 assembled Ga0311297_11995057	Ga0311297_11995057	small subunit ribosomal protein S14		Bin27	KO:K04798	prefoldin beta subunit (pfdB, PFDN6)
					Bin21	3300029625 assembled Ga0311297_11995052	Ga0311297_11995052	small subunit ribosomal protein S17		Bin27	KO:K04799	flap endonuclease-1 [EC:3.-.-.-] (FEN1, RAD2)
					Bin21	3300029625 assembled Ga0311297_11468119	Ga0311297_11468119	small subunit ribosomal protein S17e		Bin27	KO:K04800	replication factor C large subunit (rfcL)
					Bin21	3300029625 assembled Ga0311297_124424733	Ga0311297_124424733	small subunit ribosomal protein S19		Bin27	KO:K04801	replication factor C small subunit (rfcS)
					Bin21	3300029625 assembled Ga0311297_13235218	Ga0311297_13235218	small subunit ribosomal protein S19e		Bin27	KO:K04802	proliferating cell nuclear antigen (PCNA)
					Bin21	3300029625 assembled Ga0311297_104317511	Ga0311297_104317511	small subunit ribosomal protein S2		Bin27	KO:K05306	phosphonoacetaldehyde hydrolase [EC:3.11.1.1] (phnX)
					Bin21	3300029625 assembled Ga0311297_10223735	Ga0311297_10223735	small subunit ribosomal protein S24e		Bin27	KO:K05520	protease I [EC:3.2.-.-] (pfpI)
					Bin21	3300029625 assembled Ga0311297_105484814	Ga0311297_105484814	small subunit ribosomal protein S26e		Bin27	KO:K05568	multicomponent Na+:H+ antiporter subunit D (mnhD, mrpD)
					Bin21	3300029625 assembled Ga0311297_10588975	Ga0311297_10588975	small subunit ribosomal protein S27Ae		Bin27	KO:K05580	NAD(P)H-quinone oxidoreductase subunit I [EC:1.6.5.3] (ndhI)
					Bin21	3300029625 assembled Ga0311297_124424720	Ga0311297_124424720	small subunit ribosomal protein S27e		Bin27	KO:K05595	multiple antibiotic resistance protein (marC)
					Bin21	3300029625 assembled Ga0311297_10701143	Ga0311297_10701143	small subunit ribosomal protein S28e		Bin27	KO:K05772	tungstate transport system substrate-binding protein (tupA, vupA)
					Bin21	3300029625 assembled Ga0311297_11468112	Ga0311297_11468112	small subunit ribosomal protein S3		Bin27	KO:K05773	tungstate transport system permease protein (tupB, vupB)
					Bin21	3300029625 assembled Ga0311297_10428414	Ga0311297_10428414	small subunit ribosomal protein S30e		Bin27	KO:K05826	alpha-aminoadipate/glutamate carrier protein LysW (lysW)
					Bin21	3300029625 assembled Ga0311297_11000563	Ga0311297_11000563	small subunit ribosomal protein S3Ae		Bin27	KO:K05827	[lysine-biosynthesis-protein LysW]---L-2-aminoadipate ligase [EC:6.3.2.43] (lysX)
					Bin21	3300029625 assembled Ga0311297_10431753	Ga0311297_10431753	small subunit ribosomal protein S4		Bin27	KO:K05828	LysW-gamma-L-alpha-aminoadipate/LysW-L-glutamate kinase [EC:2.7.2.-] (lysZ, argB)
					Bin21	3300029625 assembled Ga0311297_11995055	Ga0311297_11995055	small subunit ribosomal protein S4e		Bin27	KO:K05829	LysW-gamma-L-alpha-aminoadipyl-6-phosphate/LysW-L-glutamyl-5-phosphate reductase [EC:1.2.1.-] (lysY, argC)
					Bin21	3300029625 assembled Ga0311297_10267606	Ga0311297_10267606	small subunit ribosomal protein S5		Bin27	KO:K05830	LysW-gamma-L-lysine/LysW-L-ornithine aminotransferase [EC:2.6.1.-] (lysJ, argD)
					Bin21	3300029625 assembled Ga0311297_10267605	Ga0311297_10267605	small subunit ribosomal protein S5		Bin27	KO:K05831	LysW-gamma-L-lysine/LysW-L-ornithine carboxypeptidase (lysK, argE)
					Bin21	3300029625 assembled Ga0311297_10701148	Ga0311297_10701148	small subunit ribosomal protein S6e		Bin27	KO:K05873	adenylate cyclase, class 2 [EC:4.6.1.1] (E4.6.1.1B, cyaB)
					Bin21	3300029625 assembled Ga0311297_11664664	Ga0311297_11664664	small subunit ribosomal protein S7		Bin27	KO:K05982	deoxyribonuclease V [EC:3.1.21.7] (E3.1.21.7, nfi)
					Bin21	3300029625 assembled Ga0311297_11995058	Ga0311297_11995058	small subunit ribosomal protein S8		Bin27	KO:K06001	tryptophan synthase beta chain [EC:4.2.1.20] (trpB)
					Bin21	3300029625 assembled Ga0311297_11034313	Ga0311297_11034313	small subunit ribosomal protein S8e		Bin27	KO:K06019	pyrophosphatase PpaX [EC:3.6.1.1] (ppaX)
					Bin21	3300029625 assembled Ga0311297_10431758	Ga0311297_10431758	small subunit ribosomal protein S9		Bin27	KO:K06153	undecaprenyl-diphosphatase [EC:3.6.1.27] (bacA)
					Bin21	3300029625 assembled Ga0311297_11338348	Ga0311297_11338348	small-conductance mechanosensitive channel		Bin27	KO:K06154	Lrp/AsnC family transcriptional regulator, involved in the regulation of lysine biosynthesis (lysM)
					Bin21	3300029625 assembled Ga0311297_12176935	Ga0311297_12176935	sodium-dependent dicarboxylate transporter 2/3/5		Bin27	KO:K06174	ATP-binding cassette, sub-family E, member 1 (ABCE1, Rli1)
					Bin21	3300029625 assembled Ga0311297_11474732	Ga0311297_11474732	sodium/proline symporter		Bin27	KO:K06176	tRNA pseudouridine13 synthase [EC:5.4.99.27] (truD, PUS7)
					Bin21	3300029625 assembled Ga0311297_10756221	Ga0311297_10756221	spermidine synthase		Bin27	KO:K06196	cytochrome c-type biogenesis protein (ccdA)
					Bin21	3300029625 assembled Ga0311297_11497148	Ga0311297_11497148	SpoVK/Ycf46/Vps4 family AAA+-type ATPase		Bin27	KO:K06206	sugar fermentation stimulation protein A (sfsA)
					Bin21	3300029625 assembled Ga0311297_12176931	Ga0311297_12176931	stage II sporulation protein M		Bin27	KO:K06215	pyridoxal 5'-phosphate synthase pdxS subunit [EC:4.3.3.6] (pdxS, pdx1)
					Bin21	3300029625 assembled Ga0311297_10006922	Ga0311297_10006922	starch phosphorylase		Bin27	KO:K06269	serine/threonine-protein phosphatase PP1 catalytic subunit [EC:3.1.3.16] (PPP1C)
					Bin21	3300029625 assembled Ga0311297_10873235	Ga0311297_10873235	succinyl-CoA synthetase alpha subunit		Bin27	KO:K06384	stage II sporulation protein M (spoIIM)
					Bin21	3300029625 assembled Ga0311297_10326915	Ga0311297_10326915	succinyl-CoA synthetase alpha subunit		Bin27	KO:K06857	tungstate transport system ATP-binding protein [EC:3.6.3.55] (tupC, vupC)
					Bin21	3300029625 assembled Ga0311297_10873236	Ga0311297_10873236	succinyl-CoA synthetase alpha subunit		Bin27	KO:K06859	glucose-6-phosphate isomerase, archaeal [EC:5.3.1.9] (pgi1)
					Bin21	3300029625 assembled Ga0311297_10873237	Ga0311297_10873237	succinyl-CoA synthetase beta subunit		Bin27	KO:K06863	5-formaminoimidazole-4-carboxamide-1-(beta)-D-ribofuranosyl 5'-monophosphate synthetase [EC:6.3.4.23] (purP)
					Bin21	3300029625 assembled Ga0311297_10326917	Ga0311297_10326917	succinyl-CoA synthetase beta subunit		Bin27	KO:K06864	uncharacterized protein (K06864)
					Bin21	3300029625 assembled Ga0311297_10873238	Ga0311297_10873238	succinyl-CoA synthetase beta subunit/succinyl-CoA synthetase beta subunit		Bin27	KO:K06865	ATPase (K06865)
					Bin21	3300029625 assembled Ga0311297_10588974	Ga0311297_10588974	succinyl-diaminopimelate desuccinylase		Bin27	KO:K06868	Sep-tRNA:Cys-tRNA synthetase [EC:2.5.1.73] (sepcysS)
					Bin21	3300029625 assembled Ga0311297_10784783	Ga0311297_10784783	sugar phosphate isomerase/epimerase		Bin27	KO:K06869	uncharacterized protein (K06869)
					Bin21	3300029625 assembled Ga0311297_10237341	Ga0311297_10237341	sugar-specific transcriptional regulator TrmB		Bin27	KO:K06874	zinc finger protein (K06874)
					Bin21	3300029625 assembled Ga0311297_105484815	Ga0311297_105484815	sugar/nucleoside kinase (ribokinase family)		Bin27	KO:K06875	programmed cell death protein 5 (PDCD5, TFAR19)
					Bin21	3300029625 assembled Ga0311297_10261372	Ga0311297_10261372	sulfhydrogenase subunit beta (sulfur reductase)		Bin27	KO:K06883	uncharacterized protein (K06883)
					Bin21	3300029625 assembled Ga0311297_10261371	Ga0311297_10261371	sulfhydrogenase subunit gamma (sulfur reductase)		Bin27	KO:K06885	uncharacterized protein (K06885)
					Bin21	3300029625 assembled Ga0311297_120615812	Ga0311297_120615812	TatD DNase family protein		Bin27	KO:K06897	7,8-dihydropterin-6-yl-methyl-4-(beta-D-ribofuranosyl)aminobenzene 5'-phosphate synthase [EC:2.5.1.105] (K06897)
					Bin21	3300029625 assembled Ga0311297_10223738	Ga0311297_10223738	TatD DNase family protein		Bin27	KO:K06898	uncharacterized protein (K06898)
					Bin21	3300029625 assembled Ga0311297_11289644	Ga0311297_11289644	TBP-interacting protein		Bin27	KO:K06915	uncharacterized protein (K06915)
					Bin21	3300029625 assembled Ga0311297_10394019	Ga0311297_10394019	TBP-interacting protein		Bin27	KO:K06920	7-cyano-7-deazaguanine synthase [EC:6.3.4.20] (queC)
					Bin21	3300029625 assembled Ga0311297_10681756	Ga0311297_10681756	tetrahydromethanopterin S-methyltransferase subunit A		Bin27	KO:K06928	nucleoside-triphosphatase [EC:3.6.1.15] (NTPCR)
					Bin21	3300029625 assembled Ga0311297_10681755	Ga0311297_10681755	tetrahydromethanopterin S-methyltransferase subunit A		Bin27	KO:K06933	uncharacterized protein (K06933)
					Bin21	3300029625 assembled Ga0311297_10681754	Ga0311297_10681754	tetrahydromethanopterin S-methyltransferase subunit B		Bin27	KO:K06935	uncharacterized protein (K06935)
					Bin21	3300029625 assembled Ga0311297_101778511	Ga0311297_101778511	tetrahydromethanopterin S-methyltransferase subunit D		Bin27	KO:K06937	7,8-dihydro-6-hydroxymethylpterin dimethyltransferase [EC:2.1.1.-] (K06937)
					Bin21	3300029625 assembled Ga0311297_10681757	Ga0311297_10681757	tetrahydromethanopterin S-methyltransferase subunit G		Bin27	KO:K06940	uncharacterized protein (K06940)
					Bin21	3300029625 assembled Ga0311297_10767882	Ga0311297_10767882	tetrahydromethanopterin S-methyltransferase subunit H		Bin27	KO:K06942	ribosome-binding ATPase (ychF)
					Bin21	3300029625 assembled Ga0311297_12486162	Ga0311297_12486162	tetrahydromethanopterin S-methyltransferase subunit H		Bin27	KO:K06943	nucleolar GTP-binding protein (NOG1)
					Bin21	3300029625 assembled Ga0311297_13649903	Ga0311297_13649903	thiamine phosphate synthase YjbQ (UPF0047 family)		Bin27	KO:K06944	uncharacterized protein (K06944)
					Bin21	3300029625 assembled Ga0311297_10747578	Ga0311297_10747578	thiamine-monophosphate kinase		Bin27	KO:K06947	polynucleotide 5'-hydroxyl-kinase GRC3/NOL9 [EC:2.7.1.-] (GRC3, NOL9)
					Bin21	3300029625 assembled Ga0311297_107094910	Ga0311297_107094910	thioredoxin 1		Bin27	KO:K06950	uncharacterized protein (K06950)
					Bin21	3300029625 assembled Ga0311297_11956658	Ga0311297_11956658	thiosulfate/3-mercaptopyruvate sulfurtransferase		Bin27	KO:K06951	uncharacterized protein (K06951)
					Bin21	3300029625 assembled Ga0311297_10232185	Ga0311297_10232185	thiosulfate/3-mercaptopyruvate sulfurtransferase		Bin27	KO:K06953	uncharacterized protein (K06953)
					Bin21	3300029625 assembled Ga0311297_12178282	Ga0311297_12178282	threonine synthase		Bin27	KO:K06961	ribosomal RNA assembly protein (KRR1)
					Bin21	3300029625 assembled Ga0311297_10588979	Ga0311297_10588979	threonyl-tRNA synthetase		Bin27	KO:K06965	protein pelota (PELO, DOM34, pelA)
					Bin21	3300029625 assembled Ga0311297_10849633	Ga0311297_10849633	TldD protein		Bin27	KO:K06966	uncharacterized protein (K06966)
					Bin21	3300029625 assembled Ga0311297_10223737	Ga0311297_10223737	TP53 regulating kinase-like protein		Bin27	KO:K06975	uncharacterized protein (K06975)
					Bin21	3300029625 assembled Ga0311297_110005618	Ga0311297_110005618	transcription antitermination factor NusA-like protein		Bin27	KO:K06981	isopentenyl phosphate kinase [EC:2.7.4.26] (ipk)
					Bin21	3300029625 assembled Ga0311297_13067972	Ga0311297_13067972	transcription initiation factor TFIIB		Bin27	KO:K06982	pantoate kinase [EC:2.7.1.169] (pok)
					Bin21	3300029625 assembled Ga0311297_11034316	Ga0311297_11034316	transcription initiation factor TFIIB		Bin27	KO:K06990	uncharacterized protein (K06990)
					Bin21	3300029625 assembled Ga0311297_11364134	Ga0311297_11364134	transcription initiation factor TFIIE subunit alpha		Bin27	KO:K07006	uncharacterized protein (K07006)
					Bin21	3300029625 assembled Ga0311297_10756229	Ga0311297_10756229	transcriptional antiterminator NusG		Bin27	KO:K07012	CRISPR-associated endonuclease/helicase Cas3 [EC:3.1.-.- 3.6.4.-] (cas3)
					Bin21	3300029625 assembled Ga0311297_100793210	Ga0311297_100793210	transglutaminase-like putative cysteine protease		Bin27	KO:K07022	uncharacterized protein (K07022)
					Bin21	3300029625 assembled Ga0311297_116646618	Ga0311297_116646618	transitional endoplasmic reticulum ATPase		Bin27	KO:K07023	putative hydrolases of HD superfamily (K07023)
					Bin21	3300029625 assembled Ga0311297_10268261	Ga0311297_10268261	transitional endoplasmic reticulum ATPase		Bin27	KO:K07024	uncharacterized protein (K07024)
					Bin21	3300029625 assembled Ga0311297_10267601	Ga0311297_10267601	transitional endoplasmic reticulum ATPase		Bin27	KO:K07025	putative hydrolase of the HAD superfamily (K07025)
					Bin21	3300029625 assembled Ga0311297_11448003	Ga0311297_11448003	transketolase		Bin27	KO:K07033	uncharacterized protein (K07033)
					Bin21	3300029625 assembled Ga0311297_11448002	Ga0311297_11448002	transketolase		Bin27	KO:K07034	uncharacterized protein (K07034)
					Bin21	3300029625 assembled Ga0311297_10607714	Ga0311297_10607714	translation initiation factor 1		Bin27	KO:K07041	uncharacterized protein (K07041)
					Bin21	3300029625 assembled Ga0311297_10316247	Ga0311297_10316247	translation initiation factor 1A		Bin27	KO:K07051	uncharacterized protein (K07051)
					Bin21	3300029625 assembled Ga0311297_124424721	Ga0311297_124424721	translation initiation factor 2 subunit 1		Bin27	KO:K07053	uncharacterized protein (K07053)
					Bin21	3300029625 assembled Ga0311297_100024410	Ga0311297_100024410	translation initiation factor 2 subunit 2		Bin27	KO:K07060	endoribonuclease Nob1 [EC:3.1.-.-] (nob1)
					Bin21	3300029625 assembled Ga0311297_10701149	Ga0311297_10701149	translation initiation factor 2 subunit 3		Bin27	KO:K07073	uncharacterized protein (K07073)
					Bin21	3300029625 assembled Ga0311297_107011410	Ga0311297_107011410	translation initiation factor 2 subunit 3		Bin27	KO:K07076	uncharacterized protein (K07076)
					Bin21	3300029625 assembled Ga0311297_10701147	Ga0311297_10701147	translation initiation factor 5B		Bin27	KO:K07089	uncharacterized protein (K07089)
					Bin21	3300029625 assembled Ga0311297_10701146	Ga0311297_10701146	translation initiation factor 5B		Bin27	KO:K07090	uncharacterized protein (K07090)
					Bin21	3300029625 assembled Ga0311297_132352112	Ga0311297_132352112	translation initiation factor 6		Bin27	KO:K07092	uncharacterized protein (K07092)
					Bin21	3300029625 assembled Ga0311297_11365895	Ga0311297_11365895	translin		Bin27	KO:K07096	uncharacterized protein (K07096)
					Bin21	3300029625 assembled Ga0311297_10456867	Ga0311297_10456867	transposase		Bin27	KO:K07101	uncharacterized protein (K07101)
					Bin21	3300029625 assembled Ga0311297_10159007	Ga0311297_10159007	transposase		Bin27	KO:K07103	uncharacterized protein (K07103)
					Bin21	3300029625 assembled Ga0311297_11956654	Ga0311297_11956654	trimethylamine-N-oxide reductase (cytochrome c)		Bin27	KO:K07108	uncharacterized protein (K07108)
					Bin21	3300029625 assembled Ga0311297_105484843	Ga0311297_105484843	triosephosphate isomerase		Bin27	KO:K07123	uncharacterized protein (K07123)
					Bin21	3300029625 assembled Ga0311297_11338347	Ga0311297_11338347	trk system potassium uptake protein TrkA		Bin27	KO:K07129	uncharacterized protein (K07129)
					Bin21	3300029625 assembled Ga0311297_11338346	Ga0311297_11338346	trk system potassium uptake protein TrkH		Bin27	KO:K07133	uncharacterized protein (K07133)
					Bin21	3300029625 assembled Ga0311297_13770403	Ga0311297_13770403	tRNA (adenine57-N1/adenine58-N1)-methyltransferase		Bin27	KO:K07138	uncharacterized protein (K07138)
					Bin21	3300029625 assembled Ga0311297_11364135	Ga0311297_11364135	tRNA (cytidine56-2'-O)-methyltransferase		Bin27	KO:K07143	UPF0148 protein (K07143)
					Bin21	3300029625 assembled Ga0311297_10784781	Ga0311297_10784781	tRNA (guanine10-N2)-dimethyltransferase		Bin27	KO:K07151	dolichyl-diphosphooligosaccharide--protein glycosyltransferase [EC:2.4.99.18] (STT3)
					Bin21	3300029625 assembled Ga0311297_104284111	Ga0311297_104284111	tRNA (guanine26-N2/guanine27-N2)-dimethyltransferase		Bin27	KO:K07158	uncharacterized protein (K07158)
					Bin21	3300029625 assembled Ga0311297_116646613	Ga0311297_116646613	tRNA (guanine37-N1)-methyltransferase		Bin27	KO:K07176	putative serine/threonine protein kinase (K07176)
					Bin21	3300029625 assembled Ga0311297_12664935	Ga0311297_12664935	tRNA (guanine37-N1)-methyltransferase		Bin27	KO:K07178	RIO kinase 1 [EC:2.7.11.1] (RIOK1)
					Bin21	3300029625 assembled Ga0311297_10002444	Ga0311297_10002444	tRNA A37 methylthiotransferase MiaB		Bin27	KO:K07182	CBS domain-containing protein (K07182)
					Bin21	3300029625 assembled Ga0311297_11468116	Ga0311297_11468116	tRNA acetyltransferase TAN1		Bin27	KO:K07219	putative molybdopterin biosynthesis protein (K07219)
					Bin21	3300029625 assembled Ga0311297_10237347	Ga0311297_10237347	tRNA C32,U32 (ribose-2'-O)-methylase TrmJ		Bin27	KO:K07250	4-aminobutyrate aminotransferase / (S)-3-amino-2-methylpropionate transaminase [EC:2.6.1.19 2.6.1.22] (gabT)
					Bin21	3300029625 assembled Ga0311297_131747221	Ga0311297_131747221	tRNA G37 N-methylase Trm5		Bin27	KO:K07325	archaeal flagellin FlaB (flaB-A, flaB)
					Bin21	3300029625 assembled Ga0311297_13174727	Ga0311297_13174727	tRNA G37 N-methylase Trm5		Bin27	KO:K07331	archaeal flagellar protein FlaH (flaH-A, flaH)
					Bin21	3300029625 assembled Ga0311297_12442477	Ga0311297_12442477	tRNA pseudouridine synthase 10		Bin27	KO:K07332	archaeal flagellar protein FlaI (flaI-A, flaI)
					Bin21	3300029625 assembled Ga0311297_10268265	Ga0311297_10268265	tRNA pseudouridine13 synthase		Bin27	KO:K07397	putative redox protein (yhfA)
					Bin21	3300029625 assembled Ga0311297_11000568	Ga0311297_11000568	tRNA threonylcarbamoyladenosine modification (KEOPS) complex Pcc1 subunit		Bin27	KO:K07403	membrane-bound serine protease (ClpP class) (nfeD)
					Bin21	3300029625 assembled Ga0311297_11468117	Ga0311297_11468117	tRNA threonylcarbamoyladenosine modification (KEOPS) complex Cgi121 subunit		Bin27	KO:K07405	alpha-amylase [EC:3.2.1.1] (E3.2.1.1A)
					Bin21	3300029625 assembled Ga0311297_10784564	Ga0311297_10784564	tRNA wybutosine-synthesizing protein 1		Bin27	KO:K07432	beta-1,4-N-acetylglucosaminyltransferase [EC:2.4.1.141] (ALG13)
					Bin21	3300029625 assembled Ga0311297_101590014	Ga0311297_101590014	tRNA(Ile)-lysidine synthase TilS/MesJ		Bin27	KO:K07442	tRNA (adenine57-N1/adenine58-N1)-methyltransferase [EC:2.1.1.219 2.1.1.220] (TRM61, GCD14)
					Bin21	3300029625 assembled Ga0311297_105889716	Ga0311297_105889716	tRNA(Ile)-lysidine synthase TilS/MesJ		Bin27	KO:K07446	tRNA (guanine10-N2)-dimethyltransferase [EC:2.1.1.213] (trm-G10)
					Bin21	3300029625 assembled Ga0311297_10822581	Ga0311297_10822581	tRNA(Ile2)-agmatinylcytidine synthase		Bin27	KO:K07450	putative resolvase (K07450)
					Bin21	3300029625 assembled Ga0311297_10159005	Ga0311297_10159005	tRNA(Met) cytidine acetyltransferase		Bin27	KO:K07463	archaea-specific RecJ-like exonuclease (K07463)
					Bin21	3300029625 assembled Ga0311297_12765018	Ga0311297_12765018	tRNA-intron endonuclease		Bin27	KO:K07464	CRISPR-associated exonuclease Cas4 [EC:3.1.12.1] (cas4)
					Bin21	3300029625 assembled Ga0311297_11765797	Ga0311297_11765797	tRNA-splicing ligase RtcB		Bin27	KO:K07466	replication factor A1 (RFA1, RPA1, rpa)
					Bin21	3300029625 assembled Ga0311297_12442471	Ga0311297_12442471	tRNA/rRNA methyltransferase		Bin27	KO:K07477	translin (K07477)
					Bin21	3300029625 assembled Ga0311297_114480018	Ga0311297_114480018	tryptophan synthase alpha chain		Bin27	KO:K07491	putative transposase (K07491)
					Bin21	3300029625 assembled Ga0311297_114480019	Ga0311297_114480019	tryptophan synthase beta chain		Bin27	KO:K07496	putative transposase (K07496)
					Bin21	3300029625 assembled Ga0311297_11757733	Ga0311297_11757733	tryptophanyl-tRNA synthetase		Bin27	KO:K07558	tRNA nucleotidyltransferase (CCA-adding enzyme) [EC:2.7.7.72] (K07558, cca)
					Bin21	3300029625 assembled Ga0311297_105996210	Ga0311297_105996210	two-component system chemotaxis sensor kinase CheA		Bin27	KO:K07561	2-(3-amino-3-carboxypropyl)histidine synthase [EC:2.5.1.108] (dph2, DPH1)
					Bin21	3300029625 assembled Ga0311297_114681116	Ga0311297_114681116	type IV secretory pathway ATPase VirB11/archaellum biosynthesis ATPase		Bin27	KO:K07566	L-threonylcarbamoyladenylate synthase [EC:2.7.7.87] (tsaC, rimN, SUA5)
					Bin21	3300029625 assembled Ga0311297_13018213	Ga0311297_13018213	tyrosine decarboxylase/aspartate 1-decarboxylase		Bin27	KO:K07572	putative nucleotide binding protein (K07572)
					Bin21	3300029625 assembled Ga0311297_11757736	Ga0311297_11757736	tyrosyl-tRNA synthetase		Bin27	KO:K07573	exosome complex component CSL4 (CSL4, EXOSC1)
					Bin21	3300029625 assembled Ga0311297_10449602	Ga0311297_10449602	ubiquinone/menaquinone biosynthesis C-methylase UbiE		Bin27	KO:K07575	PUA domain protein (K07575)
					Bin21	3300029625 assembled Ga0311297_10681752	Ga0311297_10681752	ubiquinone/menaquinone biosynthesis C-methylase UbiE		Bin27	KO:K07577	putative mRNA 3-end processing factor (K07577)
					Bin21	3300029625 assembled Ga0311297_10784567	Ga0311297_10784567	UDP-glucose 4-epimerase		Bin27	KO:K07579	putative methylase (K07579)
					Bin21	3300029625 assembled Ga0311297_107845611	Ga0311297_107845611	UDP-glucose 4-epimerase		Bin27	KO:K07580	Zn-ribbon RNA-binding protein (K07580)
					Bin21	3300029625 assembled Ga0311297_13174724	Ga0311297_13174724	UDP-glucose 4-epimerase		Bin27	KO:K07581	RNA-binding protein (K07581)
					Bin21	3300029625 assembled Ga0311297_10827813	Ga0311297_10827813	UDP-glucose 4-epimerase		Bin27	KO:K07583	tRNA pseudouridine synthase 10 [EC:5.4.99.-] (PUS10)
					Bin21	3300029625 assembled Ga0311297_10333555	Ga0311297_10333555	UDP-glucuronate decarboxylase		Bin27	KO:K07587	O-phosphoseryl-tRNA synthetase [EC:6.1.1.27] (sepRS)
					Bin21	3300029625 assembled Ga0311297_10333554	Ga0311297_10333554	UDPglucose 6-dehydrogenase		Bin27	KO:K07722	CopG family transcriptional regulator, nickel-responsive regulator (nikR)
					Bin21	3300029625 assembled Ga0311297_104648013	Ga0311297_104648013	UDPglucose--hexose-1-phosphate uridylyltransferase		Bin27	KO:K07732	riboflavin kinase, archaea type [EC:2.7.1.161] (rfk)
					Bin21	3300029625 assembled Ga0311297_12486163	Ga0311297_12486163	uncharacterized 2Fe-2S/4Fe-4S cluster protein (DUF4445 family)/ferredoxin		Bin27	KO:K07739	elongator complex protein 3 [EC:2.3.1.48] (ELP3, KAT9)
					Bin21	3300029625 assembled Ga0311297_11765793	Ga0311297_11765793	uncharacterized Fe-S cluster-containing radical SAM superfamily protein		Bin27	KO:K07744	transcriptional regulator (K07744)
					Bin21	3300029625 assembled Ga0311297_10894577	Ga0311297_10894577	uncharacterized ferredoxin-like protein		Bin27	KO:K08070	2-alkenal reductase [EC:1.3.1.74] (E1.3.1.74)
					Bin21	3300029625 assembled Ga0311297_11268014	Ga0311297_11268014	uncharacterized ferredoxin-like protein/uncharacterized ferredoxin-like protein		Bin27	KO:K08094	6-phospho-3-hexuloisomerase [EC:5.3.1.27] (hxlB)
					Bin21	3300029625 assembled Ga0311297_113658915	Ga0311297_113658915	uncharacterized membrane protein		Bin27	KO:K08264	heterodisulfide reductase subunit D [EC:1.8.98.1] (hdrD)
					Bin21	3300029625 assembled Ga0311297_113658917	Ga0311297_113658917	uncharacterized membrane protein		Bin27	KO:K08289	phosphoribosylglycinamide formyltransferase 2 [EC:2.1.2.2] (purT)
					Bin21	3300029625 assembled Ga0311297_10052635	Ga0311297_10052635	uncharacterized membrane protein		Bin27	KO:K08315	hydrogenase 3 maturation protease [EC:3.4.23.51] (hycI)
					Bin21	3300029625 assembled Ga0311297_11659163	Ga0311297_11659163	uncharacterized membrane protein		Bin27	KO:K08482	circadian clock protein KaiC (kaiC)
					Bin21	3300029625 assembled Ga0311297_12061582	Ga0311297_12061582	uncharacterized membrane protein (DUF106 family)		Bin27	KO:K08681	5'-phosphate synthase pdxT subunit [EC:4.3.3.6] (pdxT, pdx2)
					Bin21	3300029625 assembled Ga0311297_10873234	Ga0311297_10873234	uncharacterized membrane protein/uncharacterized membrane protein		Bin27	KO:K08851	TP53 regulating kinase and related kinases [EC:2.7.11.1] (TP53RK, PRPK, BUD32)
					Bin21	3300029625 assembled Ga0311297_12442995	Ga0311297_12442995	uncharacterized metal-binding protein		Bin27	KO:K08963	methylthioribose-1-phosphate isomerase [EC:5.3.1.23] (mtnA)
					Bin21	3300029625 assembled Ga0311297_11674864	Ga0311297_11674864	uncharacterized OB-fold protein		Bin27	KO:K08975	putative membrane protein (K08975)
					Bin21	3300029625 assembled Ga0311297_12517885	Ga0311297_12517885	uncharacterized protein		Bin27	KO:K09003	uncharacterized protein (K09003)
					Bin21	3300029625 assembled Ga0311297_110005625	Ga0311297_110005625	uncharacterized protein		Bin27	KO:K09013	Fe-S cluster assembly ATP-binding protein (sufC)
					Bin21	3300029625 assembled Ga0311297_105484837	Ga0311297_105484837	uncharacterized protein		Bin27	KO:K09065	N-acetylornithine carbamoyltransferase [EC:2.1.3.9] (argF)
					Bin21	3300029625 assembled Ga0311297_11085005	Ga0311297_11085005	uncharacterized protein (DUF169 family)		Bin27	KO:K09119	KEOPS complex subunit Cgi121 (cgi121)
					Bin21	3300029625 assembled Ga0311297_11035247	Ga0311297_11035247	uncharacterized protein (DUF4213/DUF364 family)		Bin27	KO:K09120	uncharacterized protein (K09120)
					Bin21	3300029625 assembled Ga0311297_10328333	Ga0311297_10328333	uncharacterized protein (DUF433 family)		Bin27	KO:K09121	uncharacterized protein (K09121)
					Bin21	3300029625 assembled Ga0311297_10428419	Ga0311297_10428419	uncharacterized protein (UPF0216 family)		Bin27	KO:K09122	uncharacterized protein (K09122)
					Bin21	3300029625 assembled Ga0311297_10449603	Ga0311297_10449603	uncharacterized protein (UPF0248 family)		Bin27	KO:K09123	uncharacterized protein (K09123)
					Bin21	3300029625 assembled Ga0311297_105889712	Ga0311297_105889712	uncharacterized protein DUF3467		Bin27	KO:K09126	uncharacterized protein (K09126)
					Bin21	3300029625 assembled Ga0311297_10431751	Ga0311297_10431751	uncharacterized protein DUF3786		Bin27	KO:K09128	uncharacterized protein (K09128)
					Bin21	3300029625 assembled Ga0311297_105484818	Ga0311297_105484818	uncharacterized protein DUF4392		Bin27	KO:K09129	uncharacterized protein (K09129)
					Bin21	3300029625 assembled Ga0311297_12184611	Ga0311297_12184611	uncharacterized protein DUF973		Bin27	KO:K09131	uncharacterized protein (K09131)
					Bin21	3300029625 assembled Ga0311297_10261378	Ga0311297_10261378	uncharacterized protein with PhoU and TrkA domain		Bin27	KO:K09134	uncharacterized protein (K09134)
					Bin21	3300029625 assembled Ga0311297_11364138	Ga0311297_11364138	uncharacterized protein with predicted RNA binding PUA domain		Bin27	KO:K09136	ribosomal protein S12 methylthiotransferase accessory factor (ycaO)
					Bin21	3300029625 assembled Ga0311297_103940110	Ga0311297_103940110	uncharacterized protein YecE (DUF72 family)		Bin27	KO:K09141	uncharacterized protein (K09141)
					Bin21	3300029625 assembled Ga0311297_116799613	Ga0311297_116799613	uncharacterized protein YecE (DUF72 family)		Bin27	KO:K09142	uncharacterized protein (K09142)
					Bin21	3300029625 assembled Ga0311297_11252275	Ga0311297_11252275	uncharacterized protein Yka (UPF0111/DUF47 family)		Bin27	KO:K09143	uncharacterized protein (K09143)
					Bin21	3300029625 assembled Ga0311297_11897939	Ga0311297_11897939	uncharacterized protein YoxC		Bin27	KO:K09148	uncharacterized protein (K09148)
					Bin21	3300029625 assembled Ga0311297_130679710	Ga0311297_130679710	uncharacterized protein YqgV (UPF0045/DUF77 family)		Bin27	KO:K09150	uncharacterized protein (K09150)
					Bin21	3300029625 assembled Ga0311297_14164126	Ga0311297_14164126	uncharacterized protein YunC (DUF1805 family)		Bin27	KO:K09181	acetyltransferase (yfiQ)
					Bin21	3300029625 assembled Ga0311297_13174723	Ga0311297_13174723	uncharacterized protein YuzE		Bin27	KO:K09482	glutamyl-tRNA(Gln) amidotransferase subunit D [EC:6.3.5.7] (gatD)
					Bin21	3300029625 assembled Ga0311297_13649906	Ga0311297_13649906	uncharacterized protein YuzE		Bin27	KO:K09703	uncharacterized protein (K09703)
					Bin21	3300029625 assembled Ga0311297_10599623	Ga0311297_10599623	uncharacterized protein YuzE		Bin27	KO:K09711	uncharacterized protein (K09711)
					Bin21	3300029625 assembled Ga0311297_105484841	Ga0311297_105484841	UPF0148 protein		Bin27	KO:K09716	D-aminoacyl-tRNA deacylase [EC:3.1.1.96] (dtdA, GEK1)
					Bin21	3300029625 assembled Ga0311297_105484819	Ga0311297_105484819	Uri superfamily endonuclease		Bin27	KO:K09719	uncharacterized protein (K09719)
					Bin21	3300029625 assembled Ga0311297_10456572	Ga0311297_10456572	uridylate kinase		Bin27	KO:K09721	uncharacterized protein (K09721)
					Bin21	3300029625 assembled Ga0311297_12486165	Ga0311297_12486165	uroporphyrinogen-III decarboxylase		Bin27	KO:K09722	4-phosphopantoate---beta-alanine ligase [EC:6.3.2.36] (K09722, pps)
					Bin21	3300029625 assembled Ga0311297_10109825	Ga0311297_10109825	V/A-type H+-transporting ATPase subunit A		Bin27	KO:K09723	DNA replication factor GINS (ginS)
					Bin21	3300029625 assembled Ga0311297_10109824	Ga0311297_10109824	V/A-type H+-transporting ATPase subunit B		Bin27	KO:K09730	uncharacterized protein (K09730)
					Bin21	3300029625 assembled Ga0311297_113641310	Ga0311297_113641310	V/A-type H+-transporting ATPase subunit D		Bin27	KO:K09735	uncharacterized protein (K09735)
					Bin21	3300029625 assembled Ga0311297_10240453	Ga0311297_10240453	V/A-type H+-transporting ATPase subunit G/H		Bin27	KO:K09736	uncharacterized protein (K09736)
					Bin21	3300029625 assembled Ga0311297_10709495	Ga0311297_10709495	vacuolar-type H+-ATPase subunit C/Vma6		Bin27	KO:K09738	uncharacterized protein (K09738)
					Bin21	3300029625 assembled Ga0311297_10240454	Ga0311297_10240454	vacuolar-type H+-ATPase subunit E/Vma4		Bin27	KO:K09744	uncharacterized protein (K09744)
					Bin21	3300029625 assembled Ga0311297_10109826	Ga0311297_10109826	vacuolar-type H+-ATPase subunit F/Vma7		Bin27	KO:K09807	uncharacterized protein (K09807)
					Bin21	3300029625 assembled Ga0311297_10240452	Ga0311297_10240452	vacuolar-type H+-ATPase subunit I/STV1/vacuolar-type H+-ATPase subunit I/STV1		Bin27	KO:K09810	lipoprotein-releasing system ATP-binding protein [EC:3.6.3.-] (lolD)
					Bin21	3300029625 assembled Ga0311297_12664937	Ga0311297_12664937	VIT1/CCC1 family predicted Fe2+/Mn2+ transporter		Bin27	KO:K09815	zinc transport system substrate-binding protein (znuA)
					Bin21	3300029625 assembled Ga0311297_11034311	Ga0311297_11034311	Xaa-Pro aminopeptidase		Bin27	KO:K09816	zinc transport system permease protein (znuB)
					Bin21	3300029625 assembled Ga0311297_10225851	Ga0311297_10225851	Xaa-Pro aminopeptidase		Bin27	KO:K09817	zinc transport system ATP-binding protein [EC:3.6.3.-] (znuC)
					Bin21	3300029625 assembled Ga0311297_10311683	Ga0311297_10311683	YHS domain-containing protein		Bin27	KO:K09951	CRISPR-associated protein Cas2 (cas2)
					Bin21	3300029625 assembled Ga0311297_10646506	Ga0311297_10646506	zinc finger protein		Bin27	KO:K10725	archaeal cell division control protein 6 (cdc6A)
					Bin21	3300029625 assembled Ga0311297_11338343	Ga0311297_11338343	zinc transport system permease protein/manganese/iron transport system permease protein		Bin27	KO:K10726	replicative DNA helicase Mcm [EC:3.6.4.-] (mcm, cdc21)
					Bin21	3300029625 assembled Ga0311297_11338342	Ga0311297_11338342	zinc/manganese transport system ATP-binding protein		Bin27	KO:K10747	DNA ligase 1 [EC:6.5.1.1 6.5.1.6 6.5.1.7] (LIG1)
					Bin21	3300029625 assembled Ga0311297_12517886	Ga0311297_12517886	Zn-dependent protease		Bin27	KO:K10773	endonuclease III [EC:4.2.99.18] (NTH)
					Bin40	3300029625 assembled Ga0311297_123720923	Ga0311297_123720923	16S rRNA (adenine1518-N6/adenine1519-N6)-dimethyltransferase		Bin27	KO:K10823	oligopeptide transport system ATP-binding protein (oppF)
					Bin40	3300029625 assembled Ga0311297_123720935	Ga0311297_123720935	16S rRNA (cytosine967-C5)-methyltransferase		Bin27	KO:K10844	DNA excision repair protein ERCC-2 [EC:3.6.4.12] (ERCC2, XPD)
					Bin40	3300029625 assembled Ga0311297_100306581	Ga0311297_100306581	2'-5' RNA ligase		Bin27	KO:K10896	fanconi anemia group M protein (FANCM)
					Bin40	3300029625 assembled Ga0311297_123720941	Ga0311297_123720941	2-oxoglutarate ferredoxin oxidoreductase subunit alpha		Bin27	KO:K10907	aminotransferase [EC:2.6.1.-] (K10907)
					Bin40	3300029625 assembled Ga0311297_100306562	Ga0311297_100306562	2-oxoglutarate ferredoxin oxidoreductase subunit alpha		Bin27	KO:K10974	cytosine permease (codB)
					Bin40	3300029625 assembled Ga0311297_100306561	Ga0311297_100306561	2-oxoglutarate ferredoxin oxidoreductase subunit beta		Bin27	KO:K10977	methanogen homocitrate synthase [EC:2.3.3.14 2.3.3.-] (aksA)
					Bin40	3300029625 assembled Ga0311297_123720940	Ga0311297_123720940	2-oxoglutarate ferredoxin oxidoreductase subunit beta		Bin27	KO:K11130	H/ACA ribonucleoprotein complex subunit 3 (NOP10, NOLA3)
					Bin40	3300029625 assembled Ga0311297_100306560	Ga0311297_100306560	2-oxoglutarate ferredoxin oxidoreductase subunit gamma		Bin27	KO:K11131	H/ACA ribonucleoprotein complex subunit 4 [EC:5.4.99.-] (DKC1, NOLA4, CBF5)
					Bin40	3300029625 assembled Ga0311297_123720939	Ga0311297_123720939	2-oxoglutarate ferredoxin oxidoreductase subunit gamma		Bin27	KO:K11600	exosome complex component RRP41 (RRP41, EXOSC4, SKI6)
					Bin40	3300029625 assembled Ga0311297_10378187	Ga0311297_10378187	23S rRNA (uridine2552-2'-O)-methyltransferase		Bin27	KO:K11645	fructose-bisphosphate aldolase, class I [EC:4.1.2.13] (fbaB)
					Bin40	3300029625 assembled Ga0311297_113192724	Ga0311297_113192724	4-hydroxy-tetrahydrodipicolinate reductase		Bin27	KO:K11717	cysteine desulfurase / selenocysteine lyase [EC:2.8.1.7 4.4.1.16] (sufS)
					Bin40	3300029625 assembled Ga0311297_12372096	Ga0311297_12372096	4-hydroxy-tetrahydrodipicolinate synthase		Bin27	KO:K11737	D-serine/D-alanine/glycine transporter (cycA)
					Bin40	3300029625 assembled Ga0311297_123720931	Ga0311297_123720931	5-methylthioadenosine/S-adenosylhomocysteine deaminase		Bin27	KO:K11755	phosphoribosyl-ATP pyrophosphohydrolase / phosphoribosyl-AMP cyclohydrolase [EC:3.6.1.31 3.5.4.19] (hisIE)
					Bin40	3300029625 assembled Ga0311297_100306564	Ga0311297_100306564	6-phospho-3-hexuloisomerase		Bin27	KO:K11928	sodium/proline symporter (putP)
					Bin40	3300029625 assembled Ga0311297_12270942	Ga0311297_12270942	7-cyano-7-deazaguanine tRNA-ribosyltransferase		Bin27	KO:K11996	adenylyltransferase and sulfurtransferase (MOCS3, UBA4, moeB)
					Bin40	3300029625 assembled Ga0311297_1003065154	Ga0311297_1003065154	ABC-type antimicrobial peptide transport system permease subunit		Bin27	KO:K12234	coenzyme F420-0:L-glutamate ligase / coenzyme F420-1:gamma-L-glutamate ligase [EC:6.3.2.31 6.3.2.34] (cofE, fbiB)
					Bin40	3300029625 assembled Ga0311297_100306585	Ga0311297_100306585	acetoin utilization deacetylase AcuC-like enzyme		Bin27	KO:K12410	NAD-dependent deacetylase [EC:3.5.1.-] (npdA)
					Bin40	3300029625 assembled Ga0311297_101230314	Ga0311297_101230314	acetyltransferase-like isoleucine patch superfamily enzyme/bifunctional N-acetylglucosamine-1-phosphate-uridyltransferase/glucosamine-1-phosphate-acetyltransferase GlmU-like protein		Bin27	KO:K12589	exosome complex component RRP42 (RRP42, EXOSC7)
					Bin40	3300029625 assembled Ga0311297_12270949	Ga0311297_12270949	adenylate kinase		Bin27	KO:K13038	phosphopantothenoylcysteine decarboxylase / phosphopantothenate--cysteine ligase [EC:4.1.1.36 6.3.2.5] (coaBC, dfp)
					Bin40	3300029625 assembled Ga0311297_10123032	Ga0311297_10123032	alanyl-tRNA synthetase		Bin27	KO:K13057	trehalose synthase [EC:2.4.1.245] (treT)
					Bin40	3300029625 assembled Ga0311297_100306591	Ga0311297_100306591	archaellum biogenesis protein FlaJ (TadC family)		Bin27	KO:K13277	minor extracellular protease Epr [EC:3.4.21.-] (epr)
					Bin40	3300029625 assembled Ga0311297_103781823	Ga0311297_103781823	arsenate reductase		Bin27	KO:K13280	signal peptidase, endoplasmic reticulum-type [EC:3.4.-.-] (SEC11, sipW)
					Bin40	3300029625 assembled Ga0311297_103781819	Ga0311297_103781819	asparaginyl-tRNA synthetase		Bin27	KO:K13525	transitional endoplasmic reticulum ATPase (VCP, CDC48)
					Bin40	3300029625 assembled Ga0311297_122709452	Ga0311297_122709452	aspartate carbamoyltransferase catalytic subunit		Bin27	KO:K13787	geranylgeranyl diphosphate synthase, type I [EC:2.5.1.1 2.5.1.10 2.5.1.29] (idsA)
					Bin40	3300029625 assembled Ga0311297_122709453	Ga0311297_122709453	aspartate carbamoyltransferase regulatory subunit		Bin27	KO:K13798	DNA-directed RNA polymerase subunit B [EC:2.7.7.6] (K13798, rpoB)
					Bin40	3300029625 assembled Ga0311297_11319275	Ga0311297_11319275	aspartyl-tRNA synthetase		Bin27	KO:K13953	alcohol dehydrogenase, propanol-preferring [EC:1.1.1.1] (adhP)
					Bin40	3300029625 assembled Ga0311297_10378186	Ga0311297_10378186	B-block binding subunit of TFIIIC		Bin27	KO:K13954	alcohol dehydrogenase [EC:1.1.1.1] (yiaY)
					Bin40	3300029625 assembled Ga0311297_1003065153	Ga0311297_1003065153	bacterioferritin		Bin27	KO:K13993	HSP20 family protein (HSP20)
					Bin40	3300029625 assembled Ga0311297_12372091	Ga0311297_12372091	carbamoyl-phosphate synthase large subunit		Bin27	KO:K14080	[methyl-Co(III) methanol-specific corrinoid protein]:coenzyme M methyltransferase [EC:2.1.1.246] (mtaA)
					Bin40	3300029625 assembled Ga0311297_101230332	Ga0311297_101230332	carbamoyl-phosphate synthase large subunit		Bin27	KO:K14084	trimethylamine corrinoid protein (mttC)
					Bin40	3300029625 assembled Ga0311297_12372092	Ga0311297_12372092	carbamoyl-phosphate synthase small subunit		Bin27	KO:K14110	energy-converting hydrogenase B subunit A (ehbA)
					Bin40	3300029625 assembled Ga0311297_101230326	Ga0311297_101230326	CBS domain-containing protein		Bin27	KO:K14111	energy-converting hydrogenase B subunit B (ehbB)
					Bin40	3300029625 assembled Ga0311297_122709438	Ga0311297_122709438	CBS domain-containing protein/CBS domain-containing protein/CBS domain-containing protein		Bin27	KO:K14113	energy-converting hydrogenase B subunit D (ehbD)
					Bin40	3300029625 assembled Ga0311297_122709470	Ga0311297_122709470	CDP-2,3-bis-(O-geranylgeranyl)-sn-glycerol synthase		Bin27	KO:K14114	energy-converting hydrogenase B subunit E (ehbE)
					Bin40	3300029625 assembled Ga0311297_111911312	Ga0311297_111911312	CDP-6-deoxy-D-xylo-4-hexulose-3-dehydrase		Bin27	KO:K14115	energy-converting hydrogenase B subunit F (ehbF)
					Bin40	3300029625 assembled Ga0311297_103781820	Ga0311297_103781820	cell division control protein 6		Bin27	KO:K14120	energy-converting hydrogenase B subunit K (ehbK)
					Bin40	3300029625 assembled Ga0311297_1003065108	Ga0311297_1003065108	cell division control protein 6		Bin27	KO:K14121	energy-converting hydrogenase B subunit L (ehbL)
					Bin40	3300029625 assembled Ga0311297_122709473	Ga0311297_122709473	chaperonin GroEL (HSP60 family)		Bin27	KO:K14122	energy-converting hydrogenase B subunit M (ehbM)
					Bin40	3300029625 assembled Ga0311297_123720957	Ga0311297_123720957	chaperonin GroEL (HSP60 family)		Bin27	KO:K14123	energy-converting hydrogenase B subunit N (ehbN)
					Bin40	3300029625 assembled Ga0311297_103781818	Ga0311297_103781818	CopG family nickel-responsive transcriptional regulator		Bin27	KO:K14124	energy-converting hydrogenase B subunit O (ehbO)
					Bin40	3300029625 assembled Ga0311297_1003065110	Ga0311297_1003065110	cyanophycinase		Bin27	KO:K14392	sodium/pantothenate symporter (panF)
					Bin40	3300029625 assembled Ga0311297_1003065106	Ga0311297_1003065106	cyclic pyranopterin phosphate synthase		Bin27	KO:K14393	cation/acetate symporter (actP)
					Bin40	3300029625 assembled Ga0311297_1003065105	Ga0311297_1003065105	cyclic pyranopterin phosphate synthase		Bin27	KO:K14415	tRNA-splicing ligase RtcB [EC:6.5.1.3] (RTCB, rtcB)
					Bin40	3300029625 assembled Ga0311297_1003065129	Ga0311297_1003065129	cytidylate kinase		Bin27	KO:K14564	nucleolar protein 56 (NOP56)
					Bin40	3300029625 assembled Ga0311297_100306541	Ga0311297_100306541	D-3-phosphoglycerate dehydrogenase		Bin27	KO:K14568	rRNA small subunit pseudouridine methyltransferase Nep1 [EC:2.1.1.260] (EMG1, NEP1)
					Bin40	3300029625 assembled Ga0311297_100306565	Ga0311297_100306565	dCMP deaminase		Bin27	KO:K14574	ribosome maturation protein SDO1 (SDO1, SBDS)
					Bin40	3300029625 assembled Ga0311297_100306580	Ga0311297_100306580	dephospho-CoA kinase		Bin27	KO:K14656	FAD synthetase (ribL)
					Bin40	3300029625 assembled Ga0311297_103781814	Ga0311297_103781814	dihydroorotate dehydrogenase (NAD+) catalytic subunit		Bin27	KO:K15342	CRISP-associated protein Cas1 (cas1)
					Bin40	3300029625 assembled Ga0311297_103781815	Ga0311297_103781815	dihydroorotate dehydrogenase electron transfer subunit		Bin27	KO:K15372	taurine---2-oxoglutarate transaminase [EC:2.6.1.55] (toa)
					Bin40	3300029625 assembled Ga0311297_123720930	Ga0311297_123720930	diphthamide synthase (EF-2-diphthine--ammonia ligase)		Bin27	KO:K15429	tRNA (guanine37-N1)-methyltransferase [EC:2.1.1.228] (TRM5, TRMT5)
					Bin40	3300029625 assembled Ga0311297_113192722	Ga0311297_113192722	diphthine synthase		Bin27	KO:K15449	tRNA wybutosine-synthesizing protein 1 [EC:4.1.3.44] (TYW1)
					Bin40	3300029625 assembled Ga0311297_101230324	Ga0311297_101230324	DNA (cytosine-5)-methyltransferase 1		Bin27	KO:K15583	oligopeptide transport system ATP-binding protein (oppD)
					Bin40	3300029625 assembled Ga0311297_100306563	Ga0311297_100306563	DNA excision repair protein ERCC-4		Bin27	KO:K15635	2,3-bisphosphoglycerate-independent phosphoglycerate mutase [EC:5.4.2.12] (apgM)
					Bin40	3300029625 assembled Ga0311297_122709439	Ga0311297_122709439	DNA polymerase II large subunit		Bin27	KO:K15831	formate hydrogenlyase subunit 6 (hycF)
					Bin40	3300029625 assembled Ga0311297_113192718	Ga0311297_113192718	DNA polymerase II small subunit		Bin27	KO:K15888	tritrans,polycis-undecaprenyl-diphosphate synthase [geranylgeranyl-diphosphate specific] [EC:2.5.1.89] (E2.5.1.89)
					Bin40	3300029625 assembled Ga0311297_122709448	Ga0311297_122709448	DNA primase		Bin27	KO:K15987	K(+)-stimulated pyrophosphate-energized sodium pump [EC:3.6.1.1] (hppA)
					Bin40	3300029625 assembled Ga0311297_1003065101	Ga0311297_1003065101	DNA replication initiation complex subunit (GINS family)		Bin27	KO:K16150	glycogen(starch) synthase [EC:2.4.1.11] (K16150)
					Bin40	3300029625 assembled Ga0311297_100306569	Ga0311297_100306569	DNA-binding Lrp family transcriptional regulator		Bin27	KO:K16176	methylamine---corrinoid protein Co-methyltransferase [EC:2.1.1.248] (mtmB)
					Bin40	3300029625 assembled Ga0311297_122709435	Ga0311297_122709435	DNA-binding Lrp family transcriptional regulator		Bin27	KO:K16238	ethanolamine permease (eat, eutP)
					Bin40	3300029625 assembled Ga0311297_122709429	Ga0311297_122709429	DNA-binding Lrp family transcriptional regulator		Bin27	KO:K16317	tRNA (pseudouridine54-N1)-methyltransferase [EC:2.1.1.257] (trmY)
					Bin40	3300029625 assembled Ga0311297_11319273	Ga0311297_11319273	DNA-binding Lrp family transcriptional regulator		Bin27	KO:K16785	energy-coupling factor transport system permease protein (ecfT)
					Bin40	3300029625 assembled Ga0311297_1003065112	Ga0311297_1003065112	DNA-binding MarR family transcriptional regulator		Bin27	KO:K16786	energy-coupling factor transport system ATP-binding protein [EC:3.6.3.-] (ecfA1)
					Bin40	3300029625 assembled Ga0311297_101230310	Ga0311297_101230310	DNA-directed RNA polymerase subunit A"		Bin27	KO:K16787	energy-coupling factor transport system ATP-binding protein [EC:3.6.3.-] (ecfA2)
					Bin40	3300029625 assembled Ga0311297_10123039	Ga0311297_10123039	DNA-directed RNA polymerase subunit A'		Bin27	KO:K16793	methanogen homoaconitase small subunit [EC:4.2.1.114] (aksE)
					Bin40	3300029625 assembled Ga0311297_10123038	Ga0311297_10123038	DNA-directed RNA polymerase subunit B		Bin27	KO:K16913	proline-, glutamic acid- and leucine-rich protein 1 (PELP1, MNAR)
					Bin40	3300029625 assembled Ga0311297_10030655	Ga0311297_10030655	DNA-directed RNA polymerase subunit D		Bin27	KO:K17105	geranylgeranylglycerol-phosphate geranylgeranyltransferase [EC:2.5.1.42] (E2.5.1.42)
					Bin40	3300029625 assembled Ga0311297_100306527	Ga0311297_100306527	DNA-directed RNA polymerase subunit E"		Bin27	KO:K17487	7,8-dihydroneopterin 2',3'-cyclic phosphate phosphodiesterase [EC:3.1.4.56] (E3.1.4.56, mptB)
					Bin40	3300029625 assembled Ga0311297_100306526	Ga0311297_100306526	DNA-directed RNA polymerase subunit E'		Bin27	KO:K17686	Cu+-exporting ATPase [EC:3.6.3.54] (copA, ATP7)
					Bin40	3300029625 assembled Ga0311297_123720925	Ga0311297_123720925	DNA-directed RNA polymerase subunit F		Bin27	KO:K17723	dihydropyrimidine dehydrogenase (NAD+) subunit PreA [EC:1.3.1.1] (preA)
					Bin40	3300029625 assembled Ga0311297_10123037	Ga0311297_10123037	DNA-directed RNA polymerase subunit H		Bin27	KO:K17759	NAD(P)H-hydrate epimerase [EC:5.1.99.6] (AIBP, nnrE)
					Bin40	3300029625 assembled Ga0311297_10030659	Ga0311297_10030659	DNA-directed RNA polymerase subunit N		Bin27	KO:K17828	dihydroorotate dehydrogenase (NAD+) catalytic subunit [EC:1.3.1.14] (pyrDI)
					Bin40	3300029625 assembled Ga0311297_111911313	Ga0311297_111911313	dTDP-glucose 4,6-dehydratase		Bin27	KO:K17830	digeranylgeranylglycerophospholipid reductase [EC:1.3.1.101 1.3.7.11] (GGR)
					Bin40	3300029625 assembled Ga0311297_111911311	Ga0311297_111911311	dTDP-glucose 4,6-dehydratase		Bin27	KO:K17884	archaetidylinositol phosphate synthase [EC:2.7.8.39] (E2.7.8.39)
					Bin40	3300029625 assembled Ga0311297_101230321	Ga0311297_101230321	elongation factor 1-alpha		Bin27	KO:K17994	sulfhydrogenase subunit delta [EC:1.12.1.3 1.12.1.5] (hydD)
					Bin40	3300029625 assembled Ga0311297_11319278	Ga0311297_11319278	elongation factor 1-beta		Bin27	KO:K18023	membrane-bound hydrogenase subunit mbhJ [EC:1.12.7.2] (mbhJ)
					Bin40	3300029625 assembled Ga0311297_100306568	Ga0311297_100306568	elongation factor 2		Bin27	KO:K18209	fumarate reductase (CoM/CoB) subunit A [EC:1.3.4.1] (tfrA)
					Bin40	3300029625 assembled Ga0311297_12372097	Ga0311297_12372097	endonuclease-3		Bin27	KO:K18237	ribose 1,5-bisphosphate isomerase [EC:5.3.1.29] (K18237)
					Bin40	3300029625 assembled Ga0311297_100306557	Ga0311297_100306557	energy-coupling factor transport system ATP-binding protein		Bin27	KO:K18532	adenylate kinase [EC:2.7.4.3] (AK6, FAP7)
					Bin40	3300029625 assembled Ga0311297_100306558	Ga0311297_100306558	energy-coupling factor transport system ATP-binding protein		Bin27	KO:K18702	CoA:oxalate CoA-transferase [EC:2.8.3.19] (uctC)
					Bin40	3300029625 assembled Ga0311297_100306559	Ga0311297_100306559	energy-coupling factor transport system permease protein		Bin27	KO:K18779	7-cyano-7-deazaguanine tRNA-ribosyltransferase [EC:2.4.2.48] (tgtA)
					Bin40	3300029625 assembled Ga0311297_100306510	Ga0311297_100306510	enolase		Bin27	KO:K18855	UDP-N-acetylglucosamine 3-dehydrogenase [EC:1.1.1.374] (E1.1.1.374)
					Bin40	3300029625 assembled Ga0311297_100306548	Ga0311297_100306548	exosome complex component RRP4		Bin27	KO:K18882	DNA primase large subunit [EC:2.7.7.-] (priL, pri2, priB)
					Bin40	3300029625 assembled Ga0311297_100306549	Ga0311297_100306549	exosome complex component RRP41		Bin27	KO:K18931	AMP phosphorylase [EC:2.4.2.57] (ampp)
					Bin40	3300029625 assembled Ga0311297_100306550	Ga0311297_100306550	exosome complex component RRP42		Bin27	KO:K19071	oxalate oxidoreductase subunit beta [EC:1.2.7.10] (oorB)
					Bin40	3300029625 assembled Ga0311297_123720938	Ga0311297_123720938	F420-non-reducing hydrogenase iron-sulfur subunit		Bin27	KO:K19085	CRISPR-associated protein Csa1 (csa1)
					Bin40	3300029625 assembled Ga0311297_123720936	Ga0311297_123720936	F420-non-reducing hydrogenase large subunit		Bin27	KO:K19091	CRISPR-associated endoribonuclease Cas6 [EC:3.1.-.-] (cas6)
					Bin40	3300029625 assembled Ga0311297_123720937	Ga0311297_123720937	F420-non-reducing hydrogenase small subunit		Bin27	KO:K19115	CRISPR-associated protein Csh2 (csh2)
					Bin40	3300029625 assembled Ga0311297_113192721	Ga0311297_113192721	FAD synthetase		Bin27	KO:K19116	CRISPR-associated protein Cas5h (cas5h)
					Bin40	3300029625 assembled Ga0311297_103781812	Ga0311297_103781812	fibrillarin-like pre-rRNA processing protein		Bin27	KO:K19244	alanine dehydrogenase [EC:1.4.1.1] (ala)
					Bin40	3300029625 assembled Ga0311297_122709454	Ga0311297_122709454	flagellar assembly protein FliH		Bin27	KO:K19664	CDP-2,3-bis-(O-geranylgeranyl)-sn-glycerol synthase [EC:2.7.7.67] (carS)
					Bin40	3300029625 assembled Ga0311297_100306590	Ga0311297_100306590	flagellar protein FlaI		Bin27	KO:K19670	phosphonoacetate hydrolase [EC:3.11.1.2] (phnA)
					Bin40	3300029625 assembled Ga0311297_113192711	Ga0311297_113192711	flap endonuclease-1		Bin27	KO:K19689	aminopeptidase [EC:3.4.11.-] (ampS, pepS, ampT)
					Bin40	3300029625 assembled Ga0311297_103781835	Ga0311297_103781835	fused signal recognition particle receptor		Bin27	KO:K19710	ATP adenylyltransferase [EC:2.7.7.53] (E2.7.7.53)
					Bin40	3300029625 assembled Ga0311297_100306516	Ga0311297_100306516	geranylgeranyl diphosphate synthase type I		Bin27	KO:K19712	adenosylcobinamide-phosphate guanylyltransferase [EC:2.7.7.62] (cobY)
					Bin40	3300029625 assembled Ga0311297_123720947	Ga0311297_123720947	geranylgeranylglycerol-phosphate geranylgeranyltransferase		Bin82.1	KO:K00003	homoserine dehydrogenase [EC:1.1.1.3] (E1.1.1.3)
					Bin40	3300029625 assembled Ga0311297_111911314	Ga0311297_111911314	glucose-1-phosphate thymidylyltransferase		Bin82.1	KO:K00013	histidinol dehydrogenase [EC:1.1.1.23] (hisD)
					Bin40	3300029625 assembled Ga0311297_100306518	Ga0311297_100306518	glutamyl-tRNA synthetase		Bin82.1	KO:K00030	isocitrate dehydrogenase (NAD+) [EC:1.1.1.41] (IDH3)
					Bin40	3300029625 assembled Ga0311297_122709415	Ga0311297_122709415	glycerol-1-phosphate dehydrogenase [NAD(P)+]		Bin82.1	KO:K00031	isocitrate dehydrogenase [EC:1.1.1.42] (IDH1, IDH2, icd)
					Bin40	3300029625 assembled Ga0311297_101230329	Ga0311297_101230329	glycolate oxidase		Bin82.1	KO:K00052	3-isopropylmalate dehydrogenase [EC:1.1.1.85] (leuB)
					Bin40	3300029625 assembled Ga0311297_11191135	Ga0311297_11191135	glycosyltransferase involved in cell wall biosynthesis		Bin82.1	KO:K00053	ketol-acid reductoisomerase [EC:1.1.1.86] (ilvC)
					Bin40	3300029625 assembled Ga0311297_11191139	Ga0311297_11191139	GT2 family glycosyltransferase		Bin82.1	KO:K00054	hydroxymethylglutaryl-CoA reductase [EC:1.1.1.88] (mvaA)
					Bin40	3300029625 assembled Ga0311297_113192730	Ga0311297_113192730	GTP-binding protein HflX		Bin82.1	KO:K00058	D-3-phosphoglycerate dehydrogenase [EC:1.1.1.95] (serA, PHGDH)
					Bin40	3300029625 assembled Ga0311297_1003065127	Ga0311297_1003065127	H/ACA ribonucleoprotein complex subunit 4		Bin82.1	KO:K00096	glycerol-1-phosphate dehydrogenase [NAD(P)+] [EC:1.1.1.261] (araM, egsA)
					Bin40	3300029625 assembled Ga0311297_1003065126	Ga0311297_1003065126	H/ACA ribonucleoprotein complex subunit 4		Bin82.1	KO:K00104	glycolate oxidase [EC:1.1.3.15] (glcD)
					Bin40	3300029625 assembled Ga0311297_100306599	Ga0311297_100306599	helicase		Bin82.1	KO:K00113	glycerol-3-phosphate dehydrogenase subunit C [EC:1.1.5.3] (glpC)
					Bin40	3300029625 assembled Ga0311297_123720946	Ga0311297_123720946	histidyl-tRNA synthetase		Bin82.1	KO:K00133	aspartate-semialdehyde dehydrogenase [EC:1.2.1.11] (asd)
					Bin40	3300029625 assembled Ga0311297_123720949	Ga0311297_123720949	hydrogenase 3 maturation protease		Bin82.1	KO:K00140	malonate-semialdehyde dehydrogenase (acetylating) / methylmalonate-semialdehyde dehydrogenase [EC:1.2.1.18 1.2.1.27] (mmsA, iolA, ALDH6A1)
					Bin40	3300029625 assembled Ga0311297_122709412	Ga0311297_122709412	hydrogenase expression/formation protein HypC		Bin82.1	KO:K00147	glutamate-5-semialdehyde dehydrogenase [EC:1.2.1.41] (proA)
					Bin40	3300029625 assembled Ga0311297_10378181	Ga0311297_10378181	hydrogenase expression/formation protein HypE		Bin82.1	KO:K00150	glyceraldehyde-3-phosphate dehydrogenase (NAD(P)) [EC:1.2.1.59] (gap2)
					Bin40	3300029625 assembled Ga0311297_10123034	Ga0311297_10123034	hypothetical protein		Bin82.1	KO:K00169	pyruvate ferredoxin oxidoreductase alpha subunit [EC:1.2.7.1] (porA)
					Bin40	3300029625 assembled Ga0311297_12270948	Ga0311297_12270948	hypothetical protein		Bin82.1	KO:K00170	pyruvate ferredoxin oxidoreductase beta subunit [EC:1.2.7.1] (porB)
					Bin40	3300029625 assembled Ga0311297_100306528	Ga0311297_100306528	hypothetical protein		Bin82.1	KO:K00171	pyruvate ferredoxin oxidoreductase delta subunit [EC:1.2.7.1] (porD)
					Bin40	3300029625 assembled Ga0311297_111911315	Ga0311297_111911315	hypothetical protein		Bin82.1	KO:K00172	pyruvate ferredoxin oxidoreductase gamma subunit [EC:1.2.7.1] (porG)
					Bin40	3300029625 assembled Ga0311297_123720956	Ga0311297_123720956	hypothetical protein		Bin82.1	KO:K00179	indolepyruvate ferredoxin oxidoreductase, alpha subunit [EC:1.2.7.8] (iorA)
					Bin40	3300029625 assembled Ga0311297_100306595	Ga0311297_100306595	hypothetical protein		Bin82.1	KO:K00180	indolepyruvate ferredoxin oxidoreductase, beta subunit [EC:1.2.7.8] (iorB)
					Bin40	3300029625 assembled Ga0311297_10030651	Ga0311297_10030651	hypothetical protein		Bin82.1	KO:K00189	2-oxoisovalerate ferredoxin oxidoreductase, gamma subunit [EC:1.2.7.7] (vorG)
					Bin40	3300029625 assembled Ga0311297_122709466	Ga0311297_122709466	hypothetical protein		Bin82.1	KO:K00196	carbon-monoxide dehydrogenase iron sulfur subunit (cooF)
					Bin40	3300029625 assembled Ga0311297_101230311	Ga0311297_101230311	hypothetical protein		Bin82.1	KO:K00260	glutamate dehydrogenase [EC:1.4.1.2] (gudB, rocG)
					Bin40	3300029625 assembled Ga0311297_1003065113	Ga0311297_1003065113	hypothetical protein		Bin82.1	KO:K00282	glycine dehydrogenase subunit 1 [EC:1.4.4.2] (gcvPA)
					Bin40	3300029625 assembled Ga0311297_100306579	Ga0311297_100306579	hypothetical protein		Bin82.1	KO:K00283	glycine dehydrogenase subunit 2 [EC:1.4.4.2] (gcvPB)
					Bin40	3300029625 assembled Ga0311297_12372093	Ga0311297_12372093	hypothetical protein		Bin82.1	KO:K00286	pyrroline-5-carboxylate reductase [EC:1.5.1.2] (proC)
					Bin40	3300029625 assembled Ga0311297_11191133	Ga0311297_11191133	hypothetical protein		Bin82.1	KO:K00297	methylenetetrahydrofolate reductase (NADPH) [EC:1.5.1.20] (metF, MTHFR)
					Bin40	3300029625 assembled Ga0311297_122709469	Ga0311297_122709469	hypothetical protein		Bin82.1	KO:K00332	NADH-quinone oxidoreductase subunit C [EC:1.6.5.3] (nuoC)
					Bin40	3300029625 assembled Ga0311297_123720952	Ga0311297_123720952	hypothetical protein		Bin82.1	KO:K00333	NADH-quinone oxidoreductase subunit D [EC:1.6.5.3] (nuoD)
					Bin40	3300029625 assembled Ga0311297_100306512	Ga0311297_100306512	hypothetical protein		Bin82.1	KO:K00337	NADH-quinone oxidoreductase subunit H [EC:1.6.5.3] (nuoH)
					Bin40	3300029625 assembled Ga0311297_1003065125	Ga0311297_1003065125	hypothetical protein		Bin82.1	KO:K00339	NADH-quinone oxidoreductase subunit J [EC:1.6.5.3] (nuoJ)
					Bin40	3300029625 assembled Ga0311297_122709445	Ga0311297_122709445	hypothetical protein		Bin82.1	KO:K00340	NADH-quinone oxidoreductase subunit K [EC:1.6.5.3] (nuoK)
					Bin40	3300029625 assembled Ga0311297_122709465	Ga0311297_122709465	hypothetical protein		Bin82.1	KO:K00341	NADH-quinone oxidoreductase subunit L [EC:1.6.5.3] (nuoL)
					Bin40	3300029625 assembled Ga0311297_1003065122	Ga0311297_1003065122	hypothetical protein		Bin82.1	KO:K00342	NADH-quinone oxidoreductase subunit M [EC:1.6.5.3] (nuoM)
					Bin40	3300029625 assembled Ga0311297_122709414	Ga0311297_122709414	hypothetical protein		Bin82.1	KO:K00399	methyl-coenzyme M reductase alpha subunit [EC:2.8.4.1] (mcrA)
					Bin40	3300029625 assembled Ga0311297_11191131	Ga0311297_11191131	hypothetical protein		Bin82.1	KO:K00400	methyl coenzyme M reductase system, component A2 (K00400)
					Bin40	3300029625 assembled Ga0311297_10509205	Ga0311297_10509205	hypothetical protein		Bin82.1	KO:K00401	methyl-coenzyme M reductase beta subunit [EC:2.8.4.1] (mcrB)
					Bin40	3300029625 assembled Ga0311297_122709410	Ga0311297_122709410	hypothetical protein		Bin82.1	KO:K00402	methyl-coenzyme M reductase gamma subunit [EC:2.8.4.1] (mcrG)
					Bin40	3300029625 assembled Ga0311297_123720944	Ga0311297_123720944	hypothetical protein		Bin82.1	KO:K00527	ribonucleoside-triphosphate reductase [EC:1.17.4.2] (nrdD)
					Bin40	3300029625 assembled Ga0311297_113192713	Ga0311297_113192713	hypothetical protein		Bin82.1	KO:K00548	5-methyltetrahydrofolate--homocysteine methyltransferase [EC:2.1.1.13] (metH, MTR)
					Bin40	3300029625 assembled Ga0311297_12372098	Ga0311297_12372098	hypothetical protein		Bin82.1	KO:K00549	5-methyltetrahydropteroyltriglutamate--homocysteine methyltransferase [EC:2.1.1.14] (metE)
					Bin40	3300029625 assembled Ga0311297_100306587	Ga0311297_100306587	hypothetical protein		Bin82.1	KO:K00555	tRNA (guanine26-N2/guanine27-N2)-dimethyltransferase [EC:2.1.1.215 2.1.1.216] (TRMT1, trm1)
					Bin40	3300029625 assembled Ga0311297_100306538	Ga0311297_100306538	hypothetical protein		Bin82.1	KO:K00567	methylated-DNA-[protein]-cysteine S-methyltransferase [EC:2.1.1.63] (ogt, MGMT)
					Bin40	3300029625 assembled Ga0311297_113192710	Ga0311297_113192710	hypothetical protein		Bin82.1	KO:K00573	protein-L-isoaspartate(D-aspartate) O-methyltransferase [EC:2.1.1.77] (E2.1.1.77, pcm)
					Bin40	3300029625 assembled Ga0311297_1003065156	Ga0311297_1003065156	hypothetical protein		Bin82.1	KO:K00584	tetrahydromethanopterin S-methyltransferase subunit H [EC:2.1.1.86] (mtrH)
					Bin40	3300029625 assembled Ga0311297_100306574	Ga0311297_100306574	hypothetical protein		Bin82.1	KO:K00586	diphthine synthase [EC:2.1.1.98] (DPH5)
					Bin40	3300029625 assembled Ga0311297_11191138	Ga0311297_11191138	hypothetical protein		Bin82.1	KO:K00600	glycine hydroxymethyltransferase [EC:2.1.2.1] (glyA, SHMT)
					Bin40	3300029625 assembled Ga0311297_113192715	Ga0311297_113192715	hypothetical protein		Bin82.1	KO:K00605	aminomethyltransferase [EC:2.1.2.10] (gcvT, AMT)
					Bin40	3300029625 assembled Ga0311297_11319271	Ga0311297_11319271	hypothetical protein		Bin82.1	KO:K00609	aspartate carbamoyltransferase catalytic subunit [EC:2.1.3.2] (pyrB, PYR2)
					Bin40	3300029625 assembled Ga0311297_122709467	Ga0311297_122709467	hypothetical protein		Bin82.1	KO:K00610	aspartate carbamoyltransferase regulatory subunit (pyrI)
					Bin40	3300029625 assembled Ga0311297_101230327	Ga0311297_101230327	hypothetical protein		Bin82.1	KO:K00611	ornithine carbamoyltransferase [EC:2.1.3.3] (OTC, argF, argI)
					Bin40	3300029625 assembled Ga0311297_103781822	Ga0311297_103781822	hypothetical protein		Bin82.1	KO:K00626	acetyl-CoA C-acetyltransferase [EC:2.3.1.9] (E2.3.1.9, atoB)
					Bin40	3300029625 assembled Ga0311297_100306539	Ga0311297_100306539	hypothetical protein		Bin82.1	KO:K00688	starch phosphorylase [EC:2.4.1.1] (E2.4.1.1, glgP, PYG)
					Bin40	3300029625 assembled Ga0311297_1003065115	Ga0311297_1003065115	hypothetical protein		Bin82.1	KO:K00759	adenine phosphoribosyltransferase [EC:2.4.2.7] (APRT, apt)
					Bin40	3300029625 assembled Ga0311297_100306575	Ga0311297_100306575	hypothetical protein		Bin82.1	KO:K00762	orotate phosphoribosyltransferase [EC:2.4.2.10] (pyrE)
					Bin40	3300029625 assembled Ga0311297_1003065121	Ga0311297_1003065121	hypothetical protein		Bin82.1	KO:K00763	nicotinate phosphoribosyltransferase [EC:6.3.4.21] (pncB, NAPRT1)
					Bin40	3300029625 assembled Ga0311297_101230330	Ga0311297_101230330	hypothetical protein		Bin82.1	KO:K00764	amidophosphoribosyltransferase [EC:2.4.2.14] (purF, PPAT)
					Bin40	3300029625 assembled Ga0311297_100306594	Ga0311297_100306594	hypothetical protein		Bin82.1	KO:K00765	ATP phosphoribosyltransferase [EC:2.4.2.17] (hisG)
					Bin40	3300029625 assembled Ga0311297_122709431	Ga0311297_122709431	hypothetical protein		Bin82.1	KO:K00766	anthranilate phosphoribosyltransferase [EC:2.4.2.18] (trpD)
					Bin40	3300029625 assembled Ga0311297_122709459	Ga0311297_122709459	hypothetical protein		Bin82.1	KO:K00772	5'-methylthioadenosine phosphorylase [EC:2.4.2.28] (mtaP, MTAP)
					Bin40	3300029625 assembled Ga0311297_1003065155	Ga0311297_1003065155	hypothetical protein		Bin82.1	KO:K00782	L-lactate dehydrogenase complex protein LldG (lldG)
					Bin40	3300029625 assembled Ga0311297_122709426	Ga0311297_122709426	hypothetical protein		Bin82.1	KO:K00784	ribonuclease Z [EC:3.1.26.11] (rnz)
					Bin40	3300029625 assembled Ga0311297_100306597	Ga0311297_100306597	hypothetical protein		Bin82.1	KO:K00789	S-adenosylmethionine synthetase [EC:2.5.1.6] (metK)
					Bin40	3300029625 assembled Ga0311297_11191132	Ga0311297_11191132	hypothetical protein		Bin82.1	KO:K00797	spermidine synthase [EC:2.5.1.16] (speE, SRM)
					Bin40	3300029625 assembled Ga0311297_122709461	Ga0311297_122709461	hypothetical protein		Bin82.1	KO:K00809	deoxyhypusine synthase [EC:2.5.1.46] (DHPS, dys)
					Bin40	3300029625 assembled Ga0311297_123720920	Ga0311297_123720920	hypothetical protein		Bin82.1	KO:K00812	aspartate aminotransferase [EC:2.6.1.1] (aspB)
					Bin40	3300029625 assembled Ga0311297_10123035	Ga0311297_10123035	hypothetical protein		Bin82.1	KO:K00817	histidinol-phosphate aminotransferase [EC:2.6.1.9] (hisC)
					Bin40	3300029625 assembled Ga0311297_12270947	Ga0311297_12270947	hypothetical protein		Bin82.1	KO:K00820	glucosamine--fructose-6-phosphate aminotransferase (isomerizing) [EC:2.6.1.16] (glmS, GFPT)
					Bin40	3300029625 assembled Ga0311297_100306535	Ga0311297_100306535	hypothetical protein		Bin82.1	KO:K00826	branched-chain amino acid aminotransferase [EC:2.6.1.42] (E2.6.1.42, ilvE)
					Bin40	3300029625 assembled Ga0311297_10509204	Ga0311297_10509204	hypothetical protein		Bin82.1	KO:K00845	glucokinase [EC:2.7.1.2] (glk)
					Bin40	3300029625 assembled Ga0311297_10123036	Ga0311297_10123036	hypothetical protein		Bin82.1	KO:K00852	ribokinase [EC:2.7.1.15] (rbsK, RBKS)
					Bin40	3300029625 assembled Ga0311297_122709425	Ga0311297_122709425	hypothetical protein		Bin82.1	KO:K00858	NAD+ kinase [EC:2.7.1.23] (ppnK, NADK)
					Bin40	3300029625 assembled Ga0311297_100306586	Ga0311297_100306586	hypothetical protein		Bin82.1	KO:K00869	mevalonate kinase [EC:2.7.1.36] (E2.7.1.36, MVK, mvaK1)
					Bin40	3300029625 assembled Ga0311297_123720945	Ga0311297_123720945	hypothetical protein		Bin82.1	KO:K00872	homoserine kinase [EC:2.7.1.39] (thrB1)
					Bin40	3300029625 assembled Ga0311297_103781817	Ga0311297_103781817	hypothetical protein		Bin82.1	KO:K00927	phosphoglycerate kinase [EC:2.7.2.3] (PGK, pgk)
					Bin40	3300029625 assembled Ga0311297_123720943	Ga0311297_123720943	hypothetical protein		Bin82.1	KO:K00928	aspartate kinase [EC:2.7.2.4] (lysC)
					Bin40	3300029625 assembled Ga0311297_122709421	Ga0311297_122709421	hypothetical protein		Bin82.1	KO:K00931	glutamate 5-kinase [EC:2.7.2.11] (proB)
					Bin40	3300029625 assembled Ga0311297_123720954	Ga0311297_123720954	hypothetical protein		Bin82.1	KO:K00939	adenylate kinase [EC:2.7.4.3] (adk, AK)
					Bin40	3300029625 assembled Ga0311297_122709468	Ga0311297_122709468	hypothetical protein		Bin82.1	KO:K00940	nucleoside-diphosphate kinase [EC:2.7.4.6] (ndk, NME)
					Bin40	3300029625 assembled Ga0311297_113192723	Ga0311297_113192723	hypothetical protein		Bin82.1	KO:K00941	hydroxymethylpyrimidine/phosphomethylpyrimidine kinase [EC:2.7.1.49 2.7.4.7] (thiD)
					Bin40	3300029625 assembled Ga0311297_100306571	Ga0311297_100306571	hypothetical protein		Bin82.1	KO:K00943	dTMP kinase [EC:2.7.4.9] (tmk, DTYMK)
					Bin40	3300029625 assembled Ga0311297_103781821	Ga0311297_103781821	hypothetical protein		Bin82.1	KO:K00948	ribose-phosphate pyrophosphokinase [EC:2.7.6.1] (PRPS, prsA)
					Bin40	3300029625 assembled Ga0311297_122709422	Ga0311297_122709422	hypothetical protein		Bin82.1	KO:K00952	nicotinamide-nucleotide adenylyltransferase [EC:2.7.7.1] (nadM)
					Bin40	3300029625 assembled Ga0311297_1003065120	Ga0311297_1003065120	hypothetical protein		Bin82.1	KO:K00973	glucose-1-phosphate thymidylyltransferase [EC:2.7.7.24] (E2.7.7.24, rfbA, rffH)
					Bin40	3300029625 assembled Ga0311297_122709472	Ga0311297_122709472	hypothetical protein		Bin82.1	KO:K01007	pyruvate, water dikinase [EC:2.7.9.2] (pps, ppsA)
					Bin40	3300029625 assembled Ga0311297_100306543	Ga0311297_100306543	hypothetical protein		Bin82.1	KO:K01079	phosphoserine phosphatase [EC:3.1.3.3] (serB, PSPH)
					Bin40	3300029625 assembled Ga0311297_10509201	Ga0311297_10509201	hypothetical protein		Bin82.1	KO:K01090	protein phosphatase [EC:3.1.3.16] (E3.1.3.16)
					Bin40	3300029625 assembled Ga0311297_122709463	Ga0311297_122709463	hypothetical protein		Bin82.1	KO:K01092	myo-inositol-1(or 4)-monophosphatase [EC:3.1.3.25] (E3.1.3.25, IMPA, suhB)
					Bin40	3300029625 assembled Ga0311297_123720919	Ga0311297_123720919	hypothetical protein		Bin82.1	KO:K01101	4-nitrophenyl phosphatase [EC:3.1.3.41] (E3.1.3.41)
					Bin40	3300029625 assembled Ga0311297_12270946	Ga0311297_12270946	hypothetical protein		Bin82.1	KO:K01170	tRNA-intron endonuclease, archaea type [EC:3.1.27.9] (E3.1.27.9)
					Bin40	3300029625 assembled Ga0311297_101230323	Ga0311297_101230323	hypothetical protein		Bin82.1	KO:K01179	endoglucanase [EC:3.2.1.4] (E3.2.1.4)
					Bin40	3300029625 assembled Ga0311297_122709434	Ga0311297_122709434	hypothetical protein		Bin82.1	KO:K01247	DNA-3-methyladenine glycosylase II [EC:3.2.2.21] (alkA)
					Bin40	3300029625 assembled Ga0311297_111911310	Ga0311297_111911310	hypothetical protein		Bin82.1	KO:K01251	adenosylhomocysteinase [EC:3.3.1.1] (E3.3.1.1, ahcY)
					Bin40	3300029625 assembled Ga0311297_122709447	Ga0311297_122709447	hypothetical protein		Bin82.1	KO:K01265	methionyl aminopeptidase [EC:3.4.11.18] (map)
					Bin40	3300029625 assembled Ga0311297_113192733	Ga0311297_113192733	hypothetical protein		Bin82.1	KO:K01271	Xaa-Pro dipeptidase [EC:3.4.13.9] (pepQ)
					Bin40	3300029625 assembled Ga0311297_100306593	Ga0311297_100306593	hypothetical protein		Bin82.1	KO:K01409	N6-L-threonylcarbamoyladenine synthase [EC:2.3.1.234] (KAE1, tsaD, QRI7)
					Bin40	3300029625 assembled Ga0311297_123720914	Ga0311297_123720914	hypothetical protein		Bin82.1	KO:K01439	succinyl-diaminopimelate desuccinylase [EC:3.5.1.18] (dapE)
					Bin40	3300029625 assembled Ga0311297_100306598	Ga0311297_100306598	hypothetical protein		Bin82.1	KO:K01465	dihydroorotase [EC:3.5.2.3] (URA4, pyrC)
					Bin40	3300029625 assembled Ga0311297_123720942	Ga0311297_123720942	hypothetical protein		Bin82.1	KO:K01480	agmatinase [EC:3.5.3.11] (speB)
					Bin40	3300029625 assembled Ga0311297_100306596	Ga0311297_100306596	hypothetical protein		Bin82.1	KO:K01494	dCTP deaminase [EC:3.5.4.13] (dcd)
					Bin40	3300029625 assembled Ga0311297_122709446	Ga0311297_122709446	hypothetical protein		Bin82.1	KO:K01507	inorganic pyrophosphatase [EC:3.6.1.1] (ppa)
					Bin40	3300029625 assembled Ga0311297_100306589	Ga0311297_100306589	hypothetical protein		Bin82.1	KO:K01512	acylphosphatase [EC:3.6.1.7] (acyP)
					Bin40	3300029625 assembled Ga0311297_123720955	Ga0311297_123720955	hypothetical protein		Bin82.1	KO:K01515	ADP-ribose pyrophosphatase [EC:3.6.1.13] (nudF)
					Bin40	3300029625 assembled Ga0311297_10509203	Ga0311297_10509203	hypothetical protein		Bin82.1	KO:K01531	Mg2+-importing ATPase [EC:3.6.3.2] (E3.6.3.2, mgtA, mgtB)
					Bin40	3300029625 assembled Ga0311297_103781824	Ga0311297_103781824	hypothetical protein		Bin82.1	KO:K01572	oxaloacetate decarboxylase, beta subunit [EC:4.1.1.3] (oadB)
					Bin40	3300029625 assembled Ga0311297_1003065117	Ga0311297_1003065117	hypothetical protein		Bin82.1	KO:K01588	5-(carboxyamino)imidazole ribonucleotide mutase [EC:5.4.99.18] (purE)
					Bin40	3300029625 assembled Ga0311297_11191134	Ga0311297_11191134	hypothetical protein		Bin82.1	KO:K01591	orotidine-5'-phosphate decarboxylase [EC:4.1.1.23] (pyrF)
					Bin40	3300029625 assembled Ga0311297_122709427	Ga0311297_122709427	hypothetical protein		Bin82.1	KO:K01599	uroporphyrinogen decarboxylase [EC:4.1.1.37] (hemE, UROD)
					Bin40	3300029625 assembled Ga0311297_100306566	Ga0311297_100306566	hypothetical protein		Bin82.1	KO:K01601	ribulose-bisphosphate carboxylase large chain [EC:4.1.1.39] (rbcL)
					Bin40	3300029625 assembled Ga0311297_100306517	Ga0311297_100306517	hypothetical protein		Bin82.1	KO:K01611	S-adenosylmethionine decarboxylase [EC:4.1.1.50] (speD, AMD1)
					Bin40	3300029625 assembled Ga0311297_100306583	Ga0311297_100306583	hypothetical protein		Bin82.1	KO:K01622	fructose 1,6-bisphosphate aldolase/phosphatase [EC:4.1.2.13 3.1.3.11] (K01622)
					Bin40	3300029625 assembled Ga0311297_123720951	Ga0311297_123720951	hypothetical protein		Bin82.1	KO:K01641	hydroxymethylglutaryl-CoA synthase [EC:2.3.3.10] (E2.3.3.10)
					Bin40	3300029625 assembled Ga0311297_122709417	Ga0311297_122709417	hypothetical protein		Bin82.1	KO:K01649	2-isopropylmalate synthase [EC:2.3.3.13] (leuA)
					Bin40	3300029625 assembled Ga0311297_1003065111	Ga0311297_1003065111	hypothetical protein		Bin82.1	KO:K01652	acetolactate synthase I/II/III large subunit [EC:2.2.1.6] (E2.2.1.6L, ilvB, ilvG, ilvI)
					Bin40	3300029625 assembled Ga0311297_101230328	Ga0311297_101230328	hypothetical protein		Bin82.1	KO:K01653	acetolactate synthase I/III small subunit [EC:2.2.1.6] (E2.2.1.6S, ilvH, ilvN)
					Bin40	3300029625 assembled Ga0311297_100306588	Ga0311297_100306588	hypothetical protein		Bin82.1	KO:K01677	fumarate hydratase subunit alpha [EC:4.2.1.2] (E4.2.1.2AA, fumA)
					Bin40	3300029625 assembled Ga0311297_10123033	Ga0311297_10123033	hypothetical protein		Bin82.1	KO:K01678	fumarate hydratase subunit beta [EC:4.2.1.2] (E4.2.1.2AB, fumB)
					Bin40	3300029625 assembled Ga0311297_122709464	Ga0311297_122709464	hypothetical protein		Bin82.1	KO:K01687	dihydroxy-acid dehydratase [EC:4.2.1.9] (ilvD)
					Bin40	3300029625 assembled Ga0311297_11191137	Ga0311297_11191137	hypothetical protein		Bin82.1	KO:K01689	enolase [EC:4.2.1.11] (ENO, eno)
					Bin40	3300029625 assembled Ga0311297_100306592	Ga0311297_100306592	hypothetical protein		Bin82.1	KO:K01693	imidazoleglycerol-phosphate dehydratase [EC:4.2.1.19] (hisB)
					Bin40	3300029625 assembled Ga0311297_10509202	Ga0311297_10509202	intergrase/recombinase		Bin82.1	KO:K01703	3-isopropylmalate/(R)-2-methylmalate dehydratase large subunit [EC:4.2.1.33 4.2.1.35] (leuC)
					Bin40	3300029625 assembled Ga0311297_100306514	Ga0311297_100306514	isopentenyl phosphate kinase		Bin82.1	KO:K01704	3-isopropylmalate/(R)-2-methylmalate dehydratase small subunit [EC:4.2.1.33 4.2.1.35] (leuD)
					Bin40	3300029625 assembled Ga0311297_100306515	Ga0311297_100306515	isopentenyl-diphosphate delta-isomerase		Bin82.1	KO:K01733	threonine synthase [EC:4.2.3.1] (thrC)
					Bin40	3300029625 assembled Ga0311297_1003065116	Ga0311297_1003065116	K(+)-stimulated pyrophosphate-energized sodium pump		Bin82.1	KO:K01739	cystathionine gamma-synthase [EC:2.5.1.48] (metB)
					Bin40	3300029625 assembled Ga0311297_103781840	Ga0311297_103781840	large subunit ribosomal protein L1		Bin82.1	KO:K01755	argininosuccinate lyase [EC:4.3.2.1] (argH, ASL)
					Bin40	3300029625 assembled Ga0311297_103781841	Ga0311297_103781841	large subunit ribosomal protein L10		Bin82.1	KO:K01756	adenylosuccinate lyase [EC:4.3.2.2] (purB, ADSL)
					Bin40	3300029625 assembled Ga0311297_122709462	Ga0311297_122709462	large subunit ribosomal protein L10e		Bin82.1	KO:K01784	UDP-glucose 4-epimerase [EC:5.1.3.2] (galE, GALE)
					Bin40	3300029625 assembled Ga0311297_103781839	Ga0311297_103781839	large subunit ribosomal protein L11		Bin82.1	KO:K01790	dTDP-4-dehydrorhamnose 3,5-epimerase [EC:5.1.3.13] (rfbC, rmlC)
					Bin40	3300029625 assembled Ga0311297_10030657	Ga0311297_10030657	large subunit ribosomal protein L13		Bin82.1	KO:K01802	peptidylprolyl isomerase [EC:5.2.1.8] (E5.2.1.8)
					Bin40	3300029625 assembled Ga0311297_1003065145	Ga0311297_1003065145	large subunit ribosomal protein L14		Bin82.1	KO:K01803	triosephosphate isomerase (TIM) [EC:5.3.1.1] (TPI, tpiA)
					Bin40	3300029625 assembled Ga0311297_1003065128	Ga0311297_1003065128	large subunit ribosomal protein L14e		Bin82.1	KO:K01821	4-oxalocrotonate tautomerase [EC:5.3.2.6] (praC, xylH)
					Bin40	3300029625 assembled Ga0311297_1003065133	Ga0311297_1003065133	large subunit ribosomal protein L15		Bin82.1	KO:K01823	isopentenyl-diphosphate delta-isomerase [EC:5.3.3.2] (idi, IDI)
					Bin40	3300029625 assembled Ga0311297_100306542	Ga0311297_100306542	large subunit ribosomal protein L15e		Bin82.1	KO:K01858	myo-inositol-1-phosphate synthase [EC:5.5.1.4] (INO1, ISYNA1)
					Bin40	3300029625 assembled Ga0311297_1003065136	Ga0311297_1003065136	large subunit ribosomal protein L18		Bin82.1	KO:K01866	tyrosyl-tRNA synthetase [EC:6.1.1.1] (YARS, tyrS)
					Bin40	3300029625 assembled Ga0311297_10030656	Ga0311297_10030656	large subunit ribosomal protein L18e		Bin82.1	KO:K01867	tryptophanyl-tRNA synthetase [EC:6.1.1.2] (WARS, trpS)
					Bin40	3300029625 assembled Ga0311297_1003065137	Ga0311297_1003065137	large subunit ribosomal protein L19e		Bin82.1	KO:K01868	threonyl-tRNA synthetase [EC:6.1.1.3] (TARS, thrS)
					Bin40	3300029625 assembled Ga0311297_123720910	Ga0311297_123720910	large subunit ribosomal protein L2		Bin82.1	KO:K01869	leucyl-tRNA synthetase [EC:6.1.1.4] (LARS, leuS)
					Bin40	3300029625 assembled Ga0311297_123720926	Ga0311297_123720926	large subunit ribosomal protein L21e		Bin82.1	KO:K01872	alanyl-tRNA synthetase [EC:6.1.1.7] (AARS, alaS)
					Bin40	3300029625 assembled Ga0311297_1003065150	Ga0311297_1003065150	large subunit ribosomal protein L22		Bin82.1	KO:K01873	valyl-tRNA synthetase [EC:6.1.1.9] (VARS, valS)
					Bin40	3300029625 assembled Ga0311297_123720911	Ga0311297_123720911	large subunit ribosomal protein L23		Bin82.1	KO:K01875	seryl-tRNA synthetase [EC:6.1.1.11] (SARS, serS)
					Bin40	3300029625 assembled Ga0311297_1003065144	Ga0311297_1003065144	large subunit ribosomal protein L24		Bin82.1	KO:K01876	aspartyl-tRNA synthetase [EC:6.1.1.12] (DARS, aspS)
					Bin40	3300029625 assembled Ga0311297_1003065148	Ga0311297_1003065148	large subunit ribosomal protein L29		Bin82.1	KO:K01880	glycyl-tRNA synthetase [EC:6.1.1.14] (GARS, glyS1)
					Bin40	3300029625 assembled Ga0311297_123720913	Ga0311297_123720913	large subunit ribosomal protein L3		Bin82.1	KO:K01881	prolyl-tRNA synthetase [EC:6.1.1.15] (PARS, proS)
					Bin40	3300029625 assembled Ga0311297_1003065134	Ga0311297_1003065134	large subunit ribosomal protein L30		Bin82.1	KO:K01883	cysteinyl-tRNA synthetase [EC:6.1.1.16] (CARS, cysS)
					Bin40	3300029625 assembled Ga0311297_101230312	Ga0311297_101230312	large subunit ribosomal protein L30e		Bin82.1	KO:K01885	glutamyl-tRNA synthetase [EC:6.1.1.17] (EARS, gltX)
					Bin40	3300029625 assembled Ga0311297_103781831	Ga0311297_103781831	large subunit ribosomal protein L31e		Bin82.1	KO:K01887	arginyl-tRNA synthetase [EC:6.1.1.19] (RARS, argS)
					Bin40	3300029625 assembled Ga0311297_1003065138	Ga0311297_1003065138	large subunit ribosomal protein L32e		Bin82.1	KO:K01889	phenylalanyl-tRNA synthetase alpha chain [EC:6.1.1.20] (FARSA, pheS)
					Bin40	3300029625 assembled Ga0311297_1003065130	Ga0311297_1003065130	large subunit ribosomal protein L34e		Bin82.1	KO:K01890	phenylalanyl-tRNA synthetase beta chain [EC:6.1.1.20] (FARSB, pheT)
					Bin40	3300029625 assembled Ga0311297_100306551	Ga0311297_100306551	large subunit ribosomal protein L37Ae		Bin82.1	KO:K01892	histidyl-tRNA synthetase [EC:6.1.1.21] (HARS, hisS)
					Bin40	3300029625 assembled Ga0311297_122709420	Ga0311297_122709420	large subunit ribosomal protein L37e		Bin82.1	KO:K01895	acetyl-CoA synthetase [EC:6.2.1.1] (ACSS, acs)
					Bin40	3300029625 assembled Ga0311297_103781830	Ga0311297_103781830	large subunit ribosomal protein L39e		Bin82.1	KO:K01897	long-chain acyl-CoA synthetase [EC:6.2.1.3] (ACSL, fadD)
					Bin40	3300029625 assembled Ga0311297_11319272	Ga0311297_11319272	large subunit ribosomal protein L40e		Bin82.1	KO:K01905	acetyl-CoA synthetase (ADP-forming) [EC:6.2.1.13] (E6.2.1.13)
					Bin40	3300029625 assembled Ga0311297_123720912	Ga0311297_123720912	large subunit ribosomal protein L4e		Bin82.1	KO:K01912	phenylacetate-CoA ligase [EC:6.2.1.30] (paaK)
					Bin40	3300029625 assembled Ga0311297_1003065142	Ga0311297_1003065142	large subunit ribosomal protein L5		Bin82.1	KO:K01915	glutamine synthetase [EC:6.3.1.2] (glnA, GLUL)
					Bin40	3300029625 assembled Ga0311297_1003065139	Ga0311297_1003065139	large subunit ribosomal protein L6		Bin82.1	KO:K01916	NAD+ synthase [EC:6.3.1.5] (nadE)
					Bin40	3300029625 assembled Ga0311297_100306519	Ga0311297_100306519	large subunit ribosomal protein L7Ae		Bin82.1	KO:K01923	phosphoribosylaminoimidazole-succinocarboxamide synthase [EC:6.3.2.6] (purC)
					Bin40	3300029625 assembled Ga0311297_1003065114	Ga0311297_1003065114	maleate isomerase		Bin82.1	KO:K01933	phosphoribosylformylglycinamidine cyclo-ligase [EC:6.3.3.1] (purM)
					Bin40	3300029625 assembled Ga0311297_100306567	Ga0311297_100306567	mannose-1-phosphate guanylyltransferase		Bin82.1	KO:K01939	adenylosuccinate synthase [EC:6.3.4.4] (purA, ADSS)
					Bin40	3300029625 assembled Ga0311297_101230331	Ga0311297_101230331	methionyl aminopeptidase		Bin82.1	KO:K01940	argininosuccinate synthase [EC:6.3.4.5] (argG, ASS1)
					Bin40	3300029625 assembled Ga0311297_123720950	Ga0311297_123720950	methylthioribose-1-phosphate isomerase		Bin82.1	KO:K01945	phosphoribosylamine--glycine ligase [EC:6.3.4.13] (purD)
					Bin40	3300029625 assembled Ga0311297_100306513	Ga0311297_100306513	mevalonate kinase		Bin82.1	KO:K01952	phosphoribosylformylglycinamidine synthase [EC:6.3.5.3] (purL, PFAS)
					Bin40	3300029625 assembled Ga0311297_101230313	Ga0311297_101230313	N utilization substance protein A		Bin82.1	KO:K01953	asparagine synthase (glutamine-hydrolysing) [EC:6.3.5.4] (asnB, ASNS)
					Bin40	3300029625 assembled Ga0311297_100306530	Ga0311297_100306530	N6-L-threonylcarbamoyladenine synthase		Bin82.1	KO:K01955	carbamoyl-phosphate synthase large subunit [EC:6.3.5.5] (carB, CPA2)
					Bin40	3300029625 assembled Ga0311297_123720933	Ga0311297_123720933	NAD+ kinase		Bin82.1	KO:K01956	carbamoyl-phosphate synthase small subunit [EC:6.3.5.5] (carA, CPA1)
					Bin40	3300029625 assembled Ga0311297_100306540	Ga0311297_100306540	NADH oxidase (H2O2-forming)		Bin82.1	KO:K01959	pyruvate carboxylase subunit A [EC:6.4.1.1] (pycA)
					Bin40	3300029625 assembled Ga0311297_100306556	Ga0311297_100306556	nanoRNase/pAp phosphatase (c-di-AMP/oligoRNAs hydrolase)		Bin82.1	KO:K01960	pyruvate carboxylase subunit B [EC:6.4.1.1] (pycB)
					Bin40	3300029625 assembled Ga0311297_113192726	Ga0311297_113192726	nascent polypeptide-associated complex subunit alpha		Bin82.1	KO:K01974	RNA 3'-terminal phosphate cyclase (ATP) [EC:6.5.1.4] (RTCA, rtcA)
					Bin40	3300029625 assembled Ga0311297_122709411	Ga0311297_122709411	nicotinamide-nucleotide adenylyltransferase		Bin82.1	KO:K01975	2'-5' RNA ligase [EC:6.5.1.-] (ligT)
					Bin40	3300029625 assembled Ga0311297_100306584	Ga0311297_100306584	nicotinate phosphoribosyltransferase		Bin82.1	KO:K01990	ABC-2 type transport system ATP-binding protein (ABC-2.A)
					Bin40	3300029625 assembled Ga0311297_122709437	Ga0311297_122709437	NTP pyrophosphatase (non-canonical NTP hydrolase)		Bin82.1	KO:K01992	ABC-2 type transport system permease protein (ABC-2.P)
					Bin40	3300029625 assembled Ga0311297_103781813	Ga0311297_103781813	nucleolar protein 56		Bin82.1	KO:K01993	HlyD family secretion protein (ABC-2.TX)
					Bin40	3300029625 assembled Ga0311297_100306521	Ga0311297_100306521	nucleoside-diphosphate kinase		Bin82.1	KO:K02003	putative ABC transport system ATP-binding protein (ABC.CD.A)
					Bin40	3300029625 assembled Ga0311297_10378189	Ga0311297_10378189	nucleoside-triphosphatase		Bin82.1	KO:K02006	cobalt/nickel transport system ATP-binding protein (cbiO)
					Bin40	3300029625 assembled Ga0311297_103781836	Ga0311297_103781836	ornithine carbamoyltransferase		Bin82.1	KO:K02013	iron complex transport system ATP-binding protein [EC:3.6.3.34] (ABC.FEV.A)
					Bin40	3300029625 assembled Ga0311297_1003065118	Ga0311297_1003065118	orotate phosphoribosyltransferase-like protein		Bin82.1	KO:K02015	iron complex transport system permease protein (ABC.FEV.P)
					Bin40	3300029625 assembled Ga0311297_122709460	Ga0311297_122709460	pantetheine-phosphate adenylyltransferase		Bin82.1	KO:K02016	iron complex transport system substrate-binding protein (ABC.FEV.S)
					Bin40	3300029625 assembled Ga0311297_122709423	Ga0311297_122709423	peptide chain release factor subunit 1		Bin82.1	KO:K02036	phosphate transport system ATP-binding protein [EC:3.6.3.27] (pstB)
					Bin40	3300029625 assembled Ga0311297_11191136	Ga0311297_11191136	peptidoglycan/xylan/chitin deacetylase (PgdA/CDA1 family)		Bin82.1	KO:K02037	phosphate transport system permease protein (pstC)
					Bin40	3300029625 assembled Ga0311297_122709413	Ga0311297_122709413	peptidylprolyl isomerase		Bin82.1	KO:K02038	phosphate transport system permease protein (pstA)
					Bin40	3300029625 assembled Ga0311297_1003065119	Ga0311297_1003065119	peroxiredoxin (alkyl hydroperoxide reductase subunit C)		Bin82.1	KO:K02039	phosphate transport system protein (phoU)
					Bin40	3300029625 assembled Ga0311297_12372095	Ga0311297_12372095	phenylalanyl-tRNA synthetase alpha chain		Bin82.1	KO:K02040	phosphate transport system substrate-binding protein (pstS)
					Bin40	3300029625 assembled Ga0311297_12372094	Ga0311297_12372094	phenylalanyl-tRNA synthetase beta chain		Bin82.1	KO:K02049	NitT/TauT family transport system ATP-binding protein (ABC.SN.A)
					Bin40	3300029625 assembled Ga0311297_122709440	Ga0311297_122709440	phosphoglycerol geranylgeranyltransferase		Bin82.1	KO:K02050	NitT/TauT family transport system permease protein (ABC.SN.P)
					Bin40	3300029625 assembled Ga0311297_122709428	Ga0311297_122709428	pre-rRNA-processing protein TSR3		Bin82.1	KO:K02051	NitT/TauT family transport system substrate-binding protein (ABC.SN.S)
					Bin40	3300029625 assembled Ga0311297_1003065152	Ga0311297_1003065152	predicted MFS family arabinose efflux permease		Bin82.1	KO:K02056	simple sugar transport system ATP-binding protein [EC:3.6.3.17] (ABC.SS.A)
					Bin40	3300029625 assembled Ga0311297_122709444	Ga0311297_122709444	predicted nucleic acid-binding Zn finger protein		Bin82.1	KO:K02057	simple sugar transport system permease protein (ABC.SS.P)
					Bin40	3300029625 assembled Ga0311297_12372099	Ga0311297_12372099	predicted RNA-binding protein with TRAM domain		Bin82.1	KO:K02117	V/A-type H+-transporting ATPase subunit A [EC:3.6.3.14] (ATPVA, ntpA, atpA)
					Bin40	3300029625 assembled Ga0311297_1003065107	Ga0311297_1003065107	predicted transcriptional regulator		Bin82.1	KO:K02118	V/A-type H+-transporting ATPase subunit B (ATPVB, ntpB, atpB)
					Bin40	3300029625 assembled Ga0311297_100306554	Ga0311297_100306554	prefoldin beta subunit		Bin82.1	KO:K02120	V/A-type H+-transporting ATPase subunit D (ATPVD, ntpD, atpD)
					Bin40	3300029625 assembled Ga0311297_103781834	Ga0311297_103781834	prefoldin subunit 5		Bin82.1	KO:K02124	V/A-type H+-transporting ATPase subunit K (ATPVK, ntpK, atpK)
					Bin40	3300029625 assembled Ga0311297_122709436	Ga0311297_122709436	preprotein translocase subunit Sec61beta		Bin82.1	KO:K02201	pantetheine-phosphate adenylyltransferase [EC:2.7.7.3] (E2.7.7.3B)
					Bin40	3300029625 assembled Ga0311297_1003065132	Ga0311297_1003065132	preprotein translocase subunit SecY		Bin82.1	KO:K02227	adenosylcobinamide-phosphate synthase [EC:6.3.1.10] (cbiB, cobD)
					Bin40	3300029625 assembled Ga0311297_103781837	Ga0311297_103781837	preprotein translocase subunit Sss1		Bin82.1	KO:K02233	adenosylcobinamide-GDP ribazoletransferase [EC:2.7.8.26] (E2.7.8.26, cobS, cobV)
					Bin40	3300029625 assembled Ga0311297_103781829	Ga0311297_103781829	programmed cell death protein 5		Bin82.1	KO:K02319	DNA polymerase I [EC:2.7.7.7] (DPA, polB)
					Bin40	3300029625 assembled Ga0311297_100306546	Ga0311297_100306546	proteasome alpha subunit		Bin82.1	KO:K02322	DNA polymerase II large subunit [EC:2.7.7.7] (DPB1, polD2)
					Bin40	3300029625 assembled Ga0311297_113192719	Ga0311297_113192719	proteasome beta subunit		Bin82.1	KO:K02323	DNA polymerase II small subunit [EC:2.7.7.7] (DPB2, polD1)
					Bin40	3300029625 assembled Ga0311297_122709416	Ga0311297_122709416	proteasome beta subunit		Bin82.1	KO:K02427	23S rRNA (uridine2552-2'-O)-methyltransferase [EC:2.1.1.166] (rlmE, rrmJ, ftsJ)
					Bin40	3300029625 assembled Ga0311297_113192728	Ga0311297_113192728	proteasome regulatory subunit		Bin82.1	KO:K02428	XTP/dITP diphosphohydrolase [EC:3.6.1.66] (rdgB)
					Bin40	3300029625 assembled Ga0311297_100306570	Ga0311297_100306570	protein pelota		Bin82.1	KO:K02433	aspartyl-tRNA(Asn)/glutamyl-tRNA(Gln) amidotransferase subunit A [EC:6.3.5.6 6.3.5.7] (gatA, QRSL1)
					Bin40	3300029625 assembled Ga0311297_113192712	Ga0311297_113192712	protein-L-isoaspartate(D-aspartate) O-methyltransferase		Bin82.1	KO:K02434	aspartyl-tRNA(Asn)/glutamyl-tRNA(Gln) amidotransferase subunit B [EC:6.3.5.6 6.3.5.7] (gatB, PET112)
					Bin40	3300029625 assembled Ga0311297_11319277	Ga0311297_11319277	PTH2 family peptidyl-tRNA hydrolase		Bin82.1	KO:K02435	aspartyl-tRNA(Asn)/glutamyl-tRNA(Gln) amidotransferase subunit C [EC:6.3.5.6 6.3.5.7] (gatC, GATC)
					Bin40	3300029625 assembled Ga0311297_122709418	Ga0311297_122709418	PUA domain protein		Bin82.1	KO:K02493	release factor glutamine methyltransferase [EC:2.1.1.297] (hemK, prmC, HEMK)
					Bin40	3300029625 assembled Ga0311297_122709443	Ga0311297_122709443	putative ABC transport system ATP-binding protein		Bin82.1	KO:K02501	glutamine amidotransferase [EC:2.4.2.-] (hisH)
					Bin40	3300029625 assembled Ga0311297_122709442	Ga0311297_122709442	putative ABC transport system permease protein		Bin82.1	KO:K02502	ATP phosphoribosyltransferase regulatory subunit (hisZ)
					Bin40	3300029625 assembled Ga0311297_12270941	Ga0311297_12270941	putative mRNA 3-end processing factor		Bin82.1	KO:K02528	16S rRNA (adenine1518-N6/adenine1519-N6)-dimethyltransferase [EC:2.1.1.182] (ksgA)
					Bin40	3300029625 assembled Ga0311297_123720924	Ga0311297_123720924	putative nucleotide binding protein		Bin82.1	KO:K02574	ferredoxin-type protein NapH (napH)
					Bin40	3300029625 assembled Ga0311297_113192729	Ga0311297_113192729	putative transcription factor		Bin82.1	KO:K02585	nitrogen fixation protein NifB (nifB)
					Bin40	3300029625 assembled Ga0311297_122709450	Ga0311297_122709450	putative transcriptional regulator		Bin82.1	KO:K02600	N utilization substance protein A (nusA)
					Bin40	3300029625 assembled Ga0311297_101230317	Ga0311297_101230317	pyruvate ferredoxin oxidoreductase alpha subunit		Bin82.1	KO:K02601	transcriptional antiterminator NusG (nusG)
					Bin40	3300029625 assembled Ga0311297_101230316	Ga0311297_101230316	pyruvate ferredoxin oxidoreductase beta subunit		Bin82.1	KO:K02614	acyl-CoA thioesterase [EC:3.1.2.-] (paaI)
					Bin40	3300029625 assembled Ga0311297_101230318	Ga0311297_101230318	pyruvate ferredoxin oxidoreductase delta subunit		Bin82.1	KO:K02683	DNA primase small subunit [EC:2.7.7.-] (priS, pri1, priA)
					Bin40	3300029625 assembled Ga0311297_101230319	Ga0311297_101230319	pyruvate ferredoxin oxidoreductase gamma subunit		Bin82.1	KO:K02863	large subunit ribosomal protein L1 (RP-L1, MRPL1, rplA)
					Bin40	3300029625 assembled Ga0311297_113192716	Ga0311297_113192716	radical SAM superfamily enzyme with C-terminal helix-hairpin-helix motif		Bin82.1	KO:K02864	large subunit ribosomal protein L10 (RP-L10, MRPL10, rplJ)
					Bin40	3300029625 assembled Ga0311297_100306537	Ga0311297_100306537	radical SAM superfamily enzyme YgiQ (UPF0313 family)		Bin82.1	KO:K02866	large subunit ribosomal protein L10e (RP-L10e, RPL10)
					Bin40	3300029625 assembled Ga0311297_122709471	Ga0311297_122709471	RecA/RadA recombinase		Bin82.1	KO:K02867	large subunit ribosomal protein L11 (RP-L11, MRPL11, rplK)
					Bin40	3300029625 assembled Ga0311297_100306534	Ga0311297_100306534	RecJ-like exonuclease		Bin82.1	KO:K02869	large subunit ribosomal protein L12 (RP-L12, rpl12)
					Bin40	3300029625 assembled Ga0311297_122709432	Ga0311297_122709432	regulatory Fis family protein		Bin82.1	KO:K02873	large subunit ribosomal protein L13e (RP-L13e, RPL13)
					Bin40	3300029625 assembled Ga0311297_123720922	Ga0311297_123720922	release factor glutamine methyltransferase		Bin82.1	KO:K02874	large subunit ribosomal protein L14 (RP-L14, MRPL14, rplN)
					Bin40	3300029625 assembled Ga0311297_1003065103	Ga0311297_1003065103	replication factor C large subunit		Bin82.1	KO:K02876	large subunit ribosomal protein L15 (RP-L15, MRPL15, rplO)
					Bin40	3300029625 assembled Ga0311297_1003065102	Ga0311297_1003065102	replication factor C small subunit		Bin82.1	KO:K02877	large subunit ribosomal protein L15e (RP-L15e, RPL15)
					Bin40	3300029625 assembled Ga0311297_1003065100	Ga0311297_1003065100	replicative DNA helicase Mcm		Bin82.1	KO:K02881	large subunit ribosomal protein L18 (RP-L18, MRPL18, rplR)
					Bin40	3300029625 assembled Ga0311297_103781810	Ga0311297_103781810	ribonuclease HII		Bin82.1	KO:K02885	large subunit ribosomal protein L19e (RP-L19e, RPL19)
					Bin40	3300029625 assembled Ga0311297_1003065147	Ga0311297_1003065147	ribonuclease P protein subunit POP4		Bin82.1	KO:K02886	large subunit ribosomal protein L2 (RP-L2, MRPL2, rplB)
					Bin40	3300029625 assembled Ga0311297_103781826	Ga0311297_103781826	ribonuclease P protein subunit RPR2		Bin82.1	KO:K02889	large subunit ribosomal protein L21e (RP-L21e, RPL21)
					Bin40	3300029625 assembled Ga0311297_100306578	Ga0311297_100306578	ribonuclease Z		Bin82.1	KO:K02890	large subunit ribosomal protein L22 (RP-L22, MRPL22, rplV)
					Bin40	3300029625 assembled Ga0311297_122709451	Ga0311297_122709451	ribonucleoside-triphosphate reductase		Bin82.1	KO:K02892	large subunit ribosomal protein L23 (RP-L23, MRPL23, rplW)
					Bin40	3300029625 assembled Ga0311297_100306576	Ga0311297_100306576	ribose-phosphate pyrophosphokinase		Bin82.1	KO:K02895	large subunit ribosomal protein L24 (RP-L24, MRPL24, rplX)
					Bin40	3300029625 assembled Ga0311297_10123031	Ga0311297_10123031	ribosomal protein L12E/L44/L45/RPP1/RPP2		Bin82.1	KO:K02896	large subunit ribosomal protein L24e (RP-L24e, RPL24)
					Bin40	3300029625 assembled Ga0311297_103781833	Ga0311297_103781833	ribosomal protein L20A (L18A)		Bin82.1	KO:K02904	large subunit ribosomal protein L29 (RP-L29, rpmC)
					Bin40	3300029625 assembled Ga0311297_122709449	Ga0311297_122709449	ribosomal-protein-alanine N-acetyltransferase		Bin82.1	KO:K02906	large subunit ribosomal protein L3 (RP-L3, MRPL3, rplC)
					Bin40	3300029625 assembled Ga0311297_100306547	Ga0311297_100306547	ribosome maturation protein SDO1		Bin82.1	KO:K02907	large subunit ribosomal protein L30 (RP-L30, MRPL30, rpmD)
					Bin40	3300029625 assembled Ga0311297_10378184	Ga0311297_10378184	RNA-binding protein		Bin82.1	KO:K02908	large subunit ribosomal protein L30e (RP-L30e, RPL30)
					Bin40	3300029625 assembled Ga0311297_103781827	Ga0311297_103781827	RNA-binding protein		Bin82.1	KO:K02910	large subunit ribosomal protein L31e (RP-L31e, RPL31)
					Bin40	3300029625 assembled Ga0311297_100306544	Ga0311297_100306544	RNase P/RNase MRP subunit p30		Bin82.1	KO:K02912	large subunit ribosomal protein L32e (RP-L32e, RPL32)
					Bin40	3300029625 assembled Ga0311297_100306545	Ga0311297_100306545	RNase P/RNase MRP subunit POP5		Bin82.1	KO:K02921	large subunit ribosomal protein L37Ae (RP-L37Ae, RPL37A)
					Bin40	3300029625 assembled Ga0311297_100306552	Ga0311297_100306552	rRNA maturation protein Rpf1		Bin82.1	KO:K02922	large subunit ribosomal protein L37e (RP-L37e, RPL37)
					Bin40	3300029625 assembled Ga0311297_103781825	Ga0311297_103781825	rRNA small subunit pseudouridine methyltransferase Nep1		Bin82.1	KO:K02924	large subunit ribosomal protein L39e (RP-L39e, RPL39)
					Bin40	3300029625 assembled Ga0311297_100306525	Ga0311297_100306525	rRNA-processing protein FCF1		Bin82.1	KO:K02927	large subunit ribosomal protein L40e (RP-L40e, RPL40)
					Bin40	3300029625 assembled Ga0311297_123720918	Ga0311297_123720918	S1-C subfamily serine protease/membrane-associated protease RseP (regulator of RpoE activity)/membrane-associated protease RseP (regulator of RpoE activity)		Bin82.1	KO:K02929	large subunit ribosomal protein L44e (RP-L44e, RPL44)
					Bin40	3300029625 assembled Ga0311297_1003065124	Ga0311297_1003065124	saccharopine dehydrogenase-like NADP-dependent oxidoreductase		Bin82.1	KO:K02930	large subunit ribosomal protein L4e (RP-L4e, RPL4)
					Bin40	3300029625 assembled Ga0311297_123720916	Ga0311297_123720916	SHS2 domain-containing protein		Bin82.1	KO:K02931	large subunit ribosomal protein L5 (RP-L5, MRPL5, rplE)
					Bin40	3300029625 assembled Ga0311297_10378183	Ga0311297_10378183	signal recognition particle subunit SRP19		Bin82.1	KO:K02933	large subunit ribosomal protein L6 (RP-L6, MRPL6, rplF)
					Bin40	3300029625 assembled Ga0311297_123720929	Ga0311297_123720929	signal recognition particle subunit SRP54		Bin82.1	KO:K02936	large subunit ribosomal protein L7Ae (RP-L7Ae, RPL7A)
					Bin40	3300029625 assembled Ga0311297_122709419	Ga0311297_122709419	small nuclear ribonucleoprotein		Bin82.1	KO:K02946	small subunit ribosomal protein S10 (RP-S10, MRPS10, rpsJ)
					Bin40	3300029625 assembled Ga0311297_12270943	Ga0311297_12270943	small nuclear ribonucleoprotein (snRNP)-like protein		Bin82.1	KO:K02950	small subunit ribosomal protein S12 (RP-S12, MRPS12, rpsL)
					Bin40	3300029625 assembled Ga0311297_101230322	Ga0311297_101230322	small subunit ribosomal protein S10		Bin82.1	KO:K02954	small subunit ribosomal protein S14 (RP-S14, MRPS14, rpsN)
					Bin40	3300029625 assembled Ga0311297_10030654	Ga0311297_10030654	small subunit ribosomal protein S11		Bin82.1	KO:K02956	small subunit ribosomal protein S15 (RP-S15, MRPS15, rpsO)
					Bin40	3300029625 assembled Ga0311297_101230315	Ga0311297_101230315	small subunit ribosomal protein S12		Bin82.1	KO:K02961	small subunit ribosomal protein S17 (RP-S17, MRPS17, rpsQ)
					Bin40	3300029625 assembled Ga0311297_10030652	Ga0311297_10030652	small subunit ribosomal protein S13		Bin82.1	KO:K02962	small subunit ribosomal protein S17e (RP-S17e, RPS17)
					Bin40	3300029625 assembled Ga0311297_1003065141	Ga0311297_1003065141	small subunit ribosomal protein S14		Bin82.1	KO:K02965	small subunit ribosomal protein S19 (RP-S19, rpsS)
					Bin40	3300029625 assembled Ga0311297_100306533	Ga0311297_100306533	small subunit ribosomal protein S15		Bin82.1	KO:K02966	small subunit ribosomal protein S19e (RP-S19e, RPS19)
					Bin40	3300029625 assembled Ga0311297_1003065146	Ga0311297_1003065146	small subunit ribosomal protein S17		Bin82.1	KO:K02975	small subunit ribosomal protein S25e (RP-S25e, RPS25)
					Bin40	3300029625 assembled Ga0311297_1003065151	Ga0311297_1003065151	small subunit ribosomal protein S19		Bin82.1	KO:K02976	small subunit ribosomal protein S26e (RP-S26e, RPS26)
					Bin40	3300029625 assembled Ga0311297_103781828	Ga0311297_103781828	small subunit ribosomal protein S19e		Bin82.1	KO:K02977	small subunit ribosomal protein S27Ae (RP-S27Ae, RPS27A)
					Bin40	3300029625 assembled Ga0311297_100306511	Ga0311297_100306511	small subunit ribosomal protein S2		Bin82.1	KO:K02978	small subunit ribosomal protein S27e (RP-S27e, RPS27)
					Bin40	3300029625 assembled Ga0311297_100306529	Ga0311297_100306529	small subunit ribosomal protein S24e		Bin82.1	KO:K02979	small subunit ribosomal protein S28e (RP-S28e, RPS28)
					Bin40	3300029625 assembled Ga0311297_100306520	Ga0311297_100306520	small subunit ribosomal protein S28e		Bin82.1	KO:K02982	small subunit ribosomal protein S3 (RP-S3, rpsC)
					Bin40	3300029625 assembled Ga0311297_1003065149	Ga0311297_1003065149	small subunit ribosomal protein S3		Bin82.1	KO:K02983	small subunit ribosomal protein S30e (RP-S30e, RPS30)
					Bin40	3300029625 assembled Ga0311297_103781816	Ga0311297_103781816	small subunit ribosomal protein S30e		Bin82.1	KO:K02984	small subunit ribosomal protein S3Ae (RP-S3Ae, RPS3A)
					Bin40	3300029625 assembled Ga0311297_100306536	Ga0311297_100306536	small subunit ribosomal protein S3Ae		Bin82.1	KO:K02987	small subunit ribosomal protein S4e (RP-S4e, RPS4)
					Bin40	3300029625 assembled Ga0311297_10030653	Ga0311297_10030653	small subunit ribosomal protein S4		Bin82.1	KO:K02988	small subunit ribosomal protein S5 (RP-S5, MRPS5, rpsE)
					Bin40	3300029625 assembled Ga0311297_1003065143	Ga0311297_1003065143	small subunit ribosomal protein S4e		Bin82.1	KO:K02991	small subunit ribosomal protein S6e (RP-S6e, RPS6)
					Bin40	3300029625 assembled Ga0311297_1003065135	Ga0311297_1003065135	small subunit ribosomal protein S5		Bin82.1	KO:K02992	small subunit ribosomal protein S7 (RP-S7, MRPS7, rpsG)
					Bin40	3300029625 assembled Ga0311297_100306523	Ga0311297_100306523	small subunit ribosomal protein S6e		Bin82.1	KO:K02994	small subunit ribosomal protein S8 (RP-S8, rpsH)
					Bin40	3300029625 assembled Ga0311297_101230320	Ga0311297_101230320	small subunit ribosomal protein S7		Bin82.1	KO:K02995	small subunit ribosomal protein S8e (RP-S8e, RPS8)
					Bin40	3300029625 assembled Ga0311297_1003065140	Ga0311297_1003065140	small subunit ribosomal protein S8		Bin82.1	KO:K03014	DNA-directed RNA polymerases I, II, and III subunit RPABC2 (RPB6, POLR2F)
					Bin40	3300029625 assembled Ga0311297_10378182	Ga0311297_10378182	small subunit ribosomal protein S8e		Bin82.1	KO:K03041	DNA-directed RNA polymerase subunit A' [EC:2.7.7.6] (rpoA1)
					Bin40	3300029625 assembled Ga0311297_10030658	Ga0311297_10030658	small subunit ribosomal protein S9		Bin82.1	KO:K03042	DNA-directed RNA polymerase subunit A" [EC:2.7.7.6] (rpoA2)
					Bin40	3300029625 assembled Ga0311297_101230325	Ga0311297_101230325	SpoU rRNA methylase family enzyme		Bin82.1	KO:K03049	DNA-directed RNA polymerase subunit E' [EC:2.7.7.6] (rpoE1)
					Bin40	3300029625 assembled Ga0311297_100306572	Ga0311297_100306572	sugar phosphate isomerase/epimerase		Bin82.1	KO:K03050	DNA-directed RNA polymerase subunit E" [EC:2.7.7.6] (rpoE2)
					Bin40	3300029625 assembled Ga0311297_122709433	Ga0311297_122709433	TatD DNase family protein		Bin82.1	KO:K03051	DNA-directed RNA polymerase subunit F [EC:2.7.7.6] (rpoF)
					Bin40	3300029625 assembled Ga0311297_1003065123	Ga0311297_1003065123	thiamine biosynthesis protein ThiI		Bin82.1	KO:K03053	DNA-directed RNA polymerase subunit H [EC:2.7.7.6] (rpoH)
					Bin40	3300029625 assembled Ga0311297_113192717	Ga0311297_113192717	thiamine-monophosphate kinase		Bin82.1	KO:K03056	DNA-directed RNA polymerase subunit L [EC:2.7.7.6] (rpoL)
					Bin40	3300029625 assembled Ga0311297_100306531	Ga0311297_100306531	TP53 regulating kinase-like protein		Bin82.1	KO:K03057	DNA-directed RNA polymerase subunit M (rpoM, tfs)
					Bin40	3300029625 assembled Ga0311297_11319274	Ga0311297_11319274	transcription antitermination factor NusA-like protein		Bin82.1	KO:K03059	DNA-directed RNA polymerase subunit P [EC:2.7.7.6] (rpoP)
					Bin40	3300029625 assembled Ga0311297_122709441	Ga0311297_122709441	transcription elongation factor Elf1		Bin82.1	KO:K03076	preprotein translocase subunit SecY (secY)
					Bin40	3300029625 assembled Ga0311297_10378185	Ga0311297_10378185	transcription initiation factor TFIIB		Bin82.1	KO:K03105	signal recognition particle subunit SRP19 (SRP19)
					Bin40	3300029625 assembled Ga0311297_113192732	Ga0311297_113192732	transcription initiation factor TFIIE subunit alpha		Bin82.1	KO:K03106	signal recognition particle subunit SRP54 (SRP54, ffh)
					Bin40	3300029625 assembled Ga0311297_12270944	Ga0311297_12270944	transcription initiation factor TFIIIB Brf1 subunit/transcription initiation factor TFIIB		Bin82.1	KO:K03110	fused signal recognition particle receptor (ftsY)
					Bin40	3300029625 assembled Ga0311297_103781838	Ga0311297_103781838	transcriptional antiterminator NusG		Bin82.1	KO:K03113	translation initiation factor 1 (EIF1, SUI1)
					Bin40	3300029625 assembled Ga0311297_11319279	Ga0311297_11319279	transitional endoplasmic reticulum ATPase		Bin82.1	KO:K03120	transcription initiation factor TFIID TATA-box-binding protein (TBP, tbp)
					Bin40	3300029625 assembled Ga0311297_100306524	Ga0311297_100306524	translation initiation factor 2 subunit 3		Bin82.1	KO:K03124	transcription initiation factor TFIIB (TFIIB, GTF2B, SUA7, tfb)
					Bin40	3300029625 assembled Ga0311297_123720932	Ga0311297_123720932	translation initiation factor 5A		Bin82.1	KO:K03136	transcription initiation factor TFIIE subunit alpha (TFIIE1, GTF2E1, TFA1, tfe)
					Bin40	3300029625 assembled Ga0311297_100306522	Ga0311297_100306522	translation initiation factor 5B		Bin82.1	KO:K03168	DNA topoisomerase I [EC:5.99.1.2] (topA)
					Bin40	3300029625 assembled Ga0311297_103781832	Ga0311297_103781832	translation initiation factor 6		Bin82.1	KO:K03186	4-hydroxy-3-polyprenylbenzoate decarboxylase [EC:4.1.1.98] (ubiX)
					Bin40	3300029625 assembled Ga0311297_113192731	Ga0311297_113192731	tRNA (cytidine56-2'-O)-methyltransferase		Bin82.1	KO:K03231	elongation factor 1-alpha (EEF1A)
					Bin40	3300029625 assembled Ga0311297_100306577	Ga0311297_100306577	tRNA (guanine10-N2)-dimethyltransferase		Bin82.1	KO:K03232	elongation factor 1-beta (EEF1B)
					Bin40	3300029625 assembled Ga0311297_10378188	Ga0311297_10378188	tRNA (guanine26-N2/guanine27-N2)-dimethyltransferase		Bin82.1	KO:K03234	elongation factor 2 (EEF2)
					Bin40	3300029625 assembled Ga0311297_123720921	Ga0311297_123720921	tRNA C32,U32 (ribose-2'-O)-methylase TrmJ		Bin82.1	KO:K03237	translation initiation factor 2 subunit 1 (EIF2S1)
					Bin40	3300029625 assembled Ga0311297_100306582	Ga0311297_100306582	tRNA nucleotidyltransferase (CCA-adding enzyme)		Bin82.1	KO:K03242	translation initiation factor 2 subunit 3 (EIF2S3)
					Bin40	3300029625 assembled Ga0311297_123720927	Ga0311297_123720927	tRNA pseudouridine synthase 10		Bin82.1	KO:K03243	translation initiation factor 5B (EIF5B)
					Bin40	3300029625 assembled Ga0311297_123720928	Ga0311297_123720928	tRNA pseudouridine-54 N-methylase		Bin82.1	KO:K03263	translation initiation factor 5A (EIF5A)
					Bin40	3300029625 assembled Ga0311297_11319276	Ga0311297_11319276	tRNA pseudouridine13 synthase		Bin82.1	KO:K03264	translation initiation factor 6 (EIF6)
					Bin40	3300029625 assembled Ga0311297_1003065104	Ga0311297_1003065104	tRNA pseudouridine38-40 synthase		Bin82.1	KO:K03281	chloride channel protein, CIC family (TC.CIC)
					Bin40	3300029625 assembled Ga0311297_100306553	Ga0311297_100306553	tRNA threonylcarbamoyladenosine modification (KEOPS) complex Pcc1 subunit		Bin82.1	KO:K03306	inorganic phosphate transporter, PiT family (TC.PIT)
					Bin40	3300029625 assembled Ga0311297_113192720	Ga0311297_113192720	tRNA wybutosine-synthesizing protein 1		Bin82.1	KO:K03307	solute:Na+ symporter, SSS family (TC.SSS)
					Bin40	3300029625 assembled Ga0311297_123720917	Ga0311297_123720917	tRNA(Ile)-lysidine synthase TilS/MesJ		Bin82.1	KO:K03325	arsenite transporter, ACR3 family (TC.ACR3)
					Bin40	3300029625 assembled Ga0311297_122709430	Ga0311297_122709430	tRNA(Ile2)-agmatinylcytidine synthase		Bin82.1	KO:K03330	glutamyl-tRNA(Gln) amidotransferase subunit E [EC:6.3.5.7] (gatE)
					Bin40	3300029625 assembled Ga0311297_1003065109	Ga0311297_1003065109	tRNA(Ser,Leu) C12 N-acetylase TAN1		Bin82.1	KO:K03386	peroxiredoxin (alkyl hydroperoxide reductase subunit C) [EC:1.11.1.15] (E1.11.1.15, PRDX, ahpC)
					Bin40	3300029625 assembled Ga0311297_123720948	Ga0311297_123720948	tRNA-intron endonuclease		Bin82.1	KO:K03389	heterodisulfide reductase subunit B [EC:1.8.98.1] (hdrB)
					Bin40	3300029625 assembled Ga0311297_123720915	Ga0311297_123720915	tRNA-splicing ligase RtcB		Bin82.1	KO:K03420	proteasome regulatory subunit (psmR)
					Bin40	3300029625 assembled Ga0311297_12270945	Ga0311297_12270945	type IV secretory pathway ATPase VirB11/archaellum biosynthesis ATPase		Bin82.1	KO:K03421	methyl-coenzyme M reductase subunit C (mcrC)
					Bin40	3300029625 assembled Ga0311297_113192714	Ga0311297_113192714	tyrosyl-tRNA synthetase		Bin82.1	KO:K03424	TatD DNase family protein [EC:3.1.21.-] (tatD)
					Bin40	3300029625 assembled Ga0311297_1003065131	Ga0311297_1003065131	uncharacterized membrane protein (DUF106 family)		Bin82.1	KO:K03431	phosphoglucosamine mutase [EC:5.4.2.10] (glmM)
					Bin40	3300029625 assembled Ga0311297_103781811	Ga0311297_103781811	uncharacterized protein (UPF0216 family)		Bin82.1	KO:K03432	proteasome alpha subunit [EC:3.4.25.1] (psmA, prcA)
					Bin40	3300029625 assembled Ga0311297_100306573	Ga0311297_100306573	uncharacterized protein DUF1177		Bin82.1	KO:K03433	proteasome beta subunit [EC:3.4.25.1] (psmB, prcB)
					Bin40	3300029625 assembled Ga0311297_100306555	Ga0311297_100306555	uncharacterized protein DUF3194		Bin82.1	KO:K03465	thymidylate synthase (FAD) [EC:2.1.1.148] (E2.1.1.148, thyX, thy1)
					Bin40	3300029625 assembled Ga0311297_113192727	Ga0311297_113192727	uncharacterized protein with predicted RNA binding PUA domain		Bin82.1	KO:K03470	ribonuclease HII [EC:3.1.26.4] (rnhB)
					Bin40	3300029625 assembled Ga0311297_123720953	Ga0311297_123720953	UPF0148 protein		Bin82.1	KO:K03498	trk system potassium uptake protein (trkH, trkG, ktrB)
					Bin40	3300029625 assembled Ga0311297_123720934	Ga0311297_123720934	UPF0271 protein		Bin82.1	KO:K03499	trk system potassium uptake protein (trkA, ktrA)
					Bin40	3300029625 assembled Ga0311297_122709424	Ga0311297_122709424	uridylate kinase		Bin82.1	KO:K03500	16S rRNA (cytosine967-C5)-methyltransferase [EC:2.1.1.176] (rsmB, sun)
					Bin40	3300029625 assembled Ga0311297_122709457	Ga0311297_122709457	V/A-type H+-transporting ATPase subunit A		Bin82.1	KO:K03523	biotin transport system substrate-specific component (bioY)
					Bin40	3300029625 assembled Ga0311297_122709458	Ga0311297_122709458	V/A-type H+-transporting ATPase subunit B		Bin82.1	KO:K03538	ribonuclease P protein subunit POP4 [EC:3.1.26.5] (POP4, RPP29)
					Bin40	3300029625 assembled Ga0311297_113192725	Ga0311297_113192725	V/A-type H+-transporting ATPase subunit D		Bin82.1	KO:K03540	ribonuclease P protein subunit RPR2 [EC:3.1.26.5] (RPR2, RPP21)
					Bin40	3300029625 assembled Ga0311297_122709456	Ga0311297_122709456	V/A-type H+-transporting ATPase subunit F		Bin82.1	KO:K03546	exonuclease SbcC (sbcC)
					Bin40	3300029625 assembled Ga0311297_122709455	Ga0311297_122709455	vacuolar-type H+-ATPase subunit E/Vma4		Bin82.1	KO:K03568	TldD protein (tldD)
					Bin40	3300029625 assembled Ga0311297_100306532	Ga0311297_100306532	XTP/dITP diphosphohydrolase		Bin82.1	KO:K03592	PmbA protein (pmbA)
					Bin27	3300029625 assembled Ga0311297_10046131	Ga0311297_10046131	putative transposase		Bin82.1	KO:K03622	archaea-specific DNA-binding protein (ssh10b)
					Bin27	3300029625 assembled Ga0311297_100461310	Ga0311297_100461310	regulator of protease activity HflC (stomatin/prohibitin superfamily)		Bin82.1	KO:K03626	nascent polypeptide-associated complex subunit alpha (EGD2, NACA)
					Bin27	3300029625 assembled Ga0311297_100461311	Ga0311297_100461311	membrane-bound serine protease (ClpP class)		Bin82.1	KO:K03635	molybdopterin synthase catalytic subunit [EC:2.8.1.12] (MOCS2, moaE)
					Bin27	3300029625 assembled Ga0311297_100461312	Ga0311297_100461312	uncharacterized protein		Bin82.1	KO:K03636	molybdopterin synthase sulfur carrier subunit (moaD)
					Bin27	3300029625 assembled Ga0311297_100461313	Ga0311297_100461313	HSP20 family protein		Bin82.1	KO:K03637	cyclic pyranopterin phosphate synthase [EC:4.1.99.18] (moaC)
					Bin27	3300029625 assembled Ga0311297_100461314	Ga0311297_100461314	LysW-gamma-L-lysine carboxypeptidase		Bin82.1	KO:K03638	molybdenum cofactor biosynthesis protein B (moaB)
					Bin27	3300029625 assembled Ga0311297_100461315	Ga0311297_100461315	acetylornithine/LysW-gamma-L-lysine aminotransferase		Bin82.1	KO:K03639	cyclic pyranopterin phosphate synthase [EC:4.1.99.18] (MOCS1, moaA)
					Bin27	3300029625 assembled Ga0311297_100461316	Ga0311297_100461316	acetylglutamate/LysW-gamma-L-alpha-aminoadipate kinase		Bin82.1	KO:K03653	N-glycosylase/DNA lyase [EC:3.2.2.- 4.2.99.18] (K03653)
					Bin27	3300029625 assembled Ga0311297_100461317	Ga0311297_100461317	N-acetyl-gamma-glutamyl-phosphate/LysW-gamma-L-alpha-aminoadipyl-6-phosphate reductase		Bin82.1	KO:K03671	thioredoxin 1 (trxA)
					Bin27	3300029625 assembled Ga0311297_100461318	Ga0311297_100461318	[lysine-biosynthesis-protein LysW]--L-2-aminoadipate ligase		Bin82.1	KO:K03679	exosome complex component RRP4 (RRP4, EXOSC2)
					Bin27	3300029625 assembled Ga0311297_100461319	Ga0311297_100461319	Lrp/AsnC family transcriptional regulator of lysine biosynthesis		Bin82.1	KO:K03707	thiaminase (transcriptional activator TenA) [EC:3.5.99.2] (tenA)
					Bin27	3300029625 assembled Ga0311297_10046132	Ga0311297_10046132	hypothetical protein		Bin82.1	KO:K03709	DtxR family transcriptional regulator, Mn-dependent transcriptional regulator (troR)
					Bin27	3300029625 assembled Ga0311297_100461320	Ga0311297_100461320	heat shock protein HtpX		Bin82.1	KO:K03718	Lrp/AsnC family transcriptional regulator, regulator for asnA, asnC and gidA (asnC)
					Bin27	3300029625 assembled Ga0311297_10046133	Ga0311297_10046133	hypothetical protein		Bin82.1	KO:K03724	ATP-dependent helicase Lhr and Lhr-like helicase [EC:3.6.4.-] (lhr)
					Bin27	3300029625 assembled Ga0311297_10046134	Ga0311297_10046134	hypothetical protein		Bin82.1	KO:K03726	helicase [EC:3.6.4.-] (helS)
					Bin27	3300029625 assembled Ga0311297_10046135	Ga0311297_10046135	PKD repeat protein/PKD repeat protein		Bin82.1	KO:K03738	aldehyde:ferredoxin oxidoreductase [EC:1.2.7.5] (aor)
					Bin27	3300029625 assembled Ga0311297_10046136	Ga0311297_10046136	hypothetical protein		Bin82.1	KO:K03741	arsenate reductase [EC:1.20.4.1] (ARSC2, arsC)
					Bin27	3300029625 assembled Ga0311297_10046137	Ga0311297_10046137	glycolate oxidase		Bin82.1	KO:K03750	molybdopterin molybdotransferase [EC:2.10.1.1] (moeA)
					Bin27	3300029625 assembled Ga0311297_10046138	Ga0311297_10046138	heterodisulfide reductase subunit D		Bin82.1	KO:K03753	molybdopterin-guanine dinucleotide biosynthesis protein B (mobB)
					Bin27	3300029625 assembled Ga0311297_10046139	Ga0311297_10046139	arginase family enzyme		Bin82.1	KO:K03789	ribosomal-protein-alanine N-acetyltransferase [EC:2.3.1.128] (rimI)
					Bin27	3300029625 assembled Ga0311297_10065761	Ga0311297_10065761	thiamine-monophosphate kinase		Bin82.1	KO:K03799	heat shock protein HtpX [EC:3.4.24.-] (htpX)
					Bin27	3300029625 assembled Ga0311297_100657610	Ga0311297_100657610	SSS family solute:Na+ symporter/sodium/pantothenate symporter		Bin82.1	KO:K03800	lipoate-protein ligase A [EC:2.7.7.63] (lplA)
					Bin27	3300029625 assembled Ga0311297_100657611	Ga0311297_100657611	long-chain acyl-CoA synthetase		Bin82.1	KO:K03926	periplasmic divalent cation tolerance protein (cutA)
					Bin27	3300029625 assembled Ga0311297_100657612	Ga0311297_100657612	hypothetical protein		Bin82.1	KO:K04035	magnesium-protoporphyrin IX monomethyl ester (oxidative) cyclase [EC:1.14.13.81] (E1.14.13.81, acsF, chlE)
					Bin27	3300029625 assembled Ga0311297_100657613	Ga0311297_100657613	hypothetical protein		Bin82.1	KO:K04042	bifunctional UDP-N-acetylglucosamine pyrophosphorylase / Glucosamine-1-phosphate N-acetyltransferase [EC:2.7.7.23 2.3.1.157] (glmU)
					Bin27	3300029625 assembled Ga0311297_100657614	Ga0311297_100657614	hypothetical protein		Bin82.1	KO:K04069	pyruvate formate lyase activating enzyme [EC:1.97.1.4] (pflA, pflC, pflE)
					Bin27	3300029625 assembled Ga0311297_100657615	Ga0311297_100657615	biotin transport system substrate-specific component		Bin82.1	KO:K04070	putative pyruvate formate lyase activating enzyme [EC:1.97.1.4] (pflX)
					Bin27	3300029625 assembled Ga0311297_100657616	Ga0311297_100657616	putative resolvase		Bin82.1	KO:K04483	DNA repair protein RadA (radA)
					Bin27	3300029625 assembled Ga0311297_100657617	Ga0311297_100657617	hypothetical protein		Bin82.1	KO:K04566	lysyl-tRNA synthetase, class I [EC:6.1.1.6] (lysK)
					Bin27	3300029625 assembled Ga0311297_100657618	Ga0311297_100657618	hypothetical protein		Bin82.1	KO:K04651	hydrogenase nickel incorporation protein HypA/HybF (hypA, hybF)
					Bin27	3300029625 assembled Ga0311297_10065762	Ga0311297_10065762	hypothetical protein		Bin82.1	KO:K04652	hydrogenase nickel incorporation protein HypB (hypB)
					Bin27	3300029625 assembled Ga0311297_10065763	Ga0311297_10065763	amino acid synthesis protein		Bin82.1	KO:K04653	hydrogenase expression/formation protein HypC (hypC)
					Bin27	3300029625 assembled Ga0311297_10065764	Ga0311297_10065764	amino acid synthesis protein		Bin82.1	KO:K04654	hydrogenase expression/formation protein HypD (hypD)
					Bin27	3300029625 assembled Ga0311297_10065765	Ga0311297_10065765	large conductance mechanosensitive channel		Bin82.1	KO:K04655	hydrogenase expression/formation protein HypE (hypE)
					Bin27	3300029625 assembled Ga0311297_10065766	Ga0311297_10065766	drug/metabolite transporter (DMT)-like permease		Bin82.1	KO:K04656	hydrogenase maturation protein HypF (hypF)
					Bin27	3300029625 assembled Ga0311297_10065767	Ga0311297_10065767	arginine decarboxylase		Bin82.1	KO:K04720	threonine-phosphate decarboxylase [EC:4.1.1.81] (cobD)
					Bin27	3300029625 assembled Ga0311297_10065768	Ga0311297_10065768	hypothetical protein		Bin82.1	KO:K04748	nitric oxide reductase NorQ protein (norQ)
					Bin27	3300029625 assembled Ga0311297_10065769	Ga0311297_10065769	ribose 5-phosphate isomerase A		Bin82.1	KO:K04758	ferrous iron transport protein A (feoA)
					Bin27	3300029625 assembled Ga0311297_10128951	Ga0311297_10128951	MerR-like DNA binding protein		Bin82.1	KO:K04759	ferrous iron transport protein B (feoB)
					Bin27	3300029625 assembled Ga0311297_10128952	Ga0311297_10128952	2-keto-4-pentenoate hydratase/2-oxohepta-3-ene-1,7-dioic acid hydratase in catechol pathway		Bin82.1	KO:K04794	peptidyl-tRNA hydrolase, PTH2 family [EC:3.1.1.29] (PTH2)
					Bin27	3300029625 assembled Ga0311297_10128953	Ga0311297_10128953	hypothetical protein		Bin82.1	KO:K04795	fibrillarin-like pre-rRNA processing protein (flpA)
					Bin27	3300029625 assembled Ga0311297_10128954	Ga0311297_10128954	hypothetical protein		Bin82.1	KO:K04796	small nuclear ribonucleoprotein (RUXX)
					Bin27	3300029625 assembled Ga0311297_10128955	Ga0311297_10128955	ornithine cyclodeaminase/alanine dehydrogenase		Bin82.1	KO:K04797	prefoldin alpha subunit (pfdA, PFDN5)
					Bin27	3300029625 assembled Ga0311297_10128956	Ga0311297_10128956	hypothetical protein		Bin82.1	KO:K04798	prefoldin beta subunit (pfdB, PFDN6)
					Bin27	3300029625 assembled Ga0311297_10128957	Ga0311297_10128957	SpoVK/Ycf46/Vps4 family AAA+-type ATPase/SpoVK/Ycf46/Vps4 family AAA+-type ATPase/predicted ATP-dependent protease		Bin82.1	KO:K04799	flap endonuclease-1 [EC:3.-.-.-] (FEN1, RAD2)
					Bin27	3300029625 assembled Ga0311297_10128958	Ga0311297_10128958	hypothetical protein		Bin82.1	KO:K04800	replication factor C large subunit (rfcL)
					Bin27	3300029625 assembled Ga0311297_10284111	Ga0311297_10284111	hypothetical protein		Bin82.1	KO:K04801	replication factor C small subunit (rfcS)
					Bin27	3300029625 assembled Ga0311297_102841110	Ga0311297_102841110	acyl-CoA thioesterase		Bin82.1	KO:K04802	proliferating cell nuclear antigen (PCNA)
					Bin27	3300029625 assembled Ga0311297_102841111	Ga0311297_102841111	TldD protein		Bin82.1	KO:K05568	multicomponent Na+:H+ antiporter subunit D (mnhD, mrpD)
					Bin27	3300029625 assembled Ga0311297_102841112	Ga0311297_102841112	cystathionine gamma-synthase		Bin82.1	KO:K05710	3-phenylpropionate/trans-cinnamate dioxygenase ferredoxin subunit (hcaC)
					Bin27	3300029625 assembled Ga0311297_102841113	Ga0311297_102841113	ribonucleoside-triphosphate reductase		Bin82.1	KO:K05772	tungstate transport system substrate-binding protein (tupA, vupA)
					Bin27	3300029625 assembled Ga0311297_102841114	Ga0311297_102841114	pyruvate formate lyase activating enzyme		Bin82.1	KO:K05773	tungstate transport system permease protein (tupB, vupB)
					Bin27	3300029625 assembled Ga0311297_102841115	Ga0311297_102841115	hypothetical protein		Bin82.1	KO:K05826	alpha-aminoadipate/glutamate carrier protein LysW (lysW)
					Bin27	3300029625 assembled Ga0311297_102841116	Ga0311297_102841116	flagellar protein FlaI		Bin82.1	KO:K05827	[lysine-biosynthesis-protein LysW]---L-2-aminoadipate ligase [EC:6.3.2.43] (lysX)
					Bin27	3300029625 assembled Ga0311297_102841117	Ga0311297_102841117	type II secretion system (T2SS) protein F		Bin82.1	KO:K05828	LysW-gamma-L-alpha-aminoadipate/LysW-L-glutamate kinase [EC:2.7.2.-] (lysZ, argB)
					Bin27	3300029625 assembled Ga0311297_102841118	Ga0311297_102841118	hypothetical protein		Bin82.1	KO:K05829	LysW-gamma-L-alpha-aminoadipyl-6-phosphate/LysW-L-glutamyl-5-phosphate reductase [EC:1.2.1.-] (lysY, argC)
					Bin27	3300029625 assembled Ga0311297_102841119	Ga0311297_102841119	hypothetical protein		Bin82.1	KO:K05830	LysW-gamma-L-lysine/LysW-L-ornithine aminotransferase [EC:2.6.1.-] (lysJ, argD)
					Bin27	3300029625 assembled Ga0311297_10284112	Ga0311297_10284112	hypothetical protein		Bin82.1	KO:K05831	LysW-gamma-L-lysine/LysW-L-ornithine carboxypeptidase (lysK, argE)
					Bin27	3300029625 assembled Ga0311297_102841120	Ga0311297_102841120	hypothetical protein		Bin82.1	KO:K05873	adenylate cyclase, class 2 [EC:4.6.1.1] (E4.6.1.1B, cyaB)
					Bin27	3300029625 assembled Ga0311297_102841121	Ga0311297_102841121	hypothetical protein		Bin82.1	KO:K05919	superoxide reductase [EC:1.15.1.2] (dfx)
					Bin27	3300029625 assembled Ga0311297_102841122	Ga0311297_102841122	hypothetical protein		Bin82.1	KO:K05982	deoxyribonuclease V [EC:3.1.21.7] (E3.1.21.7, nfi)
					Bin27	3300029625 assembled Ga0311297_102841123	Ga0311297_102841123	hypothetical protein		Bin82.1	KO:K06154	Lrp/AsnC family transcriptional regulator, involved in the regulation of lysine biosynthesis (lysM)
					Bin27	3300029625 assembled Ga0311297_102841124	Ga0311297_102841124	tRNA (Thr-GGU) A37 N-methylase		Bin82.1	KO:K06174	ATP-binding cassette, sub-family E, member 1 (ABCE1, Rli1)
					Bin27	3300029625 assembled Ga0311297_102841125	Ga0311297_102841125	zinc finger protein		Bin82.1	KO:K06176	tRNA pseudouridine13 synthase [EC:5.4.99.27] (truD, PUS7)
					Bin27	3300029625 assembled Ga0311297_102841126	Ga0311297_102841126	hypothetical protein		Bin82.1	KO:K06196	cytochrome c-type biogenesis protein (ccdA)
					Bin27	3300029625 assembled Ga0311297_102841127	Ga0311297_102841127	ATP phosphoribosyltransferase regulatory subunit		Bin82.1	KO:K06215	pyridoxal 5'-phosphate synthase pdxS subunit [EC:4.3.3.6] (pdxS, pdx1)
					Bin27	3300029625 assembled Ga0311297_102841128	Ga0311297_102841128	ATP phosphoribosyltransferase		Bin82.1	KO:K06857	tungstate transport system ATP-binding protein [EC:3.6.3.55] (tupC, vupC)
					Bin27	3300029625 assembled Ga0311297_102841129	Ga0311297_102841129	histidinol dehydrogenase		Bin82.1	KO:K06859	glucose-6-phosphate isomerase, archaeal [EC:5.3.1.9] (pgi1)
					Bin27	3300029625 assembled Ga0311297_10284113	Ga0311297_10284113	threonine synthase		Bin82.1	KO:K06863	5-formaminoimidazole-4-carboxamide-1-(beta)-D-ribofuranosyl 5'-monophosphate synthetase [EC:6.3.4.23] (purP)
					Bin27	3300029625 assembled Ga0311297_102841130	Ga0311297_102841130	histidinol-phosphate aminotransferase		Bin82.1	KO:K06864	uncharacterized protein (K06864)
					Bin27	3300029625 assembled Ga0311297_102841131	Ga0311297_102841131	imidazoleglycerol-phosphate dehydratase		Bin82.1	KO:K06865	ATPase (K06865)
					Bin27	3300029625 assembled Ga0311297_102841132	Ga0311297_102841132	glutamine amidotransferase		Bin82.1	KO:K06868	Sep-tRNA:Cys-tRNA synthetase [EC:2.5.1.73] (sepcysS)
					Bin27	3300029625 assembled Ga0311297_102841133	Ga0311297_102841133	phosphoribosylformimino-5-aminoimidazole carboxamide ribotide isomerase		Bin82.1	KO:K06869	uncharacterized protein (K06869)
					Bin27	3300029625 assembled Ga0311297_102841134	Ga0311297_102841134	cyclase		Bin82.1	KO:K06874	zinc finger protein (K06874)
					Bin27	3300029625 assembled Ga0311297_102841135	Ga0311297_102841135	phosphoribosyl-ATP pyrophosphohydrolase/phosphoribosyl-AMP cyclohydrolase		Bin82.1	KO:K06875	programmed cell death protein 5 (PDCD5, TFAR19)
					Bin27	3300029625 assembled Ga0311297_102841136	Ga0311297_102841136	threonine/homoserine/homoserine lactone efflux protein		Bin82.1	KO:K06883	uncharacterized protein (K06883)
					Bin27	3300029625 assembled Ga0311297_10284114	Ga0311297_10284114	molybdopterin converting factor small subunit		Bin82.1	KO:K06885	uncharacterized protein (K06885)
					Bin27	3300029625 assembled Ga0311297_10284115	Ga0311297_10284115	adenylyltransferase/sulfurtransferase		Bin82.1	KO:K06898	uncharacterized protein (K06898)
					Bin27	3300029625 assembled Ga0311297_10284116	Ga0311297_10284116	threonine/homoserine/homoserine lactone efflux protein		Bin82.1	KO:K06915	uncharacterized protein (K06915)
					Bin27	3300029625 assembled Ga0311297_10284117	Ga0311297_10284117	7,8-dihydropterin-6-yl-methyl-4-(beta-D-ribofuranosyl)aminobenzene 5'-phosphate synthase		Bin82.1	KO:K06928	nucleoside-triphosphatase [EC:3.6.1.15] (NTPCR)
					Bin27	3300029625 assembled Ga0311297_10284118	Ga0311297_10284118	2,3-bisphosphoglycerate-independent phosphoglycerate mutase		Bin82.1	KO:K06934	uncharacterized protein (K06934)
					Bin27	3300029625 assembled Ga0311297_10284119	Ga0311297_10284119	serine kinase of HPr protein (carbohydrate metabolism regulator)		Bin82.1	KO:K06935	uncharacterized protein (K06935)
					Bin27	3300029625 assembled Ga0311297_10285471	Ga0311297_10285471	hypothetical protein		Bin82.1	KO:K06937	7,8-dihydro-6-hydroxymethylpterin dimethyltransferase [EC:2.1.1.-] (K06937)
					Bin27	3300029625 assembled Ga0311297_102854710	Ga0311297_102854710	DNA helicase HerA-like ATPase/DNA helicase HerA-like ATPase/predicted RNase H-like nuclease (RuvC/YqgF family)		Bin82.1	KO:K06940	uncharacterized protein (K06940)
					Bin27	3300029625 assembled Ga0311297_102854711	Ga0311297_102854711	quercetin dioxygenase-like cupin family protein		Bin82.1	KO:K06942	ribosome-binding ATPase (ychF)
					Bin27	3300029625 assembled Ga0311297_102854712	Ga0311297_102854712	hypothetical membrane protein		Bin82.1	KO:K06943	nucleolar GTP-binding protein (NOG1)
					Bin27	3300029625 assembled Ga0311297_102854713	Ga0311297_102854713	carbon-monoxide dehydrogenase catalytic subunit		Bin82.1	KO:K06944	uncharacterized protein (K06944)
					Bin27	3300029625 assembled Ga0311297_102854714	Ga0311297_102854714	bifunctional DNA-binding transcriptional regulator/antitoxin component of YhaV-PrlF toxin-antitoxin module		Bin82.1	KO:K06953	uncharacterized protein (K06953)
					Bin27	3300029625 assembled Ga0311297_102854715	Ga0311297_102854715	DNA-binding protein		Bin82.1	KO:K06963	tRNA acetyltransferase TAN1 (TAN1, THUMPD1)
					Bin27	3300029625 assembled Ga0311297_102854716	Ga0311297_102854716	uncharacterized protein DUF4013		Bin82.1	KO:K06965	protein pelota (PELO, DOM34, pelA)
					Bin27	3300029625 assembled Ga0311297_10285472	Ga0311297_10285472	ABC-2 type transport system permease protein		Bin82.1	KO:K06981	isopentenyl phosphate kinase [EC:2.7.4.26] (ipk)
					Bin27	3300029625 assembled Ga0311297_10285473	Ga0311297_10285473	ABC-2 type transport system ATP-binding protein		Bin82.1	KO:K06982	pantoate kinase [EC:2.7.1.169] (pok)
					Bin27	3300029625 assembled Ga0311297_10285474	Ga0311297_10285474	thiaminase/transcriptional activator TenA		Bin82.1	KO:K06983	uncharacterized protein (K06983)
					Bin27	3300029625 assembled Ga0311297_10285475	Ga0311297_10285475	purine-cytosine permease-like protein		Bin82.1	KO:K07006	uncharacterized protein (K07006)
					Bin27	3300029625 assembled Ga0311297_10285476	Ga0311297_10285476	hypothetical protein		Bin82.1	KO:K07008	gamma-glutamyl hercynylcysteine S-oxide hydrolase [EC:3.5.1.118] (egtC)
					Bin27	3300029625 assembled Ga0311297_10285477	Ga0311297_10285477	5'-methylthioadenosine phosphorylase		Bin82.1	KO:K07024	uncharacterized protein (K07024)
					Bin27	3300029625 assembled Ga0311297_10285478	Ga0311297_10285478	hypothetical protein		Bin82.1	KO:K07025	putative hydrolase of the HAD superfamily (K07025)
					Bin27	3300029625 assembled Ga0311297_10285479	Ga0311297_10285479	2-isopropylmalate synthase		Bin82.1	KO:K07041	uncharacterized protein (K07041)
					Bin27	3300029625 assembled Ga0311297_10369411	Ga0311297_10369411	translation initiation factor 5B		Bin82.1	KO:K07051	uncharacterized protein (K07051)
					Bin27	3300029625 assembled Ga0311297_103694110	Ga0311297_103694110	glutamate dehydrogenase		Bin82.1	KO:K07053	uncharacterized protein (K07053)
					Bin27	3300029625 assembled Ga0311297_103694111	Ga0311297_103694111	ribosomal protein S24E		Bin82.1	KO:K07059	uncharacterized protein (K07059)
					Bin27	3300029625 assembled Ga0311297_103694112	Ga0311297_103694112	N6-L-threonylcarbamoyladenine synthase		Bin82.1	KO:K07060	endoribonuclease Nob1 [EC:3.1.-.-] (nob1)
					Bin27	3300029625 assembled Ga0311297_103694113	Ga0311297_103694113	TP53 regulating kinase-like protein		Bin82.1	KO:K07064	uncharacterized protein (K07064)
					Bin27	3300029625 assembled Ga0311297_103694114	Ga0311297_103694114	XTP/dITP diphosphohydrolase		Bin82.1	KO:K07066	uncharacterized protein (K07066)
					Bin27	3300029625 assembled Ga0311297_103694115	Ga0311297_103694115	small subunit ribosomal protein S15		Bin82.1	KO:K07068	uncharacterized protein (K07068)
					Bin27	3300029625 assembled Ga0311297_103694116	Ga0311297_103694116	RecJ-like exonuclease		Bin82.1	KO:K07073	uncharacterized protein (K07073)
					Bin27	3300029625 assembled Ga0311297_103694117	Ga0311297_103694117	hypothetical protein		Bin82.1	KO:K07075	uncharacterized protein (K07075)
					Bin27	3300029625 assembled Ga0311297_103694118	Ga0311297_103694118	small subunit ribosomal protein S3Ae		Bin82.1	KO:K07076	uncharacterized protein (K07076)
					Bin27	3300029625 assembled Ga0311297_103694119	Ga0311297_103694119	phosphoglucosamine mutase		Bin82.1	KO:K07080	uncharacterized protein (K07080)
					Bin27	3300029625 assembled Ga0311297_10369412	Ga0311297_10369412	small subunit ribosomal protein S6e		Bin82.1	KO:K07090	uncharacterized protein (K07090)
					Bin27	3300029625 assembled Ga0311297_103694120	Ga0311297_103694120	bifunctional UDP-N-acetylglucosamine pyrophosphorylase/glucosamine-1-phosphate N-acetyltransferase		Bin82.1	KO:K07096	uncharacterized protein (K07096)
					Bin27	3300029625 assembled Ga0311297_103694121	Ga0311297_103694121	radical SAM superfamily enzyme YgiQ (UPF0313 family)		Bin82.1	KO:K07101	uncharacterized protein (K07101)
					Bin27	3300029625 assembled Ga0311297_103694122	Ga0311297_103694122	hypothetical protein		Bin82.1	KO:K07103	uncharacterized protein (K07103)
					Bin27	3300029625 assembled Ga0311297_103694123	Ga0311297_103694123	hypothetical protein		Bin82.1	KO:K07108	uncharacterized protein (K07108)
					Bin27	3300029625 assembled Ga0311297_103694124	Ga0311297_103694124	D-3-phosphoglycerate dehydrogenase		Bin82.1	KO:K07123	uncharacterized protein (K07123)
					Bin27	3300029625 assembled Ga0311297_103694125	Ga0311297_103694125	large subunit ribosomal protein L15e		Bin82.1	KO:K07129	uncharacterized protein (K07129)
					Bin27	3300029625 assembled Ga0311297_103694126	Ga0311297_103694126	hypothetical protein		Bin82.1	KO:K07133	uncharacterized protein (K07133)
					Bin27	3300029625 assembled Ga0311297_103694127	Ga0311297_103694127	hypothetical protein		Bin82.1	KO:K07137	uncharacterized protein (K07137)
					Bin27	3300029625 assembled Ga0311297_103694128	Ga0311297_103694128	isopropylmalate/homocitrate/citramalate synthase		Bin82.1	KO:K07138	uncharacterized protein (K07138)
					Bin27	3300029625 assembled Ga0311297_103694129	Ga0311297_103694129	CBS domain-containing protein/CBS domain-containing protein		Bin82.1	KO:K07143	UPF0148 protein (K07143)
					Bin27	3300029625 assembled Ga0311297_10369413	Ga0311297_10369413	translation initiation factor 2 subunit 3		Bin82.1	KO:K07158	uncharacterized protein (K07158)
					Bin27	3300029625 assembled Ga0311297_103694130	Ga0311297_103694130	proteasome alpha subunit		Bin82.1	KO:K07159	uncharacterized protein (K07159)
					Bin27	3300029625 assembled Ga0311297_103694131	Ga0311297_103694131	ribosome maturation protein SDO1		Bin82.1	KO:K07219	putative molybdopterin biosynthesis protein (K07219)
					Bin27	3300029625 assembled Ga0311297_103694132	Ga0311297_103694132	exosome complex component RRP4		Bin82.1	KO:K07250	4-aminobutyrate aminotransferase / (S)-3-amino-2-methylpropionate transaminase [EC:2.6.1.19 2.6.1.22] (gabT)
					Bin27	3300029625 assembled Ga0311297_103694133	Ga0311297_103694133	exosome complex component RRP41		Bin82.1	KO:K07254	tRNA (cytidine56-2'-O)-methyltransferase [EC:2.1.1.206] (atrm56)
					Bin27	3300029625 assembled Ga0311297_103694134	Ga0311297_103694134	exosome complex component RRP42		Bin82.1	KO:K07325	archaeal flagellin FlaB (flaB-A, flaB)
					Bin27	3300029625 assembled Ga0311297_103694135	Ga0311297_103694135	large subunit ribosomal protein L37Ae		Bin82.1	KO:K07331	archaeal flagellar protein FlaH (flaH-A, flaH)
					Bin27	3300029625 assembled Ga0311297_103694136	Ga0311297_103694136	rRNA maturation protein Rpf1		Bin82.1	KO:K07332	archaeal flagellar protein FlaI (flaI-A, flaI)
					Bin27	3300029625 assembled Ga0311297_103694137	Ga0311297_103694137	tRNA threonylcarbamoyladenosine modification (KEOPS) complex Pcc1 subunit		Bin82.1	KO:K07333	archaeal flagellar protein FlaJ (flaJ-A, flaJ)
					Bin27	3300029625 assembled Ga0311297_103694138	Ga0311297_103694138	prefoldin beta subunit		Bin82.1	KO:K07397	putative redox protein (yhfA)
					Bin27	3300029625 assembled Ga0311297_103694139	Ga0311297_103694139	uncharacterized protein DUF3194		Bin82.1	KO:K07403	membrane-bound serine protease (ClpP class) (nfeD)
					Bin27	3300029625 assembled Ga0311297_10369414	Ga0311297_10369414	hypothetical protein		Bin82.1	KO:K07405	alpha-amylase [EC:3.2.1.1] (E3.2.1.1A)
					Bin27	3300029625 assembled Ga0311297_103694140	Ga0311297_103694140	nanoRNase/pAp phosphatase (c-di-AMP/oligoRNAs hydrolase)		Bin82.1	KO:K07446	tRNA (guanine10-N2)-dimethyltransferase [EC:2.1.1.213] (trm-G10)
					Bin27	3300029625 assembled Ga0311297_103694141	Ga0311297_103694141	energy-coupling factor transport system ATP-binding protein/energy-coupling factor transport system ATP-binding protein		Bin82.1	KO:K07450	putative resolvase (K07450)
					Bin27	3300029625 assembled Ga0311297_103694142	Ga0311297_103694142	energy-coupling factor transport system ATP-binding protein		Bin82.1	KO:K07463	archaea-specific RecJ-like exonuclease (K07463)
					Bin27	3300029625 assembled Ga0311297_103694143	Ga0311297_103694143	energy-coupling factor transport system permease protein		Bin82.1	KO:K07464	CRISPR-associated exonuclease Cas4 [EC:3.1.12.1] (cas4)
					Bin27	3300029625 assembled Ga0311297_103694144	Ga0311297_103694144	6-phospho-3-hexuloisomerase		Bin82.1	KO:K07472	TBP-interacting protein (TIP49)
					Bin27	3300029625 assembled Ga0311297_103694145	Ga0311297_103694145	elongation factor 2		Bin82.1	KO:K07477	translin (K07477)
					Bin27	3300029625 assembled Ga0311297_103694146	Ga0311297_103694146	hypothetical protein		Bin82.1	KO:K07496	putative transposase (K07496)
					Bin27	3300029625 assembled Ga0311297_103694147	Ga0311297_103694147	NAD-dependent deacetylase		Bin82.1	KO:K07558	tRNA nucleotidyltransferase (CCA-adding enzyme) [EC:2.7.7.72] (K07558, cca)
					Bin27	3300029625 assembled Ga0311297_103694148	Ga0311297_103694148	rRNA small subunit pseudouridine methyltransferase Nep1		Bin82.1	KO:K07561	2-(3-amino-3-carboxypropyl)histidine synthase [EC:2.5.1.108] (dph2, DPH1)
					Bin27	3300029625 assembled Ga0311297_103694149	Ga0311297_103694149	small subunit ribosomal protein S19e		Bin82.1	KO:K07566	L-threonylcarbamoyladenylate synthase [EC:2.7.7.87] (tsaC, rimN, SUA5)
					Bin27	3300029625 assembled Ga0311297_10369415	Ga0311297_10369415	rubrerythrin		Bin82.1	KO:K07572	putative nucleotide binding protein (K07572)
					Bin27	3300029625 assembled Ga0311297_103694150	Ga0311297_103694150	programmed cell death protein 5		Bin82.1	KO:K07573	exosome complex component CSL4 (CSL4, EXOSC1)
					Bin27	3300029625 assembled Ga0311297_103694151	Ga0311297_103694151	large subunit ribosomal protein L39e		Bin82.1	KO:K07575	PUA domain protein (K07575)
					Bin27	3300029625 assembled Ga0311297_103694152	Ga0311297_103694152	hypothetical protein		Bin82.1	KO:K07577	putative mRNA 3-end processing factor (K07577)
					Bin27	3300029625 assembled Ga0311297_10369416	Ga0311297_10369416	hypothetical protein		Bin82.1	KO:K07579	putative methylase (K07579)
					Bin27	3300029625 assembled Ga0311297_10369417	Ga0311297_10369417	DNA-directed RNA polymerase subunit E'		Bin82.1	KO:K07580	Zn-ribbon RNA-binding protein (K07580)
					Bin27	3300029625 assembled Ga0311297_10369418	Ga0311297_10369418	DNA-directed RNA polymerase subunit E"		Bin82.1	KO:K07581	RNA-binding protein (K07581)
					Bin27	3300029625 assembled Ga0311297_10369419	Ga0311297_10369419	hypothetical protein		Bin82.1	KO:K07583	tRNA pseudouridine synthase 10 [EC:5.4.99.-] (PUS10)
					Bin27	3300029625 assembled Ga0311297_10498151	Ga0311297_10498151	hypothetical protein		Bin82.1	KO:K07587	O-phosphoseryl-tRNA synthetase [EC:6.1.1.27] (sepRS)
					Bin27	3300029625 assembled Ga0311297_104981510	Ga0311297_104981510	L-fuculose-phosphate aldolase		Bin82.1	KO:K07722	CopG family transcriptional regulator, nickel-responsive regulator (nikR)
					Bin27	3300029625 assembled Ga0311297_104981511	Ga0311297_104981511	seryl-tRNA synthetase		Bin82.1	KO:K07731	putative transcriptional regulator (K07731)
					Bin27	3300029625 assembled Ga0311297_104981512	Ga0311297_104981512	hypothetical protein		Bin82.1	KO:K07732	riboflavin kinase, archaea type [EC:2.7.1.161] (rfk)
					Bin27	3300029625 assembled Ga0311297_104981513	Ga0311297_104981513	pyrophosphatase PpaX		Bin82.1	KO:K07739	elongator complex protein 3 [EC:2.3.1.48] (ELP3, KAT9)
					Bin27	3300029625 assembled Ga0311297_104981514	Ga0311297_104981514	predicted hydrocarbon binding protein		Bin82.1	KO:K07744	transcriptional regulator (K07744)
					Bin27	3300029625 assembled Ga0311297_104981515	Ga0311297_104981515	circadian clock protein KaiC		Bin82.1	KO:K07745	transcriptional regulator (K07745)
					Bin27	3300029625 assembled Ga0311297_104981516	Ga0311297_104981516	hypothetical protein		Bin82.1	KO:K08094	6-phospho-3-hexuloisomerase [EC:5.3.1.27] (hxlB)
					Bin27	3300029625 assembled Ga0311297_104981517	Ga0311297_104981517	riboflavin transporter FmnP		Bin82.1	KO:K08264	heterodisulfide reductase subunit D [EC:1.8.98.1] (hdrD)
					Bin27	3300029625 assembled Ga0311297_104981518	Ga0311297_104981518	hypothetical protein		Bin82.1	KO:K08289	phosphoribosylglycinamide formyltransferase 2 [EC:2.1.2.2] (purT)
					Bin27	3300029625 assembled Ga0311297_104981519	Ga0311297_104981519	uncharacterized protein YqgV (UPF0045/DUF77 family)		Bin82.1	KO:K08310	dATP pyrophosphohydrolase [EC:3.6.1.-] (nudB, ntpA)
					Bin27	3300029625 assembled Ga0311297_10498152	Ga0311297_10498152	hypothetical protein		Bin82.1	KO:K08315	hydrogenase 3 maturation protease [EC:3.4.23.51] (hycI)
					Bin27	3300029625 assembled Ga0311297_104981520	Ga0311297_104981520	stage II sporulation protein M		Bin82.1	KO:K08681	5'-phosphate synthase pdxT subunit [EC:4.3.3.6] (pdxT, pdx2)
					Bin27	3300029625 assembled Ga0311297_104981521	Ga0311297_104981521	hypothetical protein		Bin82.1	KO:K08851	TP53 regulating kinase and related kinases [EC:2.7.11.1] (TP53RK, PRPK, BUD32)
					Bin27	3300029625 assembled Ga0311297_10498153	Ga0311297_10498153	methanogen homoaconitase small subunit		Bin82.1	KO:K08963	methylthioribose-1-phosphate isomerase [EC:5.3.1.23] (mtnA)
					Bin27	3300029625 assembled Ga0311297_10498154	Ga0311297_10498154	3-isopropylmalate/(R)-2-methylmalate dehydratase large subunit		Bin82.1	KO:K09003	uncharacterized protein (K09003)
					Bin27	3300029625 assembled Ga0311297_10498155	Ga0311297_10498155	CopG family nickel-responsive transcriptional regulator		Bin82.1	KO:K09120	uncharacterized protein (K09120)
					Bin27	3300029625 assembled Ga0311297_10498156	Ga0311297_10498156	division protein CdvB (Snf7/Vps24/ESCRT-III family)		Bin82.1	KO:K09122	uncharacterized protein (K09122)
					Bin27	3300029625 assembled Ga0311297_10498157	Ga0311297_10498157	nucleotide-binding universal stress UspA family protein		Bin82.1	KO:K09123	uncharacterized protein (K09123)
					Bin27	3300029625 assembled Ga0311297_10498158	Ga0311297_10498158	thiamine biosynthesis protein ThiI		Bin82.1	KO:K09128	uncharacterized protein (K09128)
					Bin27	3300029625 assembled Ga0311297_10498159	Ga0311297_10498159	thiamine biosynthesis protein ThiI		Bin82.1	KO:K09129	uncharacterized protein (K09129)
					Bin27	3300029625 assembled Ga0311297_10593971	Ga0311297_10593971	glycerol-1-phosphate dehydrogenase [NAD(P)+]		Bin82.1	KO:K09134	uncharacterized protein (K09134)
					Bin27	3300029625 assembled Ga0311297_105939710	Ga0311297_105939710	acetyltransferase (GNAT) family protein		Bin82.1	KO:K09136	ribosomal protein S12 methylthiotransferase accessory factor (ycaO)
					Bin27	3300029625 assembled Ga0311297_1059397100	Ga0311297_1059397100	glycosyltransferase involved in cell wall biosynthesis		Bin82.1	KO:K09141	uncharacterized protein (K09141)
					Bin27	3300029625 assembled Ga0311297_1059397101	Ga0311297_1059397101	glycogen debranching enzyme		Bin82.1	KO:K09142	uncharacterized protein (K09142)
					Bin27	3300029625 assembled Ga0311297_1059397102	Ga0311297_1059397102	hypothetical protein		Bin82.1	KO:K09143	uncharacterized protein (K09143)
					Bin27	3300029625 assembled Ga0311297_1059397103	Ga0311297_1059397103	predicted transcriptional regulator		Bin82.1	KO:K09147	uncharacterized protein (K09147)
					Bin27	3300029625 assembled Ga0311297_1059397104	Ga0311297_1059397104	glycosyl transferase family 4		Bin82.1	KO:K09155	uncharacterized protein (K09155)
					Bin27	3300029625 assembled Ga0311297_1059397105	Ga0311297_1059397105	glycogen(starch) synthase		Bin82.1	KO:K09482	glutamyl-tRNA(Gln) amidotransferase subunit D [EC:6.3.5.7] (gatD)
					Bin27	3300029625 assembled Ga0311297_1059397106	Ga0311297_1059397106	glucokinase		Bin82.1	KO:K09516	all-trans-retinol 13,14-reductase [EC:1.3.99.23] (RETSAT)
					Bin27	3300029625 assembled Ga0311297_1059397107	Ga0311297_1059397107	molybdate transport system regulatory protein		Bin82.1	KO:K09711	uncharacterized protein (K09711)
					Bin27	3300029625 assembled Ga0311297_1059397108	Ga0311297_1059397108	tungstate transport system substrate-binding protein		Bin82.1	KO:K09716	D-aminoacyl-tRNA deacylase [EC:3.1.1.96] (dtdA, GEK1)
					Bin27	3300029625 assembled Ga0311297_1059397109	Ga0311297_1059397109	tungstate transport system permease protein		Bin82.1	KO:K09721	uncharacterized protein (K09721)
					Bin27	3300029625 assembled Ga0311297_105939711	Ga0311297_105939711	cysteinyl-tRNA synthetase		Bin82.1	KO:K09722	4-phosphopantoate---beta-alanine ligase [EC:6.3.2.36] (K09722, pps)
					Bin27	3300029625 assembled Ga0311297_1059397110	Ga0311297_1059397110	tungstate transport system ATP-binding protein		Bin82.1	KO:K09723	DNA replication factor GINS (ginS)
					Bin27	3300029625 assembled Ga0311297_1059397111	Ga0311297_1059397111	hypothetical protein		Bin82.1	KO:K09728	uncharacterized protein (K09728)
					Bin27	3300029625 assembled Ga0311297_1059397112	Ga0311297_1059397112	putative transposase		Bin82.1	KO:K09730	uncharacterized protein (K09730)
					Bin27	3300029625 assembled Ga0311297_1059397113	Ga0311297_1059397113	hypothetical protein		Bin82.1	KO:K09735	uncharacterized protein (K09735)
					Bin27	3300029625 assembled Ga0311297_105939712	Ga0311297_105939712	lysyl-tRNA synthetase class 1		Bin82.1	KO:K09736	uncharacterized protein (K09736)
					Bin27	3300029625 assembled Ga0311297_105939713	Ga0311297_105939713	7,8-dihydroneopterin 2',3'-cyclic phosphate phosphodiesterase		Bin82.1	KO:K09738	uncharacterized protein (K09738)
					Bin27	3300029625 assembled Ga0311297_105939714	Ga0311297_105939714	hypothetical protein		Bin82.1	KO:K09740	uncharacterized protein (K09740)
					Bin27	3300029625 assembled Ga0311297_105939715	Ga0311297_105939715	glutamate synthase domain-containing protein 2		Bin82.1	KO:K09951	CRISPR-associated protein Cas2 (cas2)
					Bin27	3300029625 assembled Ga0311297_105939716	Ga0311297_105939716	rubrerythrin		Bin82.1	KO:K10540	methyl-galactoside transport system substrate-binding protein (mglB)
					Bin27	3300029625 assembled Ga0311297_105939717	Ga0311297_105939717	pyridoxamine 5'-phosphate oxidase		Bin82.1	KO:K10541	methyl-galactoside transport system permease protein (mglC)
					Bin27	3300029625 assembled Ga0311297_105939718	Ga0311297_105939718	NAD-dependent dihydropyrimidine dehydrogenase PreA subunit		Bin82.1	KO:K10542	methyl-galactoside transport system ATP-binding protein [EC:3.6.3.17] (mglA)
					Bin27	3300029625 assembled Ga0311297_105939719	Ga0311297_105939719	endonuclease-3		Bin82.1	KO:K10725	archaeal cell division control protein 6 (cdc6A)
					Bin27	3300029625 assembled Ga0311297_10593972	Ga0311297_10593972	proteasome beta subunit		Bin82.1	KO:K10726	replicative DNA helicase Mcm [EC:3.6.4.-] (mcm, cdc21)
					Bin27	3300029625 assembled Ga0311297_105939720	Ga0311297_105939720	division protein CdvB (Snf7/Vps24/ESCRT-III family)		Bin82.1	KO:K10747	DNA ligase 1 [EC:6.5.1.1 6.5.1.6 6.5.1.7] (LIG1)
					Bin27	3300029625 assembled Ga0311297_105939721	Ga0311297_105939721	methionyl aminopeptidase		Bin82.1	KO:K10773	endonuclease III [EC:4.2.99.18] (NTH)
					Bin27	3300029625 assembled Ga0311297_105939722	Ga0311297_105939722	dCTP deaminase		Bin82.1	KO:K10896	fanconi anemia group M protein (FANCM)
					Bin27	3300029625 assembled Ga0311297_105939723	Ga0311297_105939723	PUA domain protein		Bin82.1	KO:K10907	aminotransferase [EC:2.6.1.-] (K10907)
					Bin27	3300029625 assembled Ga0311297_105939724	Ga0311297_105939724	small nuclear ribonucleoprotein		Bin82.1	KO:K10956	protein transport protein SEC61 subunit alpha (SEC61A)
					Bin27	3300029625 assembled Ga0311297_105939725	Ga0311297_105939725	large subunit ribosomal protein L37e		Bin82.1	KO:K10977	methanogen homocitrate synthase [EC:2.3.3.14 2.3.3.-] (aksA)
					Bin27	3300029625 assembled Ga0311297_105939726	Ga0311297_105939726	hypothetical protein		Bin82.1	KO:K11130	H/ACA ribonucleoprotein complex subunit 3 (NOP10, NOLA3)
					Bin27	3300029625 assembled Ga0311297_105939727	Ga0311297_105939727	hypothetical protein		Bin82.1	KO:K11261	formylmethanofuran dehydrogenase subunit E [EC:1.2.99.5] (fwdE, fmdE)
					Bin27	3300029625 assembled Ga0311297_105939728	Ga0311297_105939728	two-component system NtrC family response regulator		Bin82.1	KO:K11600	exosome complex component RRP41 (RRP41, EXOSC4, SKI6)
					Bin27	3300029625 assembled Ga0311297_105939729	Ga0311297_105939729	phosphonoacetate hydrolase		Bin82.1	KO:K11996	adenylyltransferase and sulfurtransferase (MOCS3, UBA4, moeB)
					Bin27	3300029625 assembled Ga0311297_10593973	Ga0311297_10593973	hypothetical protein		Bin82.1	KO:K12143	hydrogenase-4 component H (hyfH)
					Bin27	3300029625 assembled Ga0311297_105939730	Ga0311297_105939730	4-aminobutyrate aminotransferase		Bin82.1	KO:K12410	NAD-dependent deacetylase [EC:3.5.1.-] (npdA)
					Bin27	3300029625 assembled Ga0311297_105939731	Ga0311297_105939731	predicted DNA binding protein		Bin82.1	KO:K12589	exosome complex component RRP42 (RRP42, EXOSC7)
					Bin27	3300029625 assembled Ga0311297_105939732	Ga0311297_105939732	phosphonoacetaldehyde hydrolase		Bin82.1	KO:K13038	phosphopantothenoylcysteine decarboxylase / phosphopantothenate--cysteine ligase [EC:4.1.1.36 6.3.2.5] (coaBC, dfp)
					Bin27	3300029625 assembled Ga0311297_105939733	Ga0311297_105939733	glutamate-1-semialdehyde 2,1-aminomutase		Bin82.1	KO:K13057	trehalose synthase [EC:2.4.1.245] (treT)
					Bin27	3300029625 assembled Ga0311297_105939734	Ga0311297_105939734	sugar phosphate permease		Bin82.1	KO:K13280	signal peptidase, endoplasmic reticulum-type [EC:3.4.-.-] (SEC11, sipW)
					Bin27	3300029625 assembled Ga0311297_105939735	Ga0311297_105939735	CopG family nickel-responsive transcriptional regulator		Bin82.1	KO:K13525	transitional endoplasmic reticulum ATPase (VCP, CDC48)
					Bin27	3300029625 assembled Ga0311297_105939736	Ga0311297_105939736	zinc transport system permease protein		Bin82.1	KO:K13787	geranylgeranyl diphosphate synthase, type I [EC:2.5.1.1 2.5.1.10 2.5.1.29] (idsA)
					Bin27	3300029625 assembled Ga0311297_105939737	Ga0311297_105939737	zinc transport system ATP-binding protein		Bin82.1	KO:K13798	DNA-directed RNA polymerase subunit B [EC:2.7.7.6] (K13798, rpoB)
					Bin27	3300029625 assembled Ga0311297_105939738	Ga0311297_105939738	zinc transport system substrate-binding protein		Bin82.1	KO:K13953	alcohol dehydrogenase, propanol-preferring [EC:1.1.1.1] (adhP)
					Bin27	3300029625 assembled Ga0311297_105939739	Ga0311297_105939739	Mg2+-importing ATPase		Bin82.1	KO:K13954	alcohol dehydrogenase [EC:1.1.1.1] (yiaY)
					Bin27	3300029625 assembled Ga0311297_10593974	Ga0311297_10593974	hypothetical protein		Bin82.1	KO:K13993	HSP20 family protein (HSP20)
					Bin27	3300029625 assembled Ga0311297_105939740	Ga0311297_105939740	hypothetical protein		Bin82.1	KO:K14080	[methyl-Co(III) methanol-specific corrinoid protein]:coenzyme M methyltransferase [EC:2.1.1.246] (mtaA)
					Bin27	3300029625 assembled Ga0311297_105939741	Ga0311297_105939741	glutaredoxin		Bin82.1	KO:K14084	trimethylamine corrinoid protein (mttC)
					Bin27	3300029625 assembled Ga0311297_105939742	Ga0311297_105939742	nitroreductase		Bin82.1	KO:K14110	energy-converting hydrogenase B subunit A (ehbA)
					Bin27	3300029625 assembled Ga0311297_105939743	Ga0311297_105939743	endonuclease III		Bin82.1	KO:K14111	energy-converting hydrogenase B subunit B (ehbB)
					Bin27	3300029625 assembled Ga0311297_105939744	Ga0311297_105939744	wyosine [tRNA(Phe)-imidazoG37] synthetase (radical SAM superfamily)		Bin82.1	KO:K14113	energy-converting hydrogenase B subunit D (ehbD)
					Bin27	3300029625 assembled Ga0311297_105939745	Ga0311297_105939745	predicted Fe-Mo cluster-binding NifX family protein		Bin82.1	KO:K14114	energy-converting hydrogenase B subunit E (ehbE)
					Bin27	3300029625 assembled Ga0311297_105939746	Ga0311297_105939746	pyruvate,water dikinase		Bin82.1	KO:K14115	energy-converting hydrogenase B subunit F (ehbF)
					Bin27	3300029625 assembled Ga0311297_105939747	Ga0311297_105939747	hypothetical protein		Bin82.1	KO:K14120	energy-converting hydrogenase B subunit K (ehbK)
					Bin27	3300029625 assembled Ga0311297_105939748	Ga0311297_105939748	hypothetical protein		Bin82.1	KO:K14121	energy-converting hydrogenase B subunit L (ehbL)
					Bin27	3300029625 assembled Ga0311297_105939749	Ga0311297_105939749	NAD(P)H-quinone oxidoreductase subunit I/formate hydrogenlyase subunit 6		Bin82.1	KO:K14122	energy-converting hydrogenase B subunit M (ehbM)
					Bin27	3300029625 assembled Ga0311297_10593975	Ga0311297_10593975	hypothetical protein		Bin82.1	KO:K14123	energy-converting hydrogenase B subunit N (ehbN)
					Bin27	3300029625 assembled Ga0311297_105939750	Ga0311297_105939750	NADH-quinone oxidoreductase subunit H		Bin82.1	KO:K14124	energy-converting hydrogenase B subunit O (ehbO)
					Bin27	3300029625 assembled Ga0311297_105939751	Ga0311297_105939751	NADH-quinone oxidoreductase subunit D		Bin82.1	KO:K14392	sodium/pantothenate symporter (panF)
					Bin27	3300029625 assembled Ga0311297_105939752	Ga0311297_105939752	NADH-quinone oxidoreductase subunit C		Bin82.1	KO:K14415	tRNA-splicing ligase RtcB [EC:6.5.1.3] (RTCB, rtcB)
					Bin27	3300029625 assembled Ga0311297_105939753	Ga0311297_105939753	membrane-bound hydrogenase subunit mbhJ		Bin82.1	KO:K14564	nucleolar protein 56 (NOP56)
					Bin27	3300029625 assembled Ga0311297_105939754	Ga0311297_105939754	NADH:ubiquinone oxidoreductase subunit 3 (subunit A)		Bin82.1	KO:K14568	rRNA small subunit pseudouridine methyltransferase Nep1 [EC:2.1.1.260] (EMG1, NEP1)
					Bin27	3300029625 assembled Ga0311297_105939755	Ga0311297_105939755	NADH-quinone oxidoreductase subunit J		Bin82.1	KO:K14574	ribosome maturation protein SDO1 (SDO1, SBDS)
					Bin27	3300029625 assembled Ga0311297_105939756	Ga0311297_105939756	hypothetical protein		Bin82.1	KO:K14656	FAD synthetase (ribL)
					Bin27	3300029625 assembled Ga0311297_105939757	Ga0311297_105939757	NADH-quinone oxidoreductase subunit K		Bin82.1	KO:K15342	CRISP-associated protein Cas1 (cas1)
					Bin27	3300029625 assembled Ga0311297_105939758	Ga0311297_105939758	NADH-quinone oxidoreductase subunit M/multicomponent Na+:H+ antiporter subunit D		Bin82.1	KO:K15429	tRNA (guanine37-N1)-methyltransferase [EC:2.1.1.228] (TRM5, TRMT5)
					Bin27	3300029625 assembled Ga0311297_105939759	Ga0311297_105939759	NADH-quinone oxidoreductase subunit L		Bin82.1	KO:K15449	tRNA wybutosine-synthesizing protein 1 [EC:4.1.3.44] (TYW1)
					Bin27	3300029625 assembled Ga0311297_10593976	Ga0311297_10593976	hypothetical protein		Bin82.1	KO:K15888	tritrans,polycis-undecaprenyl-diphosphate synthase [geranylgeranyl-diphosphate specific] [EC:2.5.1.89] (E2.5.1.89)
					Bin27	3300029625 assembled Ga0311297_105939760	Ga0311297_105939760	NADH-quinone oxidoreductase subunit M		Bin82.1	KO:K15904	bifunctional N6-L-threonylcarbamoyladenine synthase / protein kinase Bud32 [EC:2.3.1.234 2.7.11.1] (kae1-bud32)
					Bin27	3300029625 assembled Ga0311297_105939761	Ga0311297_105939761	putative mRNA 3-end processing factor		Bin82.1	KO:K16150	glycogen(starch) synthase [EC:2.4.1.11] (K16150)
					Bin27	3300029625 assembled Ga0311297_105939762	Ga0311297_105939762	uncharacterized protein		Bin82.1	KO:K16176	methylamine---corrinoid protein Co-methyltransferase [EC:2.1.1.248] (mtmB)
					Bin27	3300029625 assembled Ga0311297_105939763	Ga0311297_105939763	hypothetical protein		Bin82.1	KO:K16179	dimethylamine corrinoid protein (mtbC)
					Bin27	3300029625 assembled Ga0311297_105939764	Ga0311297_105939764	7-cyano-7-deazaguanine tRNA-ribosyltransferase		Bin82.1	KO:K16317	tRNA (pseudouridine54-N1)-methyltransferase [EC:2.1.1.257] (trmY)
					Bin27	3300029625 assembled Ga0311297_105939765	Ga0311297_105939765	RNA-processing ribonucleoprotein Sm-like component		Bin82.1	KO:K16318	tRNA (guanine6-N2)-methyltransferase [EC:2.1.1.256] (trm14)
					Bin27	3300029625 assembled Ga0311297_105939766	Ga0311297_105939766	hypothetical protein		Bin82.1	KO:K16785	energy-coupling factor transport system permease protein (ecfT)
					Bin27	3300029625 assembled Ga0311297_105939767	Ga0311297_105939767	transcription initiation factor TFIIIB Brf1 subunit/transcription initiation factor TFIIB		Bin82.1	KO:K16786	energy-coupling factor transport system ATP-binding protein [EC:3.6.3.-] (ecfA1)
					Bin27	3300029625 assembled Ga0311297_105939768	Ga0311297_105939768	hypothetical protein		Bin82.1	KO:K16787	energy-coupling factor transport system ATP-binding protein [EC:3.6.3.-] (ecfA2)
					Bin27	3300029625 assembled Ga0311297_105939769	Ga0311297_105939769	hypothetical protein		Bin82.1	KO:K16913	proline-, glutamic acid- and leucine-rich protein 1 (PELP1, MNAR)
					Bin27	3300029625 assembled Ga0311297_10593977	Ga0311297_10593977	hypothetical protein		Bin82.1	KO:K16928	energy-coupling factor transport system substrate-specific component (mtaT)
					Bin27	3300029625 assembled Ga0311297_105939770	Ga0311297_105939770	hypothetical protein		Bin82.1	KO:K17104	phosphoglycerol geranylgeranyltransferase [EC:2.5.1.41] (E2.5.1.41)
					Bin27	3300029625 assembled Ga0311297_105939771	Ga0311297_105939771	type IV secretory pathway ATPase VirB11/archaellum biosynthesis ATPase		Bin82.1	KO:K17105	geranylgeranylglycerol-phosphate geranylgeranyltransferase [EC:2.5.1.42] (E2.5.1.42)
					Bin27	3300029625 assembled Ga0311297_105939772	Ga0311297_105939772	hypothetical protein		Bin82.1	KO:K17487	7,8-dihydroneopterin 2',3'-cyclic phosphate phosphodiesterase [EC:3.1.4.56] (E3.1.4.56, mptB)
					Bin27	3300029625 assembled Ga0311297_105939773	Ga0311297_105939773	hypothetical protein		Bin82.1	KO:K17686	Cu+-exporting ATPase [EC:3.6.3.54] (copA, ATP7)
					Bin27	3300029625 assembled Ga0311297_105939774	Ga0311297_105939774	hypothetical protein		Bin82.1	KO:K17759	NAD(P)H-hydrate epimerase [EC:5.1.99.6] (AIBP, nnrE)
					Bin27	3300029625 assembled Ga0311297_105939775	Ga0311297_105939775	DNA helicase HerA-like ATPase		Bin82.1	KO:K17828	dihydroorotate dehydrogenase (NAD+) catalytic subunit [EC:1.3.1.14] (pyrDI)
					Bin27	3300029625 assembled Ga0311297_105939776	Ga0311297_105939776	adenylate kinase		Bin82.1	KO:K17830	digeranylgeranylglycerophospholipid reductase [EC:1.3.1.101 1.3.7.11] (GGR)
					Bin27	3300029625 assembled Ga0311297_105939777	Ga0311297_105939777	chaperonin GroEL (HSP60 family)		Bin82.1	KO:K17884	archaetidylinositol phosphate synthase [EC:2.7.8.39] (E2.7.8.39)
					Bin27	3300029625 assembled Ga0311297_105939778	Ga0311297_105939778	histone H3/H4		Bin82.1	KO:K18023	membrane-bound hydrogenase subunit mbhJ [EC:1.12.7.2] (mbhJ)
					Bin27	3300029625 assembled Ga0311297_105939779	Ga0311297_105939779	ribosomal protein S17E		Bin82.1	KO:K18209	fumarate reductase (CoM/CoB) subunit A [EC:1.3.4.1] (tfrA)
					Bin27	3300029625 assembled Ga0311297_10593978	Ga0311297_10593978	hypothetical protein		Bin82.1	KO:K18237	ribose 1,5-bisphosphate isomerase [EC:5.3.1.29] (K18237)
					Bin27	3300029625 assembled Ga0311297_105939780	Ga0311297_105939780	ParB-like chromosome segregation protein Spo0J		Bin82.1	KO:K18532	adenylate kinase [EC:2.7.4.3] (AK6, FAP7)
					Bin27	3300029625 assembled Ga0311297_105939781	Ga0311297_105939781	Urm1 (Ubiquitin related modifier) protein		Bin82.1	KO:K18779	7-cyano-7-deazaguanine tRNA-ribosyltransferase [EC:2.4.2.48] (tgtA)
					Bin27	3300029625 assembled Ga0311297_105939782	Ga0311297_105939782	hypothetical protein		Bin82.1	KO:K18882	DNA primase large subunit [EC:2.7.7.-] (priL, pri2, priB)
					Bin27	3300029625 assembled Ga0311297_105939783	Ga0311297_105939783	KEOPS complex subunit Cgi121		Bin82.1	KO:K18931	AMP phosphorylase [EC:2.4.2.57] (ampp)
					Bin27	3300029625 assembled Ga0311297_105939784	Ga0311297_105939784	tRNA(Ser,Leu) C12 N-acetylase TAN1		Bin82.1	KO:K19071	oxalate oxidoreductase subunit beta [EC:1.2.7.10] (oorB)
					Bin27	3300029625 assembled Ga0311297_105939785	Ga0311297_105939785	L-threonylcarbamoyladenylate synthase		Bin82.1	KO:K19085	CRISPR-associated protein Csa1 (csa1)
					Bin27	3300029625 assembled Ga0311297_105939786	Ga0311297_105939786	proline/glutamate/leucine-rich protein 1		Bin82.1	KO:K19710	ATP adenylyltransferase [EC:2.7.7.53] (E2.7.7.53)
					Bin27	3300029625 assembled Ga0311297_105939787	Ga0311297_105939787	DNA-directed RNA polymerase subunit M/transcription elongation factor TFIIS		Bin82.1	KO:K19712	adenosylcobinamide-phosphate guanylyltransferase [EC:2.7.7.62] (cobY)
					Bin27	3300029625 assembled Ga0311297_105939788	Ga0311297_105939788	ATP-binding cassette subfamily E protein 1
					Bin27	3300029625 assembled Ga0311297_105939789	Ga0311297_105939789	heat shock protein HtpX
					Bin27	3300029625 assembled Ga0311297_10593979	Ga0311297_10593979	hypothetical protein
					Bin27	3300029625 assembled Ga0311297_105939790	Ga0311297_105939790	predicted nucleic acid-binding Zn ribbon protein
					Bin27	3300029625 assembled Ga0311297_105939791	Ga0311297_105939791	glycine hydroxymethyltransferase
					Bin27	3300029625 assembled Ga0311297_105939792	Ga0311297_105939792	predicted metal-binding protein
					Bin27	3300029625 assembled Ga0311297_105939793	Ga0311297_105939793	predicted membrane protein
					Bin27	3300029625 assembled Ga0311297_105939794	Ga0311297_105939794	energy-coupling factor transport system ATP-binding protein
					Bin27	3300029625 assembled Ga0311297_105939795	Ga0311297_105939795	energy-coupling factor transport system ATP-binding protein
					Bin27	3300029625 assembled Ga0311297_105939796	Ga0311297_105939796	energy-coupling factor transport system permease protein
					Bin27	3300029625 assembled Ga0311297_105939797	Ga0311297_105939797	hypothetical protein
					Bin27	3300029625 assembled Ga0311297_105939798	Ga0311297_105939798	Mn-dependent DtxR family transcriptional regulator
					Bin27	3300029625 assembled Ga0311297_105939799	Ga0311297_105939799	putative redox protein
					Bin27	3300029625 assembled Ga0311297_10653931	Ga0311297_10653931	putative transposase
					Bin27	3300029625 assembled Ga0311297_106539310	Ga0311297_106539310	pantetheine-phosphate adenylyltransferase
					Bin27	3300029625 assembled Ga0311297_106539311	Ga0311297_106539311	hypothetical protein
					Bin27	3300029625 assembled Ga0311297_106539312	Ga0311297_106539312	hypothetical protein
					Bin27	3300029625 assembled Ga0311297_106539313	Ga0311297_106539313	hypothetical protein
					Bin27	3300029625 assembled Ga0311297_106539314	Ga0311297_106539314	DNA-binding Lrp family transcriptional regulator
					Bin27	3300029625 assembled Ga0311297_106539315	Ga0311297_106539315	hypothetical protein
					Bin27	3300029625 assembled Ga0311297_106539316	Ga0311297_106539316	CBS domain-containing protein/CBS domain-containing protein
					Bin27	3300029625 assembled Ga0311297_106539317	Ga0311297_106539317	hypothetical protein
					Bin27	3300029625 assembled Ga0311297_106539318	Ga0311297_106539318	hypothetical protein
					Bin27	3300029625 assembled Ga0311297_106539319	Ga0311297_106539319	hypothetical protein
					Bin27	3300029625 assembled Ga0311297_10653932	Ga0311297_10653932	uncharacterized protein YbaR (Trm112 family)
					Bin27	3300029625 assembled Ga0311297_106539320	Ga0311297_106539320	hypothetical protein
					Bin27	3300029625 assembled Ga0311297_106539321	Ga0311297_106539321	hypothetical protein
					Bin27	3300029625 assembled Ga0311297_106539322	Ga0311297_106539322	hypothetical protein
					Bin27	3300029625 assembled Ga0311297_106539323	Ga0311297_106539323	myo-inositol-1(or 4)-monophosphatase
					Bin27	3300029625 assembled Ga0311297_106539324	Ga0311297_106539324	aspartate carbamoyltransferase catalytic subunit
					Bin27	3300029625 assembled Ga0311297_106539325	Ga0311297_106539325	aspartate carbamoyltransferase regulatory subunit
					Bin27	3300029625 assembled Ga0311297_106539326	Ga0311297_106539326	dihydroorotase
[truncated: 2,522 more rows]
