# Supplementary material for: Mixing of meteoric and geothermal fluids supports hyperdiverse chemosynthetic hydrothermal communities
Source: Nat Commun. 2019 Feb 8;10:681. doi: 10.1038/s41467-019-08499-1 (PMC6368606; doi:10.1038/s41467-019-08499-1)
Supplement: Supplementary file 11 — Supplementary Data 8 [file 41467_2019_8499_MOESM11_ESM.xlsx]

## Sheet: Sheet1
Scaffolds:	Bin Name	IMG Scaffold IDs	Taxon	Genes:	Bin Name	IMG Gene ID	IMG Locus Tag	Gene Product Name	KEGG Functions	Bin Name	KEGG ID	KEGG Name
	Bin66	Ga0311297_1001428	Thaumarchaeota		Bin66	3300029625 assembled Ga0311297_10001011	Ga0311297_10001011	tRNA (Thr-GGU) A37 N-methylase		Bin66	KO:K00003	homoserine dehydrogenase [EC:1.1.1.3] (E1.1.1.3)
	Bin66	Ga0311297_1089210	Thaumarchaeota		Bin66	3300029625 assembled Ga0311297_10001012	Ga0311297_10001012	phosphate uptake regulator		Bin66	KO:K00008	L-iditol 2-dehydrogenase [EC:1.1.1.14] (SORD, gutB)
	Bin66	Ga0311297_1000101	Thaumarchaeota		Bin66	3300029625 assembled Ga0311297_10001013	Ga0311297_10001013	predicted Holliday junction resolvase-like endonuclease		Bin66	KO:K00013	histidinol dehydrogenase [EC:1.1.1.23] (hisD)
	Bin66	Ga0311297_1219467	Thaumarchaeota		Bin66	3300029625 assembled Ga0311297_10001014	Ga0311297_10001014	CTP synthase		Bin66	KO:K00014	shikimate dehydrogenase [EC:1.1.1.25] (aroE)
	Bin66	Ga0311297_1053276	Thaumarchaeota		Bin66	3300029625 assembled Ga0311297_10001015	Ga0311297_10001015	DNA repair protein RadA		Bin66	KO:K00015	glyoxylate reductase [EC:1.1.1.26] (gyaR)
	Bin66	Ga0311297_1039671	Thaumarchaeota		Bin66	3300029625 assembled Ga0311297_10001016	Ga0311297_10001016	hypothetical protein		Bin66	KO:K00020	3-hydroxyisobutyrate dehydrogenase [EC:1.1.1.31] (mmsB, HIBADH)
	Bin66	Ga0311297_1084073	Thaumarchaeota		Bin66	3300029625 assembled Ga0311297_10014281	Ga0311297_10014281	hypothetical protein		Bin66	KO:K00027	malate dehydrogenase (oxaloacetate-decarboxylating) [EC:1.1.1.38] (ME2, sfcA, maeA)
	Bin66	Ga0311297_1156532	Thaumarchaeota		Bin66	3300029625 assembled Ga0311297_100142810	Ga0311297_100142810	hypothetical protein		Bin66	KO:K00031	isocitrate dehydrogenase [EC:1.1.1.42] (IDH1, IDH2, icd)
	Bin66	Ga0311297_1303250	Thaumarchaeota		Bin66	3300029625 assembled Ga0311297_100142811	Ga0311297_100142811	hypothetical protein		Bin66	KO:K00046	gluconate 5-dehydrogenase [EC:1.1.1.69] (idnO)
	Bin66	Ga0311297_1322020	Thaumarchaeota		Bin66	3300029625 assembled Ga0311297_100142812	Ga0311297_100142812	hypothetical protein		Bin66	KO:K00052	3-isopropylmalate dehydrogenase [EC:1.1.1.85] (leuB)
	Bin66	Ga0311297_1045572	Thaumarchaeota		Bin66	3300029625 assembled Ga0311297_100142813	Ga0311297_100142813	predicted RNase H-like HicB family nuclease		Bin66	KO:K00053	ketol-acid reductoisomerase [EC:1.1.1.86] (ilvC)
	Bin66	Ga0311297_1144919	Thaumarchaeota		Bin66	3300029625 assembled Ga0311297_100142814	Ga0311297_100142814	hypothetical protein		Bin66	KO:K00054	hydroxymethylglutaryl-CoA reductase [EC:1.1.1.88] (mvaA)
	Bin66	Ga0311297_1161090	Thaumarchaeota		Bin66	3300029625 assembled Ga0311297_100142815	Ga0311297_100142815	hypothetical protein		Bin66	KO:K00058	D-3-phosphoglycerate dehydrogenase [EC:1.1.1.95] (serA, PHGDH)
	Bin66	Ga0311297_1008431	Thaumarchaeota		Bin66	3300029625 assembled Ga0311297_100142816	Ga0311297_100142816	hemerythrin HHE cation binding domain-containing protein		Bin66	KO:K00074	3-hydroxybutyryl-CoA dehydrogenase [EC:1.1.1.157] (paaH, hbd, fadB, mmgB)
	Bin66	Ga0311297_1034448	Thaumarchaeota		Bin66	3300029625 assembled Ga0311297_100142817	Ga0311297_100142817	matrixin		Bin66	KO:K00087	xanthine dehydrogenase molybdenum-binding subunit [EC:1.17.1.4] (ygeS, xdhA)
	Bin66	Ga0311297_1062362	Thaumarchaeota		Bin66	3300029625 assembled Ga0311297_100142818	Ga0311297_100142818	DNA-binding HxlR family transcriptional regulator		Bin66	KO:K00096	glycerol-1-phosphate dehydrogenase [NAD(P)+] [EC:1.1.1.261] (araM, egsA)
	Bin66	Ga0311297_1179254	Thaumarchaeota		Bin66	3300029625 assembled Ga0311297_100142819	Ga0311297_100142819	cellulose synthase/poly-beta-1,6-N-acetylglucosamine synthase-like glycosyltransferase		Bin66	KO:K00123	formate dehydrogenase major subunit [EC:1.2.1.2] (fdoG, fdfH)
	Bin66	Ga0311297_1006196	Thaumarchaeota		Bin66	3300029625 assembled Ga0311297_10014282	Ga0311297_10014282	acylphosphatase		Bin66	KO:K00133	aspartate-semialdehyde dehydrogenase [EC:1.2.1.11] (asd)
	Bin66	Ga0311297_1358926	Thaumarchaeota		Bin66	3300029625 assembled Ga0311297_100142820	Ga0311297_100142820	hypothetical protein		Bin66	KO:K00147	glutamate-5-semialdehyde dehydrogenase [EC:1.2.1.41] (proA)
	Bin66	Ga0311297_1130566	Thaumarchaeota		Bin66	3300029625 assembled Ga0311297_100142821	Ga0311297_100142821	Ras-related protein Rab-5C		Bin66	KO:K00150	glyceraldehyde-3-phosphate dehydrogenase (NAD(P)) [EC:1.2.1.59] (gap2)
	Bin66	Ga0311297_1423067	Thaumarchaeota		Bin66	3300029625 assembled Ga0311297_100142822	Ga0311297_100142822	Ig-like domain-containing protein		Bin66	KO:K00161	pyruvate dehydrogenase E1 component alpha subunit [EC:1.2.4.1] (PDHA, pdhA)
	Bin66	Ga0311297_1207809	Thaumarchaeota		Bin66	3300029625 assembled Ga0311297_100142823	Ga0311297_100142823	hypothetical protein		Bin66	KO:K00162	pyruvate dehydrogenase E1 component beta subunit [EC:1.2.4.1] (PDHB, pdhB)
	Bin66	Ga0311297_1170987	Thaumarchaeota		Bin66	3300029625 assembled Ga0311297_10014283	Ga0311297_10014283	hypothetical protein		Bin66	KO:K00169	pyruvate ferredoxin oxidoreductase alpha subunit [EC:1.2.7.1] (porA)
	Bin66	Ga0311297_1044528	Thaumarchaeota		Bin66	3300029625 assembled Ga0311297_10014284	Ga0311297_10014284	DNA-binding HxlR family transcriptional regulator		Bin66	KO:K00170	pyruvate ferredoxin oxidoreductase beta subunit [EC:1.2.7.1] (porB)
	Bin66	Ga0311297_1029042	Thaumarchaeota		Bin66	3300029625 assembled Ga0311297_10014285	Ga0311297_10014285	hypothetical protein		Bin66	KO:K00171	pyruvate ferredoxin oxidoreductase delta subunit [EC:1.2.7.1] (porD)
	Bin66	Ga0311297_1324691	Thaumarchaeota		Bin66	3300029625 assembled Ga0311297_10014286	Ga0311297_10014286	predicted aspartyl protease		Bin66	KO:K00172	pyruvate ferredoxin oxidoreductase gamma subunit [EC:1.2.7.1] (porG)
	Bin66	Ga0311297_1003217	Thaumarchaeota		Bin66	3300029625 assembled Ga0311297_10014287	Ga0311297_10014287	hypothetical protein		Bin66	KO:K00174	2-oxoglutarate/2-oxoacid ferredoxin oxidoreductase subunit alpha [EC:1.2.7.3 1.2.7.11] (korA, oorA, oforA)
	Bin66	Ga0311297_1246449	Thaumarchaeota		Bin66	3300029625 assembled Ga0311297_10014288	Ga0311297_10014288	hypothetical protein		Bin66	KO:K00175	2-oxoglutarate/2-oxoacid ferredoxin oxidoreductase subunit beta [EC:1.2.7.3 1.2.7.11] (korB, oorB, oforB)
	Bin66	Ga0311297_1286903	Thaumarchaeota		Bin66	3300029625 assembled Ga0311297_10014289	Ga0311297_10014289	predicted aspartyl protease		Bin66	KO:K00184	prokaryotic molybdopterin-containing oxidoreductase family, iron-sulfur binding subunit (K00184)
	Bin66	Ga0311297_1179861	Thaumarchaeota		Bin66	3300029625 assembled Ga0311297_10029801	Ga0311297_10029801	hypothetical protein		Bin66	KO:K00185	prokaryotic molybdopterin-containing oxidoreductase family, membrane subunit (K00185)
	Bin66	Ga0311297_1217521	Thaumarchaeota		Bin66	3300029625 assembled Ga0311297_100298010	Ga0311297_100298010	2,3-bisphosphoglycerate-independent phosphoglycerate mutase		Bin66	KO:K00189	2-oxoisovalerate ferredoxin oxidoreductase, gamma subunit [EC:1.2.7.7] (vorG)
	Bin66	Ga0311297_1048126	Thaumarchaeota		Bin66	3300029625 assembled Ga0311297_100298011	Ga0311297_100298011	small subunit ribosomal protein S10		Bin66	KO:K00192	acetyl-CoA decarbonylase/synthase complex subunit alpha [EC:1.2.7.4] (cdhA)
	Bin66	Ga0311297_1089028	Thaumarchaeota		Bin66	3300029625 assembled Ga0311297_100298012	Ga0311297_100298012	ArsR family transcriptional regulator		Bin66	KO:K00193	acetyl-CoA decarbonylase/synthase complex subunit beta [EC:2.3.1.-] (cdhC)
	Bin66	Ga0311297_1117280	Thaumarchaeota		Bin66	3300029625 assembled Ga0311297_100298013	Ga0311297_100298013	hypothetical protein		Bin66	KO:K00194	acetyl-CoA decarbonylase/synthase complex subunit delta [EC:2.1.1.245] (cdhD, acsD)
	Bin66	Ga0311297_1076603	Thaumarchaeota		Bin66	3300029625 assembled Ga0311297_100298014	Ga0311297_100298014	putative pyruvate formate lyase activating enzyme		Bin66	KO:K00195	acetyl-CoA decarbonylase/synthase complex subunit epsilon (cdhB)
	Bin66	Ga0311297_1019151	Thaumarchaeota		Bin66	3300029625 assembled Ga0311297_100298015	Ga0311297_100298015	pyruvate formate lyase activating enzyme		Bin66	KO:K00197	acetyl-CoA decarbonylase/synthase complex subunit gamma [EC:2.1.1.245] (cdhE, acsC)
	Bin66	Ga0311297_1039551	Thaumarchaeota		Bin66	3300029625 assembled Ga0311297_100298016	Ga0311297_100298016	predicted RNA methylase		Bin66	KO:K00200	formylmethanofuran dehydrogenase subunit A [EC:1.2.99.5] (fwdA, fmdA)
	Bin66	Ga0311297_1119858	Thaumarchaeota		Bin66	3300029625 assembled Ga0311297_100298017	Ga0311297_100298017	hypothetical protein		Bin66	KO:K00201	formylmethanofuran dehydrogenase subunit B [EC:1.2.99.5] (fwdB, fmdB)
	Bin66	Ga0311297_1233013	Thaumarchaeota		Bin66	3300029625 assembled Ga0311297_100298018	Ga0311297_100298018	glucose-1-phosphate thymidylyltransferase		Bin66	KO:K00202	formylmethanofuran dehydrogenase subunit C [EC:1.2.99.5] (fwdC, fmdC)
	Bin66	Ga0311297_1010010	Thaumarchaeota		Bin66	3300029625 assembled Ga0311297_100298019	Ga0311297_100298019	hypothetical protein		Bin66	KO:K00203	formylmethanofuran dehydrogenase subunit D [EC:1.2.99.5] (fwdD, fmdD)
	Bin66	Ga0311297_1334114	Thaumarchaeota		Bin66	3300029625 assembled Ga0311297_10029802	Ga0311297_10029802	hypothetical protein		Bin66	KO:K00215	4-hydroxy-tetrahydrodipicolinate reductase [EC:1.17.1.8] (dapB)
	Bin66	Ga0311297_1181377	Thaumarchaeota		Bin66	3300029625 assembled Ga0311297_100298020	Ga0311297_100298020	2-iminobutanoate/2-iminopropanoate deaminase		Bin66	KO:K00239	succinate dehydrogenase / fumarate reductase, flavoprotein subunit [EC:1.3.5.1 1.3.5.4] (sdhA, frdA)
	Bin66	Ga0311297_1026855	Thaumarchaeota		Bin66	3300029625 assembled Ga0311297_100298021	Ga0311297_100298021	1,4-dihydroxy-2-naphthoate octaprenyltransferase		Bin66	KO:K00240	succinate dehydrogenase / fumarate reductase, iron-sulfur subunit [EC:1.3.5.1 1.3.5.4] (sdhB, frdB)
	Bin66	Ga0311297_1013426	Thaumarchaeota		Bin66	3300029625 assembled Ga0311297_100298022	Ga0311297_100298022	hypothetical protein		Bin66	KO:K00261	glutamate dehydrogenase (NAD(P)+) [EC:1.4.1.3] (GLUD1_2, gdhA)
	Bin66	Ga0311297_1198997	Thaumarchaeota		Bin66	3300029625 assembled Ga0311297_100298023	Ga0311297_100298023	5,10-methylenetetrahydromethanopterin reductase		Bin66	KO:K00266	glutamate synthase (NADPH/NADH) small chain [EC:1.4.1.13 1.4.1.14] (gltD)
	Bin66	Ga0311297_1115609	Thaumarchaeota		Bin66	3300029625 assembled Ga0311297_100298024	Ga0311297_100298024	ATP-dependent Lhr-like helicase		Bin66	KO:K00282	glycine dehydrogenase subunit 1 [EC:1.4.4.2] (gcvPA)
	Bin66	Ga0311297_1057494	Thaumarchaeota		Bin66	3300029625 assembled Ga0311297_10029803	Ga0311297_10029803	hypothetical protein		Bin66	KO:K00283	glycine dehydrogenase subunit 2 [EC:1.4.4.2] (gcvPB)
	Bin66	Ga0311297_1068529	Thaumarchaeota		Bin66	3300029625 assembled Ga0311297_10029804	Ga0311297_10029804	divalent metal cation (Fe/Co/Zn/Cd) transporter/divalent metal cation (Fe/Co/Zn/Cd) transporter/divalent metal cation (Fe/Co/Zn/Cd) transporter		Bin66	KO:K00286	pyrroline-5-carboxylate reductase [EC:1.5.1.2] (proC)
	Bin66	Ga0311297_1121965	Thaumarchaeota		Bin66	3300029625 assembled Ga0311297_10029805	Ga0311297_10029805	hypothetical protein		Bin66	KO:K00313	electron transfer flavoprotein-quinone oxidoreductase [EC:1.5.5.-] (fixC)
	Bin66	Ga0311297_1336131	Thaumarchaeota		Bin66	3300029625 assembled Ga0311297_10029806	Ga0311297_10029806	ribonucleoside-diphosphate reductase alpha chain		Bin66	KO:K00319	methylenetetrahydromethanopterin dehydrogenase [EC:1.5.98.1] (mtd)
	Bin66	Ga0311297_1147866	Thaumarchaeota		Bin66	3300029625 assembled Ga0311297_10029807	Ga0311297_10029807	hypothetical protein		Bin66	KO:K00320	5,10-methylenetetrahydromethanopterin reductase [EC:1.5.98.2] (mer)
	Bin66	Ga0311297_1232708	Thaumarchaeota		Bin66	3300029625 assembled Ga0311297_10029808	Ga0311297_10029808	DNA-directed RNA polymerase I, II, and III subunit RPABC2		Bin66	KO:K00330	NADH-quinone oxidoreductase subunit A [EC:1.6.5.3] (nuoA)
	Bin66	Ga0311297_1048989	Thaumarchaeota		Bin66	3300029625 assembled Ga0311297_10029809	Ga0311297_10029809	DNA-binding protein		Bin66	KO:K00331	NADH-quinone oxidoreductase subunit B [EC:1.6.5.3] (nuoB)
	Bin66	Ga0311297_1046342	Thaumarchaeota		Bin66	3300029625 assembled Ga0311297_10032171	Ga0311297_10032171	histidinol-phosphate aminotransferase		Bin66	KO:K00337	NADH-quinone oxidoreductase subunit H [EC:1.6.5.3] (nuoH)
	Bin66	Ga0311297_1029983	Thaumarchaeota		Bin66	3300029625 assembled Ga0311297_10032172	Ga0311297_10032172	hypothetical protein		Bin66	KO:K00338	NADH-quinone oxidoreductase subunit I [EC:1.6.5.3] (nuoI)
	Bin66	Ga0311297_1034839	Thaumarchaeota		Bin66	3300029625 assembled Ga0311297_10032173	Ga0311297_10032173	UPF0148 protein		Bin66	KO:K00341	NADH-quinone oxidoreductase subunit L [EC:1.6.5.3] (nuoL)
	Bin66	Ga0311297_1014861	Thaumarchaeota		Bin66	3300029625 assembled Ga0311297_10032174	Ga0311297_10032174	chromosome segregation ATPase		Bin66	KO:K00342	NADH-quinone oxidoreductase subunit M [EC:1.6.5.3] (nuoM)
	Bin66	Ga0311297_1036781	Thaumarchaeota		Bin66	3300029625 assembled Ga0311297_10032175	Ga0311297_10032175	hypothetical protein		Bin66	KO:K00343	NADH-quinone oxidoreductase subunit N [EC:1.6.5.3] (nuoN)
	Bin66	Ga0311297_1238321	Thaumarchaeota		Bin66	3300029625 assembled Ga0311297_10032176	Ga0311297_10032176	NurA domain-containing protein		Bin66	KO:K00372	assimilatory nitrate reductase catalytic subunit [EC:1.7.99.4] (nasA)
	Bin66	Ga0311297_1140868	Thaumarchaeota		Bin66	3300029625 assembled Ga0311297_10032177	Ga0311297_10032177	MFS family permease/MFS family permease		Bin66	KO:K00382	dihydrolipoamide dehydrogenase [EC:1.8.1.4] (DLD, lpd, pdhD)
	Bin66	Ga0311297_1004842	Thaumarchaeota		Bin66	3300029625 assembled Ga0311297_10032178	Ga0311297_10032178	hypothetical protein		Bin66	KO:K00384	thioredoxin reductase (NADPH) [EC:1.8.1.9] (trxB)
	Bin66	Ga0311297_1049830	Thaumarchaeota		Bin66	3300029625 assembled Ga0311297_10048421	Ga0311297_10048421	large subunit ribosomal protein L44e		Bin66	KO:K00395	adenylylsulfate reductase, subunit B [EC:1.8.99.2] (aprB)
	Bin66	Ga0311297_1043075	Thaumarchaeota		Bin66	3300029625 assembled Ga0311297_100484210	Ga0311297_100484210	riboflavin transporter FmnP		Bin66	KO:K00425	cytochrome d ubiquinol oxidase subunit I [EC:1.10.3.-] (cydA)
	Bin66	Ga0311297_1009886	Thaumarchaeota		Bin66	3300029625 assembled Ga0311297_100484211	Ga0311297_100484211	MoaA/NifB/PqqE/SkfB family radical SAM enzyme		Bin66	KO:K00441	coenzyme F420 hydrogenase subunit beta [EC:1.12.98.1] (frhB)
	Bin66	Ga0311297_1036014	Thaumarchaeota		Bin66	3300029625 assembled Ga0311297_100484212	Ga0311297_100484212	hypothetical protein		Bin66	KO:K00442	coenzyme F420 hydrogenase subunit delta (frhD)
	Bin66	Ga0311297_1040784	Thaumarchaeota		Bin66	3300029625 assembled Ga0311297_100484213	Ga0311297_100484213	glutamine synthetase		Bin66	KO:K00525	ribonucleoside-diphosphate reductase alpha chain [EC:1.17.4.1] (E1.17.4.1A, nrdA, nrdE)
	Bin66	Ga0311297_1366776	Thaumarchaeota		Bin66	3300029625 assembled Ga0311297_10048422	Ga0311297_10048422	small subunit ribosomal protein S27e		Bin66	KO:K00527	ribonucleoside-triphosphate reductase [EC:1.17.4.2] (nrdD)
	Bin66	Ga0311297_1208322	Thaumarchaeota		Bin66	3300029625 assembled Ga0311297_10048423	Ga0311297_10048423	glycine cleavage system H protein		Bin66	KO:K00528	ferredoxin--NADP+ reductase [EC:1.18.1.2] (fpr)
	Bin66	Ga0311297_1103177	Thaumarchaeota		Bin66	3300029625 assembled Ga0311297_10048424	Ga0311297_10048424	predicted polyphosphate/ATP-dependent NAD kinase		Bin66	KO:K00549	5-methyltetrahydropteroyltriglutamate--homocysteine methyltransferase [EC:2.1.1.14] (metE)
	Bin66	Ga0311297_1123064	Thaumarchaeota		Bin66	3300029625 assembled Ga0311297_10048425	Ga0311297_10048425	dolichyl-diphosphooligosaccharide--protein glycosyltransferase		Bin66	KO:K00555	tRNA (guanine26-N2/guanine27-N2)-dimethyltransferase [EC:2.1.1.215 2.1.1.216] (TRMT1, trm1)
	Bin66	Ga0311297_1002980	Thaumarchaeota		Bin66	3300029625 assembled Ga0311297_10048426	Ga0311297_10048426	translation initiation factor 2 subunit 1		Bin66	KO:K00567	methylated-DNA-[protein]-cysteine S-methyltransferase [EC:2.1.1.63] (ogt, MGMT)
	Bin66	Ga0311297_1005553	Thaumarchaeota		Bin66	3300029625 assembled Ga0311297_10048427	Ga0311297_10048427	hypothetical protein		Bin66	KO:K00571	site-specific DNA-methyltransferase (adenine-specific) [EC:2.1.1.72] (E2.1.1.72)
	Bin66	Ga0311297_1176224	Thaumarchaeota		Bin66	3300029625 assembled Ga0311297_10048428	Ga0311297_10048428	translation initiation factor 2B subunit (eIF-2B alpha/beta/delta family)/8-oxo-dGTP pyrophosphatase MutT (NUDIX family)		Bin66	KO:K00573	protein-L-isoaspartate(D-aspartate) O-methyltransferase [EC:2.1.1.77] (E2.1.1.77, pcm)
	Bin66	Ga0311297_1298983	Thaumarchaeota		Bin66	3300029625 assembled Ga0311297_10048429	Ga0311297_10048429	Mrp family chromosome partitioning ATPase		Bin66	KO:K00586	diphthine synthase [EC:2.1.1.98] (DPH5)
	Bin66	Ga0311297_1066796	Thaumarchaeota		Bin66	3300029625 assembled Ga0311297_10055531	Ga0311297_10055531	amino acid transporter		Bin66	KO:K00600	glycine hydroxymethyltransferase [EC:2.1.2.1] (glyA, SHMT)
	Bin66	Ga0311297_1230803	Thaumarchaeota		Bin66	3300029625 assembled Ga0311297_100555310	Ga0311297_100555310	hypothetical protein		Bin66	KO:K00605	aminomethyltransferase [EC:2.1.2.10] (gcvT, AMT)
	Bin66	Ga0311297_1028905	Thaumarchaeota		Bin66	3300029625 assembled Ga0311297_100555311	Ga0311297_100555311	small subunit ribosomal protein S25e		Bin66	KO:K00609	aspartate carbamoyltransferase catalytic subunit [EC:2.1.3.2] (pyrB, PYR2)
	Bin66	Ga0311297_1366933	Thaumarchaeota		Bin66	3300029625 assembled Ga0311297_100555312	Ga0311297_100555312	hypothetical protein		Bin66	KO:K00610	aspartate carbamoyltransferase regulatory subunit (pyrI)
	Bin66	Ga0311297_1206152	Thaumarchaeota		Bin66	3300029625 assembled Ga0311297_10055532	Ga0311297_10055532	hypothetical protein		Bin66	KO:K00611	ornithine carbamoyltransferase [EC:2.1.3.3] (OTC, argF, argI)
	Bin66	Ga0311297_1014822	Thaumarchaeota		Bin66	3300029625 assembled Ga0311297_10055533	Ga0311297_10055533	hypothetical protein		Bin66	KO:K00626	acetyl-CoA C-acetyltransferase [EC:2.3.1.9] (E2.3.1.9, atoB)
	Bin66	Ga0311297_1060012	Thaumarchaeota		Bin66	3300029625 assembled Ga0311297_10055534	Ga0311297_10055534	hypothetical protein		Bin66	KO:K00627	pyruvate dehydrogenase E2 component (dihydrolipoamide acetyltransferase) [EC:2.3.1.12] (DLAT, aceF, pdhC)
	Bin66	Ga0311297_1023723	Thaumarchaeota		Bin66	3300029625 assembled Ga0311297_10055535	Ga0311297_10055535	peroxiredoxin family protein		Bin66	KO:K00672	formylmethanofuran--tetrahydromethanopterin N-formyltransferase [EC:2.3.1.101] (ftr)
	Bin66	Ga0311297_1118814	Thaumarchaeota		Bin66	3300029625 assembled Ga0311297_10055536	Ga0311297_10055536	TusA-related sulfurtransferase		Bin66	KO:K00680	E2.3.1.-
	Bin66	Ga0311297_1285856	Thaumarchaeota		Bin66	3300029625 assembled Ga0311297_10055537	Ga0311297_10055537	sulfide:quinone oxidoreductase		Bin66	KO:K00681	gamma-glutamyltranspeptidase / glutathione hydrolase [EC:2.3.2.2 3.4.19.13] (ggt)
	Bin66	Ga0311297_1347414	Thaumarchaeota		Bin66	3300029625 assembled Ga0311297_10055538	Ga0311297_10055538	ArsR family transcriptional regulator		Bin66	KO:K00688	starch phosphorylase [EC:2.4.1.1] (E2.4.1.1, glgP, PYG)
	Bin66	Ga0311297_1044330	Thaumarchaeota		Bin66	3300029625 assembled Ga0311297_10055539	Ga0311297_10055539	2-aminomuconate deaminase		Bin66	KO:K00700	1,4-alpha-glucan branching enzyme [EC:2.4.1.18] (glgB)
	Bin66	Ga0311297_1148473	Thaumarchaeota		Bin66	3300029625 assembled Ga0311297_10061961	Ga0311297_10061961	TatD DNase family protein		Bin66	KO:K00703	starch synthase [EC:2.4.1.21] (E2.4.1.21, glgA)
	Bin66	Ga0311297_1258645	Thaumarchaeota		Bin66	3300029625 assembled Ga0311297_10061962	Ga0311297_10061962	peroxiredoxin (alkyl hydroperoxide reductase subunit C)		Bin66	KO:K00705	4-alpha-glucanotransferase [EC:2.4.1.25] (malQ)
	Bin66	Ga0311297_1073162	Thaumarchaeota		Bin66	3300029625 assembled Ga0311297_10061963	Ga0311297_10061963	replication factor C small subunit		Bin66	KO:K00721	dolichol-phosphate mannosyltransferase [EC:2.4.1.83] (DPM1)
	Bin66	Ga0311297_1070533	Thaumarchaeota		Bin66	3300029625 assembled Ga0311297_10061964	Ga0311297_10061964	histidyl-tRNA synthetase		Bin66	KO:K00757	uridine phosphorylase [EC:2.4.2.3] (udp, UPP)
	Bin66	Ga0311297_1009074	Thaumarchaeota		Bin66	3300029625 assembled Ga0311297_10061965	Ga0311297_10061965	hypothetical protein		Bin66	KO:K00759	adenine phosphoribosyltransferase [EC:2.4.2.7] (APRT, apt)
	Bin66	Ga0311297_1151286	Thaumarchaeota		Bin66	3300029625 assembled Ga0311297_10061966	Ga0311297_10061966	pyrroline-5-carboxylate reductase		Bin66	KO:K00762	orotate phosphoribosyltransferase [EC:2.4.2.10] (pyrE)
	Bin66	Ga0311297_1133173	Thaumarchaeota		Bin66	3300029625 assembled Ga0311297_10061967	Ga0311297_10061967	5-guanidino-2-oxopentanoate decarboxylase		Bin66	KO:K00763	nicotinate phosphoribosyltransferase [EC:6.3.4.21] (pncB, NAPRT1)
	Bin66	Ga0311297_1265494	Thaumarchaeota		Bin66	3300029625 assembled Ga0311297_10084311	Ga0311297_10084311	DNA-binding Lrp family transcriptional regulator		Bin66	KO:K00764	amidophosphoribosyltransferase [EC:2.4.2.14] (purF, PPAT)
	Bin66	Ga0311297_1173132	Thaumarchaeota		Bin66	3300029625 assembled Ga0311297_10084312	Ga0311297_10084312	MoaA/NifB/PqqE/SkfB family radical SAM enzyme		Bin66	KO:K00765	ATP phosphoribosyltransferase [EC:2.4.2.17] (hisG)
	Bin66	Ga0311297_1140702	Thaumarchaeota		Bin66	3300029625 assembled Ga0311297_10084313	Ga0311297_10084313	hypothetical protein		Bin66	KO:K00766	anthranilate phosphoribosyltransferase [EC:2.4.2.18] (trpD)
	Bin66	Ga0311297_1016895	Thaumarchaeota		Bin66	3300029625 assembled Ga0311297_10084314	Ga0311297_10084314	heme/copper-type cytochrome/quinol oxidase subunit 1		Bin66	KO:K00767	nicotinate-nucleotide pyrophosphorylase (carboxylating) [EC:2.4.2.19] (nadC, QPRT)
	Bin66	Ga0311297_1230331	Thaumarchaeota		Bin66	3300029625 assembled Ga0311297_10084315	Ga0311297_10084315	hypothetical protein		Bin66	KO:K00772	5'-methylthioadenosine phosphorylase [EC:2.4.2.28] (mtaP, MTAP)
	Bin66	Ga0311297_1200487	Thaumarchaeota		Bin66	3300029625 assembled Ga0311297_10084316	Ga0311297_10084316	hypothetical protein		Bin66	KO:K00782	L-lactate dehydrogenase complex protein LldG (lldG)
	Bin66	Ga0311297_1343145	Thaumarchaeota		Bin66	3300029625 assembled Ga0311297_10090741	Ga0311297_10090741	radical SAM superfamily enzyme YgiQ (UPF0313 family)		Bin66	KO:K00784	ribonuclease Z [EC:3.1.26.11] (rnz)
	Bin66	Ga0311297_1023096	Thaumarchaeota		Bin66	3300029625 assembled Ga0311297_100907410	Ga0311297_100907410	uncharacterized protein (DUF362 family)		Bin66	KO:K00789	S-adenosylmethionine synthetase [EC:2.5.1.6] (metK)
	Bin66	Ga0311297_1276575	Thaumarchaeota		Bin66	3300029625 assembled Ga0311297_100907411	Ga0311297_100907411	coenzyme F420 hydrogenase subunit beta		Bin66	KO:K00796	dihydropteroate synthase [EC:2.5.1.15] (folP)
	Bin66	Ga0311297_1161559	Thaumarchaeota		Bin66	3300029625 assembled Ga0311297_100907412	Ga0311297_100907412	hypothetical protein		Bin66	KO:K00798	cob(I)alamin adenosyltransferase [EC:2.5.1.17] (MMAB, pduO)
	Bin66	Ga0311297_1110125	Thaumarchaeota		Bin66	3300029625 assembled Ga0311297_100907413	Ga0311297_100907413	small subunit ribosomal protein S13		Bin66	KO:K00800	3-phosphoshikimate 1-carboxyvinyltransferase [EC:2.5.1.19] (aroA)
	Bin66	Ga0311297_1142010	Thaumarchaeota		Bin66	3300029625 assembled Ga0311297_100907414	Ga0311297_100907414	small subunit ribosomal protein S4		Bin66	KO:K00809	deoxyhypusine synthase [EC:2.5.1.46] (DHPS, dys)
	Bin66	Ga0311297_1044288	Thaumarchaeota		Bin66	3300029625 assembled Ga0311297_100907415	Ga0311297_100907415	small subunit ribosomal protein S11		Bin66	KO:K00812	aspartate aminotransferase [EC:2.6.1.1] (aspB)
	Bin66	Ga0311297_1231209	Thaumarchaeota		Bin66	3300029625 assembled Ga0311297_100907416	Ga0311297_100907416	glucosamine--fructose-6-phosphate aminotransferase (isomerizing)		Bin66	KO:K00817	histidinol-phosphate aminotransferase [EC:2.6.1.9] (hisC)
	Bin70	Ga0311297_1153281	Thaumarchaeota		Bin66	3300029625 assembled Ga0311297_100907417	Ga0311297_100907417	glucosamine--fructose-6-phosphate aminotransferase (isomerizing)		Bin66	KO:K00820	glucosamine--fructose-6-phosphate aminotransferase (isomerizing) [EC:2.6.1.16] (glmS, GFPT)
	Bin70	Ga0311297_1117722	Thaumarchaeota		Bin66	3300029625 assembled Ga0311297_100907418	Ga0311297_100907418	thioredoxin reductase (NADPH)		Bin66	KO:K00826	branched-chain amino acid aminotransferase [EC:2.6.1.42] (E2.6.1.42, ilvE)
	Bin70	Ga0311297_1313268	Thaumarchaeota		Bin66	3300029625 assembled Ga0311297_100907419	Ga0311297_100907419	hypothetical protein		Bin66	KO:K00858	NAD+ kinase [EC:2.7.1.23] (ppnK, NADK)
	Bin70	Ga0311297_1048666	Thaumarchaeota		Bin66	3300029625 assembled Ga0311297_10090742	Ga0311297_10090742	hypothetical protein		Bin66	KO:K00869	mevalonate kinase [EC:2.7.1.36] (E2.7.1.36, MVK, mvaK1)
	Bin70	Ga0311297_1204441	Thaumarchaeota		Bin66	3300029625 assembled Ga0311297_100907420	Ga0311297_100907420	DNA topoisomerase-6 subunit A		Bin66	KO:K00872	homoserine kinase [EC:2.7.1.39] (thrB1)
	Bin70	Ga0311297_1037425	Thaumarchaeota		Bin66	3300029625 assembled Ga0311297_100907421	Ga0311297_100907421	DNA topoisomerase-6 subunit B		Bin66	KO:K00891	shikimate kinase [EC:2.7.1.71] (E2.7.1.71, aroK, aroL)
	Bin70	Ga0311297_1117110	Thaumarchaeota		Bin66	3300029625 assembled Ga0311297_100907422	Ga0311297_100907422	ribosomal RNA assembly protein		Bin66	KO:K00927	phosphoglycerate kinase [EC:2.7.2.3] (PGK, pgk)
	Bin70	Ga0311297_1339828	Thaumarchaeota		Bin66	3300029625 assembled Ga0311297_100907423	Ga0311297_100907423	RIO kinase 1		Bin66	KO:K00928	aspartate kinase [EC:2.7.2.4] (lysC)
	Bin70	Ga0311297_1012967	Thaumarchaeota		Bin66	3300029625 assembled Ga0311297_100907424	Ga0311297_100907424	translation initiation factor 1A		Bin66	KO:K00931	glutamate 5-kinase [EC:2.7.2.11] (proB)
	Bin70	Ga0311297_1216428	Thaumarchaeota		Bin66	3300029625 assembled Ga0311297_100907425	Ga0311297_100907425	formyl-CoA transferase/CoA:oxalate CoA-transferase		Bin66	KO:K00939	adenylate kinase [EC:2.7.4.3] (adk, AK)
	Bin70	Ga0311297_1031470	Thaumarchaeota		Bin66	3300029625 assembled Ga0311297_100907426	Ga0311297_100907426	hypothetical protein		Bin66	KO:K00940	nucleoside-diphosphate kinase [EC:2.7.4.6] (ndk, NME)
	Bin70	Ga0311297_1075947	Thaumarchaeota		Bin66	3300029625 assembled Ga0311297_100907427	Ga0311297_100907427	Fe-S oxidoreductase		Bin66	KO:K00941	hydroxymethylpyrimidine/phosphomethylpyrimidine kinase [EC:2.7.1.49 2.7.4.7] (thiD)
	Bin70	Ga0311297_1034466	Thaumarchaeota		Bin66	3300029625 assembled Ga0311297_100907428	Ga0311297_100907428	L-lactate dehydrogenase complex protein LldG		Bin66	KO:K00943	dTMP kinase [EC:2.7.4.9] (tmk, DTYMK)
	Bin70	Ga0311297_1070490	Thaumarchaeota		Bin66	3300029625 assembled Ga0311297_100907429	Ga0311297_100907429	hypothetical protein		Bin66	KO:K00945	cytidylate kinase [EC:2.7.4.14] (cmk)
	Bin70	Ga0311297_1186495	Thaumarchaeota		Bin66	3300029625 assembled Ga0311297_10090743	Ga0311297_10090743	tRNA-intron endonuclease		Bin66	KO:K00946	thiamine-monophosphate kinase [EC:2.7.4.16] (thiL)
	Bin70	Ga0311297_1022068	Thaumarchaeota		Bin66	3300029625 assembled Ga0311297_100907430	Ga0311297_100907430	hypothetical protein		Bin66	KO:K00948	ribose-phosphate pyrophosphokinase [EC:2.7.6.1] (PRPS, prsA)
	Bin70	Ga0311297_1014247	Thaumarchaeota		Bin66	3300029625 assembled Ga0311297_100907431	Ga0311297_100907431	DMSO/TMAO reductase YedYZ molybdopterin-dependent catalytic subunit		Bin66	KO:K00952	nicotinamide-nucleotide adenylyltransferase [EC:2.7.7.1] (nadM)
	Bin70	Ga0311297_1094765	Thaumarchaeota		Bin66	3300029625 assembled Ga0311297_100907432	Ga0311297_100907432	cysteine synthase B		Bin66	KO:K00965	UDPglucose--hexose-1-phosphate uridylyltransferase [EC:2.7.7.12] (galT, GALT)
	Bin70	Ga0311297_1196288	Thaumarchaeota		Bin66	3300029625 assembled Ga0311297_100907433	Ga0311297_100907433	hypothetical protein		Bin66	KO:K00966	mannose-1-phosphate guanylyltransferase [EC:2.7.7.13] (GMPP)
	Bin70	Ga0311297_1282065	Thaumarchaeota		Bin66	3300029625 assembled Ga0311297_100907434	Ga0311297_100907434	TusA-related sulfurtransferase		Bin66	KO:K00973	glucose-1-phosphate thymidylyltransferase [EC:2.7.7.24] (E2.7.7.24, rfbA, rffH)
	Bin70	Ga0311297_1050082	Thaumarchaeota		Bin66	3300029625 assembled Ga0311297_100907435	Ga0311297_100907435	translation initiation factor 2 subunit 2		Bin66	KO:K00980	glycerol-3-phosphate cytidylyltransferase [EC:2.7.7.39] (tagD)
	Bin70	Ga0311297_1321313	Thaumarchaeota		Bin66	3300029625 assembled Ga0311297_100907436	Ga0311297_100907436	hypothetical protein		Bin66	KO:K01001	UDP-N-acetylglucosamine--dolichyl-phosphate N-acetylglucosaminephosphotransferase [EC:2.7.8.15] (ALG7)
	Bin70	Ga0311297_1052190	Thaumarchaeota		Bin66	3300029625 assembled Ga0311297_100907437	Ga0311297_100907437	serine protease Do		Bin66	KO:K01006	pyruvate, orthophosphate dikinase [EC:2.7.9.1] (ppdK)
	Bin70	Ga0311297_1059567	Thaumarchaeota		Bin66	3300029625 assembled Ga0311297_100907438	Ga0311297_100907438	S1-C subfamily serine protease		Bin66	KO:K01011	thiosulfate/3-mercaptopyruvate sulfurtransferase [EC:2.8.1.1 2.8.1.2] (TST, MPST, sseA)
	Bin70	Ga0311297_1005411	Thaumarchaeota		Bin66	3300029625 assembled Ga0311297_100907439	Ga0311297_100907439	predicted Zn-dependent protease		Bin66	KO:K01012	biotin synthase [EC:2.8.1.6] (bioB)
	Bin70	Ga0311297_1026952	Thaumarchaeota		Bin66	3300029625 assembled Ga0311297_10090744	Ga0311297_10090744	hypothetical protein		Bin66	KO:K01079	phosphoserine phosphatase [EC:3.1.3.3] (serB, PSPH)
	Bin70	Ga0311297_1353421	Thaumarchaeota		Bin66	3300029625 assembled Ga0311297_100907440	Ga0311297_100907440	Xaa-Pro aminopeptidase		Bin66	KO:K01092	myo-inositol-1(or 4)-monophosphatase [EC:3.1.3.25] (E3.1.3.25, IMPA, suhB)
	Bin70	Ga0311297_1004062	Thaumarchaeota		Bin66	3300029625 assembled Ga0311297_100907441	Ga0311297_100907441	hypothetical protein		Bin66	KO:K01151	deoxyribonuclease IV [EC:3.1.21.2] (nfo)
	Bin70	Ga0311297_1277137	Thaumarchaeota		Bin66	3300029625 assembled Ga0311297_100907442	Ga0311297_100907442	uncharacterized membrane protein		Bin66	KO:K01170	tRNA-intron endonuclease, archaea type [EC:3.1.27.9] (E3.1.27.9)
	Bin70	Ga0311297_1035161	Thaumarchaeota		Bin66	3300029625 assembled Ga0311297_100907443	Ga0311297_100907443	SHS2 domain-containing protein		Bin66	KO:K01174	micrococcal nuclease [EC:3.1.31.1] (nuc)
	Bin70	Ga0311297_1201505	Thaumarchaeota		Bin66	3300029625 assembled Ga0311297_100907444	Ga0311297_100907444	4-hydroxy-3-polyprenylbenzoate decarboxylase		Bin66	KO:K01194	alpha,alpha-trehalase [EC:3.2.1.28] (E3.2.1.28, treA, treF)
	Bin70	Ga0311297_1027064	Thaumarchaeota		Bin66	3300029625 assembled Ga0311297_100907445	Ga0311297_100907445	alkanesulfonate monooxygenase SsuD/methylene tetrahydromethanopterin reductase-like flavin-dependent oxidoreductase (luciferase family)		Bin66	KO:K01251	adenosylhomocysteinase [EC:3.3.1.1] (E3.3.1.1, ahcY)
	Bin70	Ga0311297_1106232	Thaumarchaeota		Bin66	3300029625 assembled Ga0311297_100907446	Ga0311297_100907446	alkanesulfonate monooxygenase SsuD/methylene tetrahydromethanopterin reductase-like flavin-dependent oxidoreductase (luciferase family)		Bin66	KO:K01255	leucyl aminopeptidase [EC:3.4.11.1] (CARP, pepA)
	Bin70	Ga0311297_1150577	Thaumarchaeota		Bin66	3300029625 assembled Ga0311297_100907447	Ga0311297_100907447	rRNA small subunit pseudouridine methyltransferase Nep1		Bin66	KO:K01262	Xaa-Pro aminopeptidase [EC:3.4.11.9] (pepP)
	Bin70	Ga0311297_1203345	Thaumarchaeota		Bin66	3300029625 assembled Ga0311297_100907448	Ga0311297_100907448	small subunit ribosomal protein S19e		Bin66	KO:K01265	methionyl aminopeptidase [EC:3.4.11.18] (map)
	Bin70	Ga0311297_1292465	Thaumarchaeota		Bin66	3300029625 assembled Ga0311297_100907449	Ga0311297_100907449	programmed cell death protein 5		Bin66	KO:K01271	Xaa-Pro dipeptidase [EC:3.4.13.9] (pepQ)
	Bin70	Ga0311297_1123345	Thaumarchaeota		Bin66	3300029625 assembled Ga0311297_10090745	Ga0311297_10090745	hypothetical protein		Bin66	KO:K01409	N6-L-threonylcarbamoyladenine synthase [EC:2.3.1.234] (KAE1, tsaD, QRI7)
	Bin70	Ga0311297_1056643	Thaumarchaeota		Bin66	3300029625 assembled Ga0311297_100907450	Ga0311297_100907450	large subunit ribosomal protein L39e		Bin66	KO:K01439	succinyl-diaminopimelate desuccinylase [EC:3.5.1.18] (dapE)
	Bin70	Ga0311297_1031937	Thaumarchaeota		Bin66	3300029625 assembled Ga0311297_100907451	Ga0311297_100907451	large subunit ribosomal protein L31e		Bin66	KO:K01464	dihydropyrimidinase [EC:3.5.2.2] (DPYS, dht, hydA)
	Bin70	Ga0311297_1118560	Thaumarchaeota		Bin66	3300029625 assembled Ga0311297_100907452	Ga0311297_100907452	hypothetical protein		Bin66	KO:K01466	allantoinase [EC:3.5.2.5] (allB)
	Bin70	Ga0311297_1035209	Thaumarchaeota		Bin66	3300029625 assembled Ga0311297_100907453	Ga0311297_100907453	cell division GTPase FtsZ		Bin66	KO:K01473	N-methylhydantoinase A [EC:3.5.2.14] (hyuA)
	Bin70	Ga0311297_1167770	Thaumarchaeota		Bin66	3300029625 assembled Ga0311297_100907454	Ga0311297_100907454	tRNA A37 methylthiotransferase MiaB		Bin66	KO:K01480	agmatinase [EC:3.5.3.11] (speB)
	Bin70	Ga0311297_1006194	Thaumarchaeota		Bin66	3300029625 assembled Ga0311297_100907455	Ga0311297_100907455	molybdopterin synthase sulfur carrier subunit		Bin66	KO:K01491	methylenetetrahydrofolate dehydrogenase (NADP+) / methenyltetrahydrofolate cyclohydrolase [EC:1.5.1.5 3.5.4.9] (folD)
	Bin70	Ga0311297_1133796	Thaumarchaeota		Bin66	3300029625 assembled Ga0311297_100907456	Ga0311297_100907456	uncharacterized protein DUF59		Bin66	KO:K01494	dCTP deaminase [EC:3.5.4.13] (dcd)
	Bin70	Ga0311297_1171354	Thaumarchaeota		Bin66	3300029625 assembled Ga0311297_100907457	Ga0311297_100907457	glycine dehydrogenase subunit 2		Bin66	KO:K01496	phosphoribosyl-AMP cyclohydrolase [EC:3.5.4.19] (hisI)
	Bin70	Ga0311297_1208334	Thaumarchaeota		Bin66	3300029625 assembled Ga0311297_100907458	Ga0311297_100907458	glycine dehydrogenase subunit 1		Bin66	KO:K01499	methenyltetrahydromethanopterin cyclohydrolase [EC:3.5.4.27] (mch)
	Bin70	Ga0311297_1206271	Thaumarchaeota		Bin66	3300029625 assembled Ga0311297_10090746	Ga0311297_10090746	predicted dinucleotide-binding enzyme		Bin66	KO:K01512	acylphosphatase [EC:3.6.1.7] (acyP)
	Bin70	Ga0311297_1010385	Thaumarchaeota		Bin66	3300029625 assembled Ga0311297_10090747	Ga0311297_10090747	acylphosphatase		Bin66	KO:K01515	ADP-ribose pyrophosphatase [EC:3.6.1.13] (nudF)
	Bin70	Ga0311297_1342999	Thaumarchaeota		Bin66	3300029625 assembled Ga0311297_10090748	Ga0311297_10090748	isocitrate dehydrogenase		Bin66	KO:K01551	arsenite-transporting ATPase [EC:3.6.3.16] (arsA, ASNA1)
	Bin70	Ga0311297_1058265	Thaumarchaeota		Bin66	3300029625 assembled Ga0311297_10090749	Ga0311297_10090749	uncharacterized protein (DUF488 family)		Bin66	KO:K01588	5-(carboxyamino)imidazole ribonucleotide mutase [EC:5.4.99.18] (purE)
	Bin70	Ga0311297_1160084	Thaumarchaeota		Bin66	3300029625 assembled Ga0311297_10098861	Ga0311297_10098861	heterodisulfide reductase subunit A		Bin66	KO:K01591	orotidine-5'-phosphate decarboxylase [EC:4.1.1.23] (pyrF)
	Bin70	Ga0311297_1106311	Thaumarchaeota		Bin66	3300029625 assembled Ga0311297_100988610	Ga0311297_100988610	tRNA C32,U32 (ribose-2'-O)-methylase TrmJ		Bin66	KO:K01596	phosphoenolpyruvate carboxykinase (GTP) [EC:4.1.1.32] (E4.1.1.32, pckA, PEPCK)
	Bin70	Ga0311297_1057617	Thaumarchaeota		Bin66	3300029625 assembled Ga0311297_10098862	Ga0311297_10098862	heterodisulfide reductase subunit C		Bin66	KO:K01609	indole-3-glycerol phosphate synthase [EC:4.1.1.48] (trpC)
	Bin70	Ga0311297_1202436	Thaumarchaeota		Bin66	3300029625 assembled Ga0311297_10098863	Ga0311297_10098863	heterodisulfide reductase subunit B		Bin66	KO:K01611	S-adenosylmethionine decarboxylase [EC:4.1.1.50] (speD, AMD1)
	Bin70	Ga0311297_1191785	Thaumarchaeota		Bin66	3300029625 assembled Ga0311297_10098864	Ga0311297_10098864	glycine cleavage system H protein		Bin66	KO:K01620	threonine aldolase [EC:4.1.2.5] (ltaE)
	Bin70	Ga0311297_1168014	Thaumarchaeota		Bin66	3300029625 assembled Ga0311297_10098865	Ga0311297_10098865	putative nucleotide binding protein		Bin66	KO:K01622	fructose 1,6-bisphosphate aldolase/phosphatase [EC:4.1.2.13 3.1.3.11] (K01622)
	Bin70	Ga0311297_1141977	Thaumarchaeota		Bin66	3300029625 assembled Ga0311297_10098866	Ga0311297_10098866	16S rRNA (adenine1518-N6/adenine1519-N6)-dimethyltransferase		Bin66	KO:K01628	L-fuculose-phosphate aldolase [EC:4.1.2.17] (fucA)
	Bin70	Ga0311297_1056754	Thaumarchaeota		Bin66	3300029625 assembled Ga0311297_10098867	Ga0311297_10098867	release factor glutamine methyltransferase		Bin66	KO:K01630	2-dehydro-3-deoxyglucarate aldolase [EC:4.1.2.20] (garL)
	Bin70	Ga0311297_1117070	Thaumarchaeota		Bin66	3300029625 assembled Ga0311297_10098868	Ga0311297_10098868	hypothetical protein		Bin66	KO:K01641	hydroxymethylglutaryl-CoA synthase [EC:2.3.3.10] (E2.3.3.10)
	Bin70	Ga0311297_1093625	Thaumarchaeota		Bin66	3300029625 assembled Ga0311297_10098869	Ga0311297_10098869	hypothetical protein		Bin66	KO:K01649	2-isopropylmalate synthase [EC:2.3.3.13] (leuA)
	Bin70	Ga0311297_1254766	Thaumarchaeota		Bin66	3300029625 assembled Ga0311297_10100101	Ga0311297_10100101	GTP cyclohydrolase-4		Bin66	KO:K01652	acetolactate synthase I/II/III large subunit [EC:2.2.1.6] (E2.2.1.6L, ilvB, ilvG, ilvI)
	Bin70	Ga0311297_1196017	Thaumarchaeota		Bin66	3300029625 assembled Ga0311297_101001010	Ga0311297_101001010	asparagine synthase (glutamine-hydrolysing)		Bin66	KO:K01653	acetolactate synthase I/III small subunit [EC:2.2.1.6] (E2.2.1.6S, ilvH, ilvN)
	Bin70	Ga0311297_1396966	Thaumarchaeota		Bin66	3300029625 assembled Ga0311297_101001011	Ga0311297_101001011	iron complex transport system ATP-binding protein		Bin66	KO:K01657	anthranilate synthase component I [EC:4.1.3.27] (trpE)
	Bin70	Ga0311297_1295432	Thaumarchaeota		Bin66	3300029625 assembled Ga0311297_101001012	Ga0311297_101001012	iron complex transport system permease protein		Bin66	KO:K01658	anthranilate synthase component II [EC:4.1.3.27] (trpG)
	Bin70	Ga0311297_1037122	Thaumarchaeota		Bin66	3300029625 assembled Ga0311297_101001013	Ga0311297_101001013	ABC-type Fe3+-hydroxamate transport system substrate-binding protein		Bin66	KO:K01677	fumarate hydratase subunit alpha [EC:4.2.1.2] (E4.2.1.2AA, fumA)
	Bin70	Ga0311297_1408497	Thaumarchaeota		Bin66	3300029625 assembled Ga0311297_101001014	Ga0311297_101001014	iron complex transport system substrate-binding protein		Bin66	KO:K01678	fumarate hydratase subunit beta [EC:4.2.1.2] (E4.2.1.2AB, fumB)
	Bin70	Ga0311297_1035417	Thaumarchaeota		Bin66	3300029625 assembled Ga0311297_101001015	Ga0311297_101001015	phosphatidylglycerophosphatase A		Bin66	KO:K01679	fumarate hydratase, class II [EC:4.2.1.2] (E4.2.1.2B, fumC)
	Bin70	Ga0311297_1156136	Thaumarchaeota		Bin66	3300029625 assembled Ga0311297_101001016	Ga0311297_101001016	adenosylcobinamide-phosphate synthase		Bin66	KO:K01687	dihydroxy-acid dehydratase [EC:4.2.1.9] (ilvD)
	Bin70	Ga0311297_1078376	Thaumarchaeota		Bin66	3300029625 assembled Ga0311297_101001017	Ga0311297_101001017	threonine-phosphate decarboxylase		Bin66	KO:K01689	enolase [EC:4.2.1.11] (ENO, eno)
	Bin70	Ga0311297_1144290	Thaumarchaeota		Bin66	3300029625 assembled Ga0311297_101001018	Ga0311297_101001018	dihydropteroate synthase		Bin66	KO:K01693	imidazoleglycerol-phosphate dehydratase [EC:4.2.1.19] (hisB)
	Bin70	Ga0311297_1107043	Thaumarchaeota		Bin66	3300029625 assembled Ga0311297_101001019	Ga0311297_101001019	dihydropteroate synthase		Bin66	KO:K01695	tryptophan synthase alpha chain [EC:4.2.1.20] (trpA)
	Bin70	Ga0311297_1341301	Thaumarchaeota		Bin66	3300029625 assembled Ga0311297_10100102	Ga0311297_10100102	predicted butyrate kinase (DUF1464 family)		Bin66	KO:K01703	3-isopropylmalate/(R)-2-methylmalate dehydratase large subunit [EC:4.2.1.33 4.2.1.35] (leuC)
	Bin70	Ga0311297_1058287	Thaumarchaeota		Bin66	3300029625 assembled Ga0311297_101001020	Ga0311297_101001020	phosphomethylpyrimidine synthase		Bin66	KO:K01704	3-isopropylmalate/(R)-2-methylmalate dehydratase small subunit [EC:4.2.1.33 4.2.1.35] (leuD)
	Bin70	Ga0311297_1268986	Thaumarchaeota		Bin66	3300029625 assembled Ga0311297_101001021	Ga0311297_101001021	hypothetical protein		Bin66	KO:K01715	enoyl-CoA hydratase [EC:4.2.1.17] (crt)
	Bin70	Ga0311297_1026085	Thaumarchaeota		Bin66	3300029625 assembled Ga0311297_101001022	Ga0311297_101001022	hypothetical protein		Bin66	KO:K01733	threonine synthase [EC:4.2.3.1] (thrC)
	Bin70	Ga0311297_1106365	Thaumarchaeota		Bin66	3300029625 assembled Ga0311297_101001023	Ga0311297_101001023	hypothetical protein		Bin66	KO:K01736	chorismate synthase [EC:4.2.3.5] (aroC)
	Bin70	Ga0311297_1243543	Thaumarchaeota		Bin66	3300029625 assembled Ga0311297_101001024	Ga0311297_101001024	phenylalanyl-tRNA synthetase beta chain		Bin66	KO:K01750	ornithine cyclodeaminase [EC:4.3.1.12] (E4.3.1.12, ocd)
	Bin70	Ga0311297_1340874	Thaumarchaeota		Bin66	3300029625 assembled Ga0311297_101001025	Ga0311297_101001025	phenylalanyl-tRNA synthetase alpha chain		Bin66	KO:K01755	argininosuccinate lyase [EC:4.3.2.1] (argH, ASL)
	Bin70	Ga0311297_1109418	Thaumarchaeota		Bin66	3300029625 assembled Ga0311297_101001026	Ga0311297_101001026	hypothetical protein		Bin66	KO:K01756	adenylosuccinate lyase [EC:4.3.2.2] (purB, ADSL)
	Bin70	Ga0311297_1308303	Thaumarchaeota		Bin66	3300029625 assembled Ga0311297_10100103	Ga0311297_10100103	phosphopantothenoylcysteine synthetase/decarboxylase/uncharacterized protein with NRDE domain		Bin66	KO:K01784	UDP-glucose 4-epimerase [EC:5.1.3.2] (galE, GALE)
	Bin70	Ga0311297_1408525	Thaumarchaeota		Bin66	3300029625 assembled Ga0311297_10100104	Ga0311297_10100104	uncharacterized membrane protein		Bin66	KO:K01802	peptidylprolyl isomerase [EC:5.2.1.8] (E5.2.1.8)
	Bin70	Ga0311297_1143069	Thaumarchaeota		Bin66	3300029625 assembled Ga0311297_10100105	Ga0311297_10100105	7-cyano-7-deazaguanine synthase		Bin66	KO:K01803	triosephosphate isomerase (TIM) [EC:5.3.1.1] (TPI, tpiA)
	Bin70	Ga0311297_1137345	Thaumarchaeota		Bin66	3300029625 assembled Ga0311297_10100106	Ga0311297_10100106	adenosylcobinamide-phosphate guanylyltransferase		Bin66	KO:K01807	ribose 5-phosphate isomerase A [EC:5.3.1.6] (rpiA)
	Bin70	Ga0311297_1165275	Thaumarchaeota		Bin66	3300029625 assembled Ga0311297_10100107	Ga0311297_10100107	adenosylcobinamide-GDP ribazoletransferase		Bin66	KO:K01814	phosphoribosylformimino-5-aminoimidazole carboxamide ribotide isomerase [EC:5.3.1.16] (hisA)
	Bin70	Ga0311297_1020337	Thaumarchaeota		Bin66	3300029625 assembled Ga0311297_10100108	Ga0311297_10100108	NaMN:DMB phosphoribosyltransferase		Bin66	KO:K01817	phosphoribosylanthranilate isomerase [EC:5.3.1.24] (trpF)
	Bin70	Ga0311297_1064568	Thaumarchaeota		Bin66	3300029625 assembled Ga0311297_10100109	Ga0311297_10100109	diphthamide synthase (EF-2-diphthine--ammonia ligase)		Bin66	KO:K01823	isopentenyl-diphosphate delta-isomerase [EC:5.3.3.2] (idi, IDI)
	Bin70	Ga0311297_1376830	Thaumarchaeota		Bin66	3300029625 assembled Ga0311297_10134261	Ga0311297_10134261	hypothetical protein		Bin66	KO:K01845	glutamate-1-semialdehyde 2,1-aminomutase [EC:5.4.3.8] (hemL)
	Bin70	Ga0311297_1078445	Thaumarchaeota		Bin66	3300029625 assembled Ga0311297_101342610	Ga0311297_101342610	deoxyhypusine synthase		Bin66	KO:K01858	myo-inositol-1-phosphate synthase [EC:5.5.1.4] (INO1, ISYNA1)
	Bin70	Ga0311297_1088489	Thaumarchaeota		Bin66	3300029625 assembled Ga0311297_101342611	Ga0311297_101342611	hypothetical protein		Bin66	KO:K01866	tyrosyl-tRNA synthetase [EC:6.1.1.1] (YARS, tyrS)
	Bin70	Ga0311297_1027454	Thaumarchaeota		Bin66	3300029625 assembled Ga0311297_101342612	Ga0311297_101342612	tryptophan synthase beta chain		Bin66	KO:K01867	tryptophanyl-tRNA synthetase [EC:6.1.1.2] (WARS, trpS)
	Bin70	Ga0311297_1386546	Thaumarchaeota		Bin66	3300029625 assembled Ga0311297_101342613	Ga0311297_101342613	tryptophan synthase alpha chain		Bin66	KO:K01868	threonyl-tRNA synthetase [EC:6.1.1.3] (TARS, thrS)
	Bin70	Ga0311297_1054887	Thaumarchaeota		Bin66	3300029625 assembled Ga0311297_101342614	Ga0311297_101342614	indole-3-glycerol phosphate synthase		Bin66	KO:K01869	leucyl-tRNA synthetase [EC:6.1.1.4] (LARS, leuS)
	Bin70	Ga0311297_1001010	Thaumarchaeota		Bin66	3300029625 assembled Ga0311297_101342615	Ga0311297_101342615	anthranilate phosphoribosyltransferase		Bin66	KO:K01870	isoleucyl-tRNA synthetase [EC:6.1.1.5] (IARS, ileS)
	Bin70	Ga0311297_1207121	Thaumarchaeota		Bin66	3300029625 assembled Ga0311297_101342616	Ga0311297_101342616	tryptophan synthase beta chain		Bin66	KO:K01872	alanyl-tRNA synthetase [EC:6.1.1.7] (AARS, alaS)
	Bin70	Ga0311297_1084482	Thaumarchaeota		Bin66	3300029625 assembled Ga0311297_101342617	Ga0311297_101342617	hypothetical protein		Bin66	KO:K01873	valyl-tRNA synthetase [EC:6.1.1.9] (VARS, valS)
	Bin70	Ga0311297_1292345	Thaumarchaeota		Bin66	3300029625 assembled Ga0311297_10134262	Ga0311297_10134262	phthiodiolone/phenolphthiodiolone dimycocerosates ketoreductase		Bin66	KO:K01874	methionyl-tRNA synthetase [EC:6.1.1.10] (MARS, metG)
	Bin70	Ga0311297_1050462	Thaumarchaeota		Bin66	3300029625 assembled Ga0311297_10134263	Ga0311297_10134263	hypothetical protein		Bin66	KO:K01875	seryl-tRNA synthetase [EC:6.1.1.11] (SARS, serS)
	Bin70	Ga0311297_1202380	Thaumarchaeota		Bin66	3300029625 assembled Ga0311297_10134264	Ga0311297_10134264	large subunit ribosomal protein L40e		Bin66	KO:K01876	aspartyl-tRNA synthetase [EC:6.1.1.12] (DARS, aspS)
	Bin70	Ga0311297_1407200	Thaumarchaeota		Bin66	3300029625 assembled Ga0311297_10134265	Ga0311297_10134265	small subunit ribosomal protein S26e		Bin66	KO:K01880	glycyl-tRNA synthetase [EC:6.1.1.14] (GARS, glyS1)
	Bin70	Ga0311297_1086649	Thaumarchaeota		Bin66	3300029625 assembled Ga0311297_10134266	Ga0311297_10134266	archaetidylinositol phosphate synthase		Bin66	KO:K01881	prolyl-tRNA synthetase [EC:6.1.1.15] (PARS, proS)
	Bin70	Ga0311297_1181578	Thaumarchaeota		Bin66	3300029625 assembled Ga0311297_10134267	Ga0311297_10134267	hypothetical protein		Bin66	KO:K01883	cysteinyl-tRNA synthetase [EC:6.1.1.16] (CARS, cysS)
	Bin70	Ga0311297_1078636	Thaumarchaeota		Bin66	3300029625 assembled Ga0311297_10134268	Ga0311297_10134268	threonyl-tRNA synthetase		Bin66	KO:K01885	glutamyl-tRNA synthetase [EC:6.1.1.17] (EARS, gltX)
	Bin70	Ga0311297_1075392	Thaumarchaeota		Bin66	3300029625 assembled Ga0311297_10134269	Ga0311297_10134269	agmatinase		Bin66	KO:K01887	arginyl-tRNA synthetase [EC:6.1.1.19] (RARS, argS)
	Bin70	Ga0311297_1166442	Thaumarchaeota		Bin66	3300029625 assembled Ga0311297_10148221	Ga0311297_10148221	predicted aspartyl protease		Bin66	KO:K01889	phenylalanyl-tRNA synthetase alpha chain [EC:6.1.1.20] (FARSA, pheS)
	Bin70	Ga0311297_1090098	Thaumarchaeota		Bin66	3300029625 assembled Ga0311297_101482210	Ga0311297_101482210	hypothetical protein		Bin66	KO:K01890	phenylalanyl-tRNA synthetase beta chain [EC:6.1.1.20] (FARSB, pheT)
	Bin70	Ga0311297_1090094	Thaumarchaeota		Bin66	3300029625 assembled Ga0311297_101482211	Ga0311297_101482211	UDP-N-acetylglucosamine 3-dehydrogenase		Bin66	KO:K01892	histidyl-tRNA synthetase [EC:6.1.1.21] (HARS, hisS)
	Bin70	Ga0311297_1319114	Thaumarchaeota		Bin66	3300029625 assembled Ga0311297_101482212	Ga0311297_101482212	site-specific DNA-methyltransferase (adenine-specific)		Bin66	KO:K01893	asparaginyl-tRNA synthetase [EC:6.1.1.22] (NARS, asnS)
	Bin70	Ga0311297_1096305	Thaumarchaeota		Bin66	3300029625 assembled Ga0311297_101482213	Ga0311297_101482213	restriction endonuclease ThaI		Bin66	KO:K01895	acetyl-CoA synthetase [EC:6.2.1.1] (ACSS, acs)
	Bin70	Ga0311297_1005348	Thaumarchaeota		Bin66	3300029625 assembled Ga0311297_101482214	Ga0311297_101482214	uncharacterized protein YbaR (Trm112 family)		Bin66	KO:K01902	succinyl-CoA synthetase alpha subunit [EC:6.2.1.5] (sucD)
	Bin70	Ga0311297_1170713	Thaumarchaeota		Bin66	3300029625 assembled Ga0311297_101482215	Ga0311297_101482215	acetyltransferase-like isoleucine patch superfamily enzyme		Bin66	KO:K01903	succinyl-CoA synthetase beta subunit [EC:6.2.1.5] (sucC)
	Bin70	Ga0311297_1074191	Thaumarchaeota		Bin66	3300029625 assembled Ga0311297_101482216	Ga0311297_101482216	hypothetical protein		Bin66	KO:K01907	acetoacetyl-CoA synthetase [EC:6.2.1.16] (AACS, acsA)
	Bin70	Ga0311297_1125161	Thaumarchaeota		Bin66	3300029625 assembled Ga0311297_101482217	Ga0311297_101482217	aspartyl-tRNA(Asn)/glutamyl-tRNA(Gln) amidotransferase subunit B		Bin66	KO:K01915	glutamine synthetase [EC:6.3.1.2] (glnA, GLUL)
	Bin70	Ga0311297_1193686	Thaumarchaeota		Bin66	3300029625 assembled Ga0311297_101482218	Ga0311297_101482218	aspartyl-tRNA(Asn)/glutamyl-tRNA(Gln) amidotransferase subunit A		Bin66	KO:K01916	NAD+ synthase [EC:6.3.1.5] (nadE)
	Bin70	Ga0311297_1078336	Thaumarchaeota		Bin66	3300029625 assembled Ga0311297_101482219	Ga0311297_101482219	aspartyl-tRNA(Asn)/glutamyl-tRNA(Gln) amidotransferase subunit C		Bin66	KO:K01923	phosphoribosylaminoimidazole-succinocarboxamide synthase [EC:6.3.2.6] (purC)
	Bin70	Ga0311297_1056588	Thaumarchaeota		Bin66	3300029625 assembled Ga0311297_10148222	Ga0311297_10148222	methylthioribose-1-phosphate isomerase		Bin66	KO:K01933	phosphoribosylformylglycinamidine cyclo-ligase [EC:6.3.3.1] (purM)
	Bin70	Ga0311297_1173580	Thaumarchaeota		Bin66	3300029625 assembled Ga0311297_101482220	Ga0311297_101482220	aspartyl-tRNA synthetase		Bin66	KO:K01937	CTP synthase [EC:6.3.4.2] (pyrG, CTPS)
	Bin70	Ga0311297_1142053	Thaumarchaeota		Bin66	3300029625 assembled Ga0311297_101482221	Ga0311297_101482221	hypothetical protein		Bin66	KO:K01939	adenylosuccinate synthase [EC:6.3.4.4] (purA, ADSS)
	Bin70	Ga0311297_1036659	Thaumarchaeota		Bin66	3300029625 assembled Ga0311297_101482222	Ga0311297_101482222	1,4-alpha-glucan branching enzyme		Bin66	KO:K01940	argininosuccinate synthase [EC:6.3.4.5] (argG, ASS1)
	Bin70	Ga0311297_1004218	Thaumarchaeota		Bin66	3300029625 assembled Ga0311297_101482223	Ga0311297_101482223	hypothetical protein		Bin66	KO:K01945	phosphoribosylamine--glycine ligase [EC:6.3.4.13] (purD)
	Bin70	Ga0311297_1158295	Thaumarchaeota		Bin66	3300029625 assembled Ga0311297_10148223	Ga0311297_10148223	hypothetical protein		Bin66	KO:K01951	GMP synthase (glutamine-hydrolysing) [EC:6.3.5.2] (guaA, GMPS)
	Bin70	Ga0311297_1234348	Thaumarchaeota		Bin66	3300029625 assembled Ga0311297_10148224	Ga0311297_10148224	uncharacterized protein YeaO (DUF488 family)		Bin66	KO:K01952	phosphoribosylformylglycinamidine synthase [EC:6.3.5.3] (purL, PFAS)
	Bin70	Ga0311297_1184925	Thaumarchaeota		Bin66	3300029625 assembled Ga0311297_10148225	Ga0311297_10148225	hypothetical protein		Bin66	KO:K01953	asparagine synthase (glutamine-hydrolysing) [EC:6.3.5.4] (asnB, ASNS)
	Bin70	Ga0311297_1123246	Thaumarchaeota		Bin66	3300029625 assembled Ga0311297_10148226	Ga0311297_10148226	heme/copper-type cytochrome/quinol oxidase subunit 2		Bin66	KO:K01955	carbamoyl-phosphate synthase large subunit [EC:6.3.5.5] (carB, CPA2)
	Bin70	Ga0311297_1268747	Thaumarchaeota		Bin66	3300029625 assembled Ga0311297_10148227	Ga0311297_10148227	uncharacterized membrane protein YadS/polyferredoxin		Bin66	KO:K01956	carbamoyl-phosphate synthase small subunit [EC:6.3.5.5] (carA, CPA1)
	Bin70	Ga0311297_1197590	Thaumarchaeota		Bin66	3300029625 assembled Ga0311297_10148228	Ga0311297_10148228	hypothetical protein		Bin66	KO:K01974	RNA 3'-terminal phosphate cyclase (ATP) [EC:6.5.1.4] (RTCA, rtcA)
	Bin70	Ga0311297_1031837	Thaumarchaeota		Bin66	3300029625 assembled Ga0311297_10148229	Ga0311297_10148229	hypothetical protein		Bin66	KO:K01975	2'-5' RNA ligase [EC:6.5.1.-] (ligT)
	Bin70	Ga0311297_1080193	Thaumarchaeota		Bin66	3300029625 assembled Ga0311297_10148611	Ga0311297_10148611	hypothetical protein		Bin66	KO:K01990	ABC-2 type transport system ATP-binding protein (ABC-2.A)
	Bin70	Ga0311297_1081527	Thaumarchaeota		Bin66	3300029625 assembled Ga0311297_101486110	Ga0311297_101486110	threonine synthase		Bin66	KO:K01992	ABC-2 type transport system permease protein (ABC-2.P)
	Bin70	Ga0311297_1203897	Thaumarchaeota		Bin66	3300029625 assembled Ga0311297_101486111	Ga0311297_101486111	uncharacterized damage-inducible protein DinB		Bin66	KO:K01995	branched-chain amino acid transport system ATP-binding protein (livG)
	Bin70	Ga0311297_1292771	Thaumarchaeota		Bin66	3300029625 assembled Ga0311297_101486112	Ga0311297_101486112	predicted MFS family arabinose efflux permease		Bin66	KO:K01996	branched-chain amino acid transport system ATP-binding protein (livF)
	Bin70	Ga0311297_1413697	Thaumarchaeota		Bin66	3300029625 assembled Ga0311297_101486113	Ga0311297_101486113	phosphoribosyl-AMP cyclohydrolase		Bin66	KO:K01997	branched-chain amino acid transport system permease protein (livH)
	Bin70	Ga0311297_1201861	Thaumarchaeota		Bin66	3300029625 assembled Ga0311297_101486114	Ga0311297_101486114	cyclase		Bin66	KO:K01998	branched-chain amino acid transport system permease protein (livM)
	Bin70	Ga0311297_1105682	Thaumarchaeota		Bin66	3300029625 assembled Ga0311297_101486115	Ga0311297_101486115	phosphoribosylformimino-5-aminoimidazole carboxamide ribotide isomerase		Bin66	KO:K01999	branched-chain amino acid transport system substrate-binding protein (livK)
	Bin70	Ga0311297_1047528	Thaumarchaeota		Bin66	3300029625 assembled Ga0311297_101486116	Ga0311297_101486116	glutamine amidotransferase		Bin66	KO:K02004	putative ABC transport system permease protein (ABC.CD.P)
	Bin70	Ga0311297_1154036	Thaumarchaeota		Bin66	3300029625 assembled Ga0311297_101486117	Ga0311297_101486117	imidazoleglycerol-phosphate dehydratase		Bin66	KO:K02006	cobalt/nickel transport system ATP-binding protein (cbiO)
	Bin70	Ga0311297_1054343	Thaumarchaeota		Bin66	3300029625 assembled Ga0311297_101486118	Ga0311297_101486118	phosphoglycolate phosphatase-like HAD superfamily hydrolase		Bin66	KO:K02007	cobalt/nickel transport system permease protein (cbiM)
	Bin70	Ga0311297_1174101	Thaumarchaeota		Bin66	3300029625 assembled Ga0311297_101486119	Ga0311297_101486119	histidinol dehydrogenase		Bin66	KO:K02008	cobalt/nickel transport system permease protein (cbiQ)
	Bin70	Ga0311297_1001126	Thaumarchaeota		Bin66	3300029625 assembled Ga0311297_10148612	Ga0311297_10148612	hypothetical protein		Bin66	KO:K02013	iron complex transport system ATP-binding protein [EC:3.6.3.34] (ABC.FEV.A)
	Bin70	Ga0311297_1282125	Thaumarchaeota		Bin66	3300029625 assembled Ga0311297_101486120	Ga0311297_101486120	ATP phosphoribosyltransferase		Bin66	KO:K02015	iron complex transport system permease protein (ABC.FEV.P)
	Bin70	Ga0311297_1191867	Thaumarchaeota		Bin66	3300029625 assembled Ga0311297_101486121	Ga0311297_101486121	hydroxymethylglutaryl-CoA reductase		Bin66	KO:K02016	iron complex transport system substrate-binding protein (ABC.FEV.S)
	Bin70	Ga0311297_1089362	Thaumarchaeota		Bin66	3300029625 assembled Ga0311297_101486122	Ga0311297_101486122	hypothetical protein		Bin66	KO:K02018	molybdate transport system permease protein (modB)
	Bin70	Ga0311297_1085153	Thaumarchaeota		Bin66	3300029625 assembled Ga0311297_10148613	Ga0311297_10148613	hypothetical protein		Bin66	KO:K02020	molybdate transport system substrate-binding protein (modA)
	Bin70	Ga0311297_1145503	Thaumarchaeota		Bin66	3300029625 assembled Ga0311297_10148614	Ga0311297_10148614	hypothetical protein		Bin66	KO:K02031	peptide/nickel transport system ATP-binding protein (ABC.PE.A)
	Bin70	Ga0311297_1084476	Thaumarchaeota		Bin66	3300029625 assembled Ga0311297_10148615	Ga0311297_10148615	hypothetical protein		Bin66	KO:K02032	peptide/nickel transport system ATP-binding protein (ABC.PE.A1)
	Bin70	Ga0311297_1203920	Thaumarchaeota		Bin66	3300029625 assembled Ga0311297_10148616	Ga0311297_10148616	hypothetical protein		Bin66	KO:K02033	peptide/nickel transport system permease protein (ABC.PE.P)
	Bin70	Ga0311297_1152262	Thaumarchaeota		Bin66	3300029625 assembled Ga0311297_10148617	Ga0311297_10148617	predicted MFS family arabinose efflux permease		Bin66	KO:K02034	peptide/nickel transport system permease protein (ABC.PE.P1)
	Bin70	Ga0311297_1006724	Thaumarchaeota		Bin66	3300029625 assembled Ga0311297_10148618	Ga0311297_10148618	hypothetical protein		Bin66	KO:K02035	peptide/nickel transport system substrate-binding protein (ABC.PE.S)
	Bin70	Ga0311297_1239775	Thaumarchaeota		Bin66	3300029625 assembled Ga0311297_10148619	Ga0311297_10148619	molybdopterin synthase sulfur carrier subunit		Bin66	KO:K02036	phosphate transport system ATP-binding protein [EC:3.6.3.27] (pstB)
	Bin70	Ga0311297_1215395	Thaumarchaeota		Bin66	3300029625 assembled Ga0311297_10168951	Ga0311297_10168951	hypothetical protein		Bin66	KO:K02037	phosphate transport system permease protein (pstC)
	Bin70	Ga0311297_1077198	Thaumarchaeota		Bin66	3300029625 assembled Ga0311297_101689510	Ga0311297_101689510	bacteriophage HK97-gp10 putative tail-component		Bin66	KO:K02038	phosphate transport system permease protein (pstA)
	Bin70	Ga0311297_1004496	Thaumarchaeota		Bin66	3300029625 assembled Ga0311297_101689511	Ga0311297_101689511	hypothetical protein		Bin66	KO:K02039	phosphate transport system protein (phoU)
	Bin70	Ga0311297_1028522	Thaumarchaeota		Bin66	3300029625 assembled Ga0311297_101689512	Ga0311297_101689512	hypothetical protein		Bin66	KO:K02040	phosphate transport system substrate-binding protein (pstS)
	Bin70	Ga0311297_1047476	Thaumarchaeota		Bin66	3300029625 assembled Ga0311297_101689513	Ga0311297_101689513	hypothetical protein		Bin66	KO:K02049	NitT/TauT family transport system ATP-binding protein (ABC.SN.A)
	Bin70	Ga0311297_1201569	Thaumarchaeota		Bin66	3300029625 assembled Ga0311297_101689514	Ga0311297_101689514	hypothetical protein		Bin66	KO:K02050	NitT/TauT family transport system permease protein (ABC.SN.P)
	Bin70	Ga0311297_1164191	Thaumarchaeota		Bin66	3300029625 assembled Ga0311297_101689515	Ga0311297_101689515	hypothetical protein		Bin66	KO:K02051	NitT/TauT family transport system substrate-binding protein (ABC.SN.S)
	Bin70	Ga0311297_1011274	Thaumarchaeota		Bin66	3300029625 assembled Ga0311297_101689516	Ga0311297_101689516	hypothetical protein		Bin66	KO:K02056	simple sugar transport system ATP-binding protein [EC:3.6.3.17] (ABC.SS.A)
	Bin70	Ga0311297_1094461	Thaumarchaeota		Bin66	3300029625 assembled Ga0311297_101689517	Ga0311297_101689517	concanavalin A-like lectin/glucanase superfamily protein		Bin66	KO:K02057	simple sugar transport system permease protein (ABC.SS.P)
	Bin70	Ga0311297_1022648	Thaumarchaeota		Bin66	3300029625 assembled Ga0311297_101689518	Ga0311297_101689518	hypothetical protein		Bin66	KO:K02058	simple sugar transport system substrate-binding protein (ABC.SS.S)
	Bin70	Ga0311297_1145852	Thaumarchaeota		Bin66	3300029625 assembled Ga0311297_101689519	Ga0311297_101689519	hypothetical protein		Bin66	KO:K02117	V/A-type H+-transporting ATPase subunit A [EC:3.6.3.14] (ATPVA, ntpA, atpA)
	Bin70	Ga0311297_1154536	Thaumarchaeota		Bin66	3300029625 assembled Ga0311297_10168952	Ga0311297_10168952	thiamine thiazole synthase		Bin66	KO:K02118	V/A-type H+-transporting ATPase subunit B (ATPVB, ntpB, atpB)
	Bin70	Ga0311297_1144721	Thaumarchaeota		Bin66	3300029625 assembled Ga0311297_101689520	Ga0311297_101689520	hypothetical protein		Bin66	KO:K02119	V/A-type H+-transporting ATPase subunit C (ATPVC, ntpC, atpC)
	Bin70	Ga0311297_1207886	Thaumarchaeota		Bin66	3300029625 assembled Ga0311297_101689521	Ga0311297_101689521	hypothetical protein		Bin66	KO:K02120	V/A-type H+-transporting ATPase subunit D (ATPVD, ntpD, atpD)
	Bin70	Ga0311297_1289486	Thaumarchaeota		Bin66	3300029625 assembled Ga0311297_101689522	Ga0311297_101689522	F5/8 type C domain-containing protein		Bin66	KO:K02122	V/A-type H+-transporting ATPase subunit F (ATPVF, ntpF, atpF)
	Bin70	Ga0311297_1188553	Thaumarchaeota		Bin66	3300029625 assembled Ga0311297_101689523	Ga0311297_101689523	hypothetical protein		Bin66	KO:K02123	V/A-type H+-transporting ATPase subunit I (ATPVI, ntpI, atpI)
	Bin70	Ga0311297_1095622	Thaumarchaeota		Bin66	3300029625 assembled Ga0311297_101689524	Ga0311297_101689524	hypothetical protein		Bin66	KO:K02124	V/A-type H+-transporting ATPase subunit K (ATPVK, ntpK, atpK)
	Bin70	Ga0311297_1310892	Thaumarchaeota		Bin66	3300029625 assembled Ga0311297_101689525	Ga0311297_101689525	hypothetical protein		Bin66	KO:K02201	pantetheine-phosphate adenylyltransferase [EC:2.7.7.3] (E2.7.7.3B)
	Bin70	Ga0311297_1189735	Thaumarchaeota		Bin66	3300029625 assembled Ga0311297_101689526	Ga0311297_101689526	hypothetical protein		Bin66	KO:K02227	adenosylcobinamide-phosphate synthase [EC:6.3.1.10] (cbiB, cobD)
	Bin70	Ga0311297_1100627	Thaumarchaeota		Bin66	3300029625 assembled Ga0311297_101689527	Ga0311297_101689527	terminase family protein		Bin66	KO:K02233	adenosylcobinamide-GDP ribazoletransferase [EC:2.7.8.26] (E2.7.8.26, cobS, cobV)
	Bin70	Ga0311297_1292196	Thaumarchaeota		Bin66	3300029625 assembled Ga0311297_101689528	Ga0311297_101689528	hypothetical protein		Bin66	KO:K02301	protoheme IX farnesyltransferase [EC:2.5.1.-] (cyoE)
	Bin70	Ga0311297_1114754	Thaumarchaeota		Bin66	3300029625 assembled Ga0311297_101689529	Ga0311297_101689529	ABC-type ATPase with predicted acetyltransferase domain/ABC-type ATPase with predicted acetyltransferase domain		Bin66	KO:K02319	DNA polymerase I [EC:2.7.7.7] (DPA, polB)
	Bin70	Ga0311297_1100787	Thaumarchaeota		Bin66	3300029625 assembled Ga0311297_10168953	Ga0311297_10168953	hydrogenase maturation factor HypF (carbamoyltransferase family)		Bin66	KO:K02322	DNA polymerase II large subunit [EC:2.7.7.7] (DPB1, polD2)
	Bin70	Ga0311297_1004930	Thaumarchaeota		Bin66	3300029625 assembled Ga0311297_101689530	Ga0311297_101689530	hypothetical protein		Bin66	KO:K02323	DNA polymerase II small subunit [EC:2.7.7.7] (DPB2, polD1)
	Bin70	Ga0311297_1324652	Thaumarchaeota		Bin66	3300029625 assembled Ga0311297_101689531	Ga0311297_101689531	hypothetical protein		Bin66	KO:K02379	FdhD protein (fdhD)
	Bin70	Ga0311297_1063378	Thaumarchaeota		Bin66	3300029625 assembled Ga0311297_101689532	Ga0311297_101689532	hypothetical protein		Bin66	KO:K02427	23S rRNA (uridine2552-2'-O)-methyltransferase [EC:2.1.1.166] (rlmE, rrmJ, ftsJ)
	Bin70	Ga0311297_1350020	Thaumarchaeota		Bin66	3300029625 assembled Ga0311297_101689533	Ga0311297_101689533	site-specific DNA-methyltransferase (adenine-specific)		Bin66	KO:K02428	XTP/dITP diphosphohydrolase [EC:3.6.1.66] (rdgB)
	Bin70	Ga0311297_1159533	Thaumarchaeota		Bin66	3300029625 assembled Ga0311297_101689534	Ga0311297_101689534	nanoRNase/pAp phosphatase (c-di-AMP/oligoRNAs hydrolase)		Bin66	KO:K02433	aspartyl-tRNA(Asn)/glutamyl-tRNA(Gln) amidotransferase subunit A [EC:6.3.5.6 6.3.5.7] (gatA, QRSL1)
	Bin70	Ga0311297_1007071	Thaumarchaeota		Bin66	3300029625 assembled Ga0311297_101689535	Ga0311297_101689535	energy-coupling factor transport system ATP-binding protein/energy-coupling factor transport system ATP-binding protein		Bin66	KO:K02434	aspartyl-tRNA(Asn)/glutamyl-tRNA(Gln) amidotransferase subunit B [EC:6.3.5.6 6.3.5.7] (gatB, PET112)
	Bin70	Ga0311297_1127325	Thaumarchaeota		Bin66	3300029625 assembled Ga0311297_101689536	Ga0311297_101689536	energy-coupling factor transport system ATP-binding protein		Bin66	KO:K02435	aspartyl-tRNA(Asn)/glutamyl-tRNA(Gln) amidotransferase subunit C [EC:6.3.5.6 6.3.5.7] (gatC, GATC)
	Bin70	Ga0311297_1043504	Thaumarchaeota		Bin66	3300029625 assembled Ga0311297_101689537	Ga0311297_101689537	energy-coupling factor transport system permease protein		Bin66	KO:K02437	glycine cleavage system H protein (gcvH, GCSH)
	Bin70	Ga0311297_1126111	Thaumarchaeota		Bin66	3300029625 assembled Ga0311297_101689538	Ga0311297_101689538	6-phospho-3-hexuloisomerase		Bin66	KO:K02493	release factor glutamine methyltransferase [EC:2.1.1.297] (hemK, prmC, HEMK)
	Bin70	Ga0311297_1052146	Thaumarchaeota		Bin66	3300029625 assembled Ga0311297_101689539	Ga0311297_101689539	elongation factor 2		Bin66	KO:K02500	cyclase [EC:4.1.3.-] (hisF)
	Bin70	Ga0311297_1245283	Thaumarchaeota		Bin66	3300029625 assembled Ga0311297_10168954	Ga0311297_10168954	division protein CdvB (Snf7/Vps24/ESCRT-III family)		Bin66	KO:K02501	glutamine amidotransferase [EC:2.4.2.-] (hisH)
	Bin70	Ga0311297_1119428	Thaumarchaeota		Bin66	3300029625 assembled Ga0311297_101689540	Ga0311297_101689540	putative hydrolase of HD superfamily		Bin66	KO:K02503	histidine triad (HIT) family protein (HINT1, hinT, hit)
	Bin70	Ga0311297_1060221	Thaumarchaeota		Bin66	3300029625 assembled Ga0311297_101689541	Ga0311297_101689541	hypothetical protein		Bin66	KO:K02523	octaprenyl-diphosphate synthase [EC:2.5.1.90] (ispB)
	Bin70	Ga0311297_1174069	Thaumarchaeota		Bin66	3300029625 assembled Ga0311297_101689542	Ga0311297_101689542	predicted aspartyl protease		Bin66	KO:K02528	16S rRNA (adenine1518-N6/adenine1519-N6)-dimethyltransferase [EC:2.1.1.182] (ksgA)
	Bin70	Ga0311297_1355145	Thaumarchaeota		Bin66	3300029625 assembled Ga0311297_101689543	Ga0311297_101689543	Zn-dependent protease/predicted nucleic acid binding AN1-type Zn finger protein		Bin66	KO:K02548	1,4-dihydroxy-2-naphthoate octaprenyltransferase [EC:2.5.1.74 2.5.1.-] (menA)
	Bin70	Ga0311297_1097309	Thaumarchaeota		Bin66	3300029625 assembled Ga0311297_101689544	Ga0311297_101689544	protein-L-isoaspartate(D-aspartate) O-methyltransferase		Bin66	KO:K02573	ferredoxin-type protein NapG (napG)
	Bin70	Ga0311297_1243247	Thaumarchaeota		Bin66	3300029625 assembled Ga0311297_101689545	Ga0311297_101689545	flap endonuclease-1		Bin66	KO:K02574	ferredoxin-type protein NapH (napH)
	Bin70	Ga0311297_1079417	Thaumarchaeota		Bin66	3300029625 assembled Ga0311297_101689546	Ga0311297_101689546	hypothetical protein		Bin66	KO:K02600	N utilization substance protein A (nusA)
	Bin70	Ga0311297_1016908	Thaumarchaeota		Bin66	3300029625 assembled Ga0311297_101689547	Ga0311297_101689547	hypothetical protein		Bin66	KO:K02601	transcriptional antiterminator NusG (nusG)
	Bin70	Ga0311297_1120598	Thaumarchaeota		Bin66	3300029625 assembled Ga0311297_101689548	Ga0311297_101689548	transitional endoplasmic reticulum ATPase		Bin66	KO:K02626	arginine decarboxylase [EC:4.1.1.19] (pdaD)
	Bin70	Ga0311297_1409434	Thaumarchaeota		Bin66	3300029625 assembled Ga0311297_101689549	Ga0311297_101689549	elongation factor 1-beta		Bin66	KO:K02683	DNA primase small subunit [EC:2.7.7.-] (priS, pri1, priA)
	Bin70	Ga0311297_1066934	Thaumarchaeota		Bin66	3300029625 assembled Ga0311297_10168955	Ga0311297_10168955	hypothetical protein		Bin66	KO:K02823	dihydroorotate dehydrogenase electron transfer subunit (pyrDII)
	Bin70	Ga0311297_1150364	Thaumarchaeota		Bin66	3300029625 assembled Ga0311297_101689550	Ga0311297_101689550	hypothetical protein		Bin66	KO:K02863	large subunit ribosomal protein L1 (RP-L1, MRPL1, rplA)
	Bin70	Ga0311297_1161059	Thaumarchaeota		Bin66	3300029625 assembled Ga0311297_101689551	Ga0311297_101689551	predicted MFS family arabinose efflux permease		Bin66	KO:K02864	large subunit ribosomal protein L10 (RP-L10, MRPL10, rplJ)
	Bin70	Ga0311297_1002721	Thaumarchaeota		Bin66	3300029625 assembled Ga0311297_101689552	Ga0311297_101689552	predicted transcriptional regulator		Bin66	KO:K02866	large subunit ribosomal protein L10e (RP-L10e, RPL10)
	Bin70	Ga0311297_1019402	Thaumarchaeota		Bin66	3300029625 assembled Ga0311297_101689553	Ga0311297_101689553	chaperonin GroEL (HSP60 family)		Bin66	KO:K02867	large subunit ribosomal protein L11 (RP-L11, MRPL11, rplK)
	Bin70	Ga0311297_1132026	Thaumarchaeota		Bin66	3300029625 assembled Ga0311297_101689554	Ga0311297_101689554	chaperonin GroEL (HSP60 family)		Bin66	KO:K02869	large subunit ribosomal protein L12 (RP-L12, rpl12)
	Bin70	Ga0311297_1040052	Thaumarchaeota		Bin66	3300029625 assembled Ga0311297_101689555	Ga0311297_101689555	nitroreductase		Bin66	KO:K02871	large subunit ribosomal protein L13 (RP-L13, MRPL13, rplM)
	Bin70	Ga0311297_1037398	Thaumarchaeota		Bin66	3300029625 assembled Ga0311297_101689556	Ga0311297_101689556	hypothetical protein		Bin66	KO:K02874	large subunit ribosomal protein L14 (RP-L14, MRPL14, rplN)
	Bin70	Ga0311297_1046036	Thaumarchaeota		Bin66	3300029625 assembled Ga0311297_101689557	Ga0311297_101689557	hemerythrin-like domain-containing protein		Bin66	KO:K02876	large subunit ribosomal protein L15 (RP-L15, MRPL15, rplO)
	Bin70	Ga0311297_1236291	Thaumarchaeota		Bin66	3300029625 assembled Ga0311297_101689558	Ga0311297_101689558	triosephosphate isomerase		Bin66	KO:K02877	large subunit ribosomal protein L15e (RP-L15e, RPL15)
	Bin70	Ga0311297_1079633	Thaumarchaeota		Bin66	3300029625 assembled Ga0311297_101689559	Ga0311297_101689559	Na+/H+ antiporter NhaD/arsenite permease-like protein		Bin66	KO:K02881	large subunit ribosomal protein L18 (RP-L18, MRPL18, rplR)
	Bin70	Ga0311297_1077759	Thaumarchaeota		Bin66	3300029625 assembled Ga0311297_10168956	Ga0311297_10168956	hypothetical protein		Bin66	KO:K02883	large subunit ribosomal protein L18e (RP-L18e, RPL18)
	Bin70	Ga0311297_1090666	Thaumarchaeota		Bin66	3300029625 assembled Ga0311297_101689560	Ga0311297_101689560	lactam utilization protein B		Bin66	KO:K02885	large subunit ribosomal protein L19e (RP-L19e, RPL19)
	Bin70	Ga0311297_1045302	Thaumarchaeota		Bin66	3300029625 assembled Ga0311297_101689561	Ga0311297_101689561	hypothetical protein		Bin66	KO:K02886	large subunit ribosomal protein L2 (RP-L2, MRPL2, rplB)
	Bin70	Ga0311297_1196574	Thaumarchaeota		Bin66	3300029625 assembled Ga0311297_101689562	Ga0311297_101689562	Na+/H+ antiporter NhaD/arsenite permease-like protein		Bin66	KO:K02889	large subunit ribosomal protein L21e (RP-L21e, RPL21)
	Bin70	Ga0311297_1084039	Thaumarchaeota		Bin66	3300029625 assembled Ga0311297_101689563	Ga0311297_101689563	Na+/H+ antiporter NhaD/arsenite permease-like protein		Bin66	KO:K02890	large subunit ribosomal protein L22 (RP-L22, MRPL22, rplV)
	Bin70	Ga0311297_1000595	Thaumarchaeota		Bin66	3300029625 assembled Ga0311297_101689564	Ga0311297_101689564	glutamate dehydrogenase (NAD(P)+)		Bin66	KO:K02892	large subunit ribosomal protein L23 (RP-L23, MRPL23, rplW)
	Bin70	Ga0311297_1083037	Thaumarchaeota		Bin66	3300029625 assembled Ga0311297_101689565	Ga0311297_101689565	hypothetical protein		Bin66	KO:K02895	large subunit ribosomal protein L24 (RP-L24, MRPL24, rplX)
	Bin70	Ga0311297_1258354	Thaumarchaeota		Bin66	3300029625 assembled Ga0311297_101689566	Ga0311297_101689566	hypothetical membrane protein		Bin66	KO:K02904	large subunit ribosomal protein L29 (RP-L29, rpmC)
	Bin70	Ga0311297_1062103	Thaumarchaeota		Bin66	3300029625 assembled Ga0311297_101689567	Ga0311297_101689567	hypothetical protein		Bin66	KO:K02906	large subunit ribosomal protein L3 (RP-L3, MRPL3, rplC)
	Bin70	Ga0311297_1056917	Thaumarchaeota		Bin66	3300029625 assembled Ga0311297_101689568	Ga0311297_101689568	octaprenyl-diphosphate synthase		Bin66	KO:K02907	large subunit ribosomal protein L30 (RP-L30, MRPL30, rpmD)
	Bin70	Ga0311297_1200359	Thaumarchaeota		Bin66	3300029625 assembled Ga0311297_101689569	Ga0311297_101689569	NADH-quinone oxidoreductase subunit N		Bin66	KO:K02908	large subunit ribosomal protein L30e (RP-L30e, RPL30)
	Bin70	Ga0311297_1283201	Thaumarchaeota		Bin66	3300029625 assembled Ga0311297_10168957	Ga0311297_10168957	hypothetical protein		Bin66	KO:K02910	large subunit ribosomal protein L31e (RP-L31e, RPL31)
	Bin70	Ga0311297_1116861	Thaumarchaeota		Bin66	3300029625 assembled Ga0311297_101689570	Ga0311297_101689570	NADH-quinone oxidoreductase subunit M		Bin66	KO:K02912	large subunit ribosomal protein L32e (RP-L32e, RPL32)
	Bin70	Ga0311297_1103808	Thaumarchaeota		Bin66	3300029625 assembled Ga0311297_101689571	Ga0311297_101689571	NADH-quinone oxidoreductase subunit L		Bin66	KO:K02921	large subunit ribosomal protein L37Ae (RP-L37Ae, RPL37A)
	Bin70	Ga0311297_1343039	Thaumarchaeota		Bin66	3300029625 assembled Ga0311297_101689572	Ga0311297_101689572	NADH-quinone oxidoreductase subunit M		Bin66	KO:K02924	large subunit ribosomal protein L39e (RP-L39e, RPL39)
	Bin70	Ga0311297_1182141	Thaumarchaeota		Bin66	3300029625 assembled Ga0311297_101689573	Ga0311297_101689573	NADH:ubiquinone oxidoreductase subunit K		Bin66	KO:K02927	large subunit ribosomal protein L40e (RP-L40e, RPL40)
	Bin70	Ga0311297_1259319	Thaumarchaeota		Bin66	3300029625 assembled Ga0311297_101689574	Ga0311297_101689574	NADH:ubiquinone oxidoreductase subunit 6 (subunit J)		Bin66	KO:K02929	large subunit ribosomal protein L44e (RP-L44e, RPL44)
	Bin70	Ga0311297_1045082	Thaumarchaeota		Bin66	3300029625 assembled Ga0311297_101689575	Ga0311297_101689575	NADH-quinone oxidoreductase subunit H		Bin66	KO:K02930	large subunit ribosomal protein L4e (RP-L4e, RPL4)
	Bin70	Ga0311297_1313241	Thaumarchaeota		Bin66	3300029625 assembled Ga0311297_101689576	Ga0311297_101689576	NADH-quinone oxidoreductase subunit A		Bin66	KO:K02931	large subunit ribosomal protein L5 (RP-L5, MRPL5, rplE)
	Bin70	Ga0311297_1033236	Thaumarchaeota		Bin66	3300029625 assembled Ga0311297_101689577	Ga0311297_101689577	DNA-directed RNA polymerase subunit L		Bin66	KO:K02933	large subunit ribosomal protein L6 (RP-L6, MRPL6, rplF)
	Bin70	Ga0311297_1111374	Thaumarchaeota		Bin66	3300029625 assembled Ga0311297_101689578	Ga0311297_101689578	DNA-directed RNA polymerase subunit M		Bin66	KO:K02936	large subunit ribosomal protein L7Ae (RP-L7Ae, RPL7A)
	Bin70	Ga0311297_1136441	Thaumarchaeota		Bin66	3300029625 assembled Ga0311297_101689579	Ga0311297_101689579	3-isopropylmalate/(R)-2-methylmalate dehydratase small subunit		Bin66	KO:K02946	small subunit ribosomal protein S10 (RP-S10, MRPS10, rpsJ)
	Bin70	Ga0311297_1196002	Thaumarchaeota		Bin66	3300029625 assembled Ga0311297_10168958	Ga0311297_10168958	hypothetical protein		Bin66	KO:K02948	small subunit ribosomal protein S11 (RP-S11, MRPS11, rpsK)
	Bin70	Ga0311297_1387294	Thaumarchaeota		Bin66	3300029625 assembled Ga0311297_101689580	Ga0311297_101689580	3-isopropylmalate/(R)-2-methylmalate dehydratase large subunit		Bin66	KO:K02950	small subunit ribosomal protein S12 (RP-S12, MRPS12, rpsL)
	Bin70	Ga0311297_1098740	Thaumarchaeota		Bin66	3300029625 assembled Ga0311297_101689581	Ga0311297_101689581	hypothetical protein		Bin66	KO:K02952	small subunit ribosomal protein S13 (RP-S13, rpsM)
	Bin70	Ga0311297_1212473	Thaumarchaeota		Bin66	3300029625 assembled Ga0311297_101689582	Ga0311297_101689582	uncharacterized membrane protein		Bin66	KO:K02954	small subunit ribosomal protein S14 (RP-S14, MRPS14, rpsN)
	Bin70	Ga0311297_1247067	Thaumarchaeota		Bin66	3300029625 assembled Ga0311297_101689583	Ga0311297_101689583	valyl-tRNA synthetase		Bin66	KO:K02956	small subunit ribosomal protein S15 (RP-S15, MRPS15, rpsO)
	Bin70	Ga0311297_1188629	Thaumarchaeota		Bin66	3300029625 assembled Ga0311297_101689584	Ga0311297_101689584	tRNA G10 N-methylase Trm11		Bin66	KO:K02961	small subunit ribosomal protein S17 (RP-S17, MRPS17, rpsQ)
	Bin70	Ga0311297_1167863	Thaumarchaeota		Bin66	3300029625 assembled Ga0311297_10168959	Ga0311297_10168959	hypothetical protein		Bin66	KO:K02962	small subunit ribosomal protein S17e (RP-S17e, RPS17)
	Bin70	Ga0311297_1081168	Thaumarchaeota		Bin66	3300029625 assembled Ga0311297_10191511	Ga0311297_10191511	hypothetical protein		Bin66	KO:K02965	small subunit ribosomal protein S19 (RP-S19, rpsS)
	Bin70	Ga0311297_1080285	Thaumarchaeota		Bin66	3300029625 assembled Ga0311297_10191512	Ga0311297_10191512	acyl-CoA thioesterase FadM		Bin66	KO:K02966	small subunit ribosomal protein S19e (RP-S19e, RPS19)
	Bin70	Ga0311297_1137694	Thaumarchaeota		Bin66	3300029625 assembled Ga0311297_10191513	Ga0311297_10191513	sugar/nucleoside kinase (ribokinase family)		Bin66	KO:K02967	small subunit ribosomal protein S2 (RP-S2, MRPS2, rpsB)
	Bin70	Ga0311297_1090813	Thaumarchaeota		Bin66	3300029625 assembled Ga0311297_10191514	Ga0311297_10191514	adenylyltransferase/sulfurtransferase		Bin66	KO:K02975	small subunit ribosomal protein S25e (RP-S25e, RPS25)
	Bin70	Ga0311297_1287182	Thaumarchaeota		Bin66	3300029625 assembled Ga0311297_10230961	Ga0311297_10230961	phage-related protein		Bin66	KO:K02976	small subunit ribosomal protein S26e (RP-S26e, RPS26)
	Bin70	Ga0311297_1013883	Thaumarchaeota		Bin66	3300029625 assembled Ga0311297_10230962	Ga0311297_10230962	hypothetical protein		Bin66	KO:K02977	small subunit ribosomal protein S27Ae (RP-S27Ae, RPS27A)
	Bin70	Ga0311297_1056690	Thaumarchaeota		Bin66	3300029625 assembled Ga0311297_10230963	Ga0311297_10230963	DNA/RNA-binding domain of Phe-tRNA-synthetase-like protein		Bin66	KO:K02978	small subunit ribosomal protein S27e (RP-S27e, RPS27)
	Bin70	Ga0311297_1422352	Thaumarchaeota		Bin66	3300029625 assembled Ga0311297_10230964	Ga0311297_10230964	predicted membrane protein		Bin66	KO:K02979	small subunit ribosomal protein S28e (RP-S28e, RPS28)
	Bin70	Ga0311297_1147074	Thaumarchaeota		Bin66	3300029625 assembled Ga0311297_10230965	Ga0311297_10230965	uncharacterized protein DUF87		Bin66	KO:K02982	small subunit ribosomal protein S3 (RP-S3, rpsC)
	Bin70	Ga0311297_1052492	Thaumarchaeota		Bin66	3300029625 assembled Ga0311297_10230966	Ga0311297_10230966	hypothetical protein		Bin66	KO:K02983	small subunit ribosomal protein S30e (RP-S30e, RPS30)
	Bin70	Ga0311297_1136237	Thaumarchaeota		Bin66	3300029625 assembled Ga0311297_10230967	Ga0311297_10230967	molecular chaperone DnaJ		Bin66	KO:K02984	small subunit ribosomal protein S3Ae (RP-S3Ae, RPS3A)
	Bin70	Ga0311297_1056899	Thaumarchaeota		Bin66	3300029625 assembled Ga0311297_10230968	Ga0311297_10230968	molecular chaperone DnaK		Bin66	KO:K02986	small subunit ribosomal protein S4 (RP-S4, rpsD)
	Bin70	Ga0311297_1163714	Thaumarchaeota		Bin66	3300029625 assembled Ga0311297_10230969	Ga0311297_10230969	molecular chaperone GrpE		Bin66	KO:K02987	small subunit ribosomal protein S4e (RP-S4e, RPS4)
	Bin70	Ga0311297_1102802	Thaumarchaeota		Bin66	3300029625 assembled Ga0311297_10237231	Ga0311297_10237231	hypothetical protein		Bin66	KO:K02988	small subunit ribosomal protein S5 (RP-S5, MRPS5, rpsE)
	Bin70	Ga0311297_1131384	Thaumarchaeota		Bin66	3300029625 assembled Ga0311297_102372310	Ga0311297_102372310	acetoin utilization deacetylase AcuC-like enzyme		Bin66	KO:K02991	small subunit ribosomal protein S6e (RP-S6e, RPS6)
	Bin70	Ga0311297_1207225	Thaumarchaeota		Bin66	3300029625 assembled Ga0311297_10237232	Ga0311297_10237232	Na+/H+ antiporter NhaD/arsenite permease-like protein		Bin66	KO:K02992	small subunit ribosomal protein S7 (RP-S7, MRPS7, rpsG)
	Bin70	Ga0311297_1039430	Thaumarchaeota		Bin66	3300029625 assembled Ga0311297_10237233	Ga0311297_10237233	GTPase SAR1 family protein		Bin66	KO:K02994	small subunit ribosomal protein S8 (RP-S8, rpsH)
	Bin70	Ga0311297_1060121	Thaumarchaeota		Bin66	3300029625 assembled Ga0311297_10237234	Ga0311297_10237234	hypothetical protein		Bin66	KO:K02995	small subunit ribosomal protein S8e (RP-S8e, RPS8)
	Bin70	Ga0311297_1422762	Thaumarchaeota		Bin66	3300029625 assembled Ga0311297_10237235	Ga0311297_10237235	cellulose synthase/poly-beta-1,6-N-acetylglucosamine synthase-like glycosyltransferase		Bin66	KO:K02996	small subunit ribosomal protein S9 (RP-S9, MRPS9, rpsI)
	Bin70	Ga0311297_1294880	Thaumarchaeota		Bin66	3300029625 assembled Ga0311297_10237236	Ga0311297_10237236	biofilm PGA synthesis N-glycosyltransferase PgaC		Bin66	KO:K03014	DNA-directed RNA polymerases I, II, and III subunit RPABC2 (RPB6, POLR2F)
	Bin70	Ga0311297_1054470	Thaumarchaeota		Bin66	3300029625 assembled Ga0311297_10237237	Ga0311297_10237237	hypothetical protein		Bin66	KO:K03041	DNA-directed RNA polymerase subunit A' [EC:2.7.7.6] (rpoA1)
	Bin70	Ga0311297_1089045	Thaumarchaeota		Bin66	3300029625 assembled Ga0311297_10237238	Ga0311297_10237238	predicted hydrocarbon binding protein		Bin66	KO:K03047	DNA-directed RNA polymerase subunit D [EC:2.7.7.6] (rpoD)
	Bin56	Ga0311297_1015478	Thaumarchaeota		Bin66	3300029625 assembled Ga0311297_10237239	Ga0311297_10237239	hypothetical protein		Bin66	KO:K03049	DNA-directed RNA polymerase subunit E' [EC:2.7.7.6] (rpoE1)
	Bin56	Ga0311297_1185302	Thaumarchaeota		Bin66	3300029625 assembled Ga0311297_10268551	Ga0311297_10268551	Cu+-exporting ATPase		Bin66	KO:K03050	DNA-directed RNA polymerase subunit E" [EC:2.7.7.6] (rpoE2)
	Bin56	Ga0311297_1249037	Thaumarchaeota		Bin66	3300029625 assembled Ga0311297_10268552	Ga0311297_10268552	2-(3-amino-3-carboxypropyl)histidine synthase		Bin66	KO:K03051	DNA-directed RNA polymerase subunit F [EC:2.7.7.6] (rpoF)
	Bin56	Ga0311297_1235881	Thaumarchaeota		Bin66	3300029625 assembled Ga0311297_10268553	Ga0311297_10268553	large subunit ribosomal protein L10e		Bin66	KO:K03053	DNA-directed RNA polymerase subunit H [EC:2.7.7.6] (rpoH)
	Bin56	Ga0311297_1125360	Thaumarchaeota		Bin66	3300029625 assembled Ga0311297_10268554	Ga0311297_10268554	tryptophanyl-tRNA synthetase		Bin66	KO:K03057	DNA-directed RNA polymerase subunit M (rpoM, tfs)
	Bin56	Ga0311297_1088056	Thaumarchaeota		Bin66	3300029625 assembled Ga0311297_10268555	Ga0311297_10268555	pantetheine-phosphate adenylyltransferase		Bin66	KO:K03058	DNA-directed RNA polymerase subunit N [EC:2.7.7.6] (rpoN)
	Bin56	Ga0311297_1004849	Thaumarchaeota		Bin66	3300029625 assembled Ga0311297_10268556	Ga0311297_10268556	amino acid transporter		Bin66	KO:K03059	DNA-directed RNA polymerase subunit P [EC:2.7.7.6] (rpoP)
	Bin56	Ga0311297_1014352	Thaumarchaeota		Bin66	3300029625 assembled Ga0311297_10289051	Ga0311297_10289051	hypothetical protein		Bin66	KO:K03076	preprotein translocase subunit SecY (secY)
	Bin56	Ga0311297_1102088	Thaumarchaeota		Bin66	3300029625 assembled Ga0311297_102890510	Ga0311297_102890510	heterodisulfide reductase subunit D		Bin66	KO:K03105	signal recognition particle subunit SRP19 (SRP19)
	Bin56	Ga0311297_1357271	Thaumarchaeota		Bin66	3300029625 assembled Ga0311297_102890511	Ga0311297_102890511	hypothetical protein		Bin66	KO:K03106	signal recognition particle subunit SRP54 (SRP54, ffh)
	Bin56	Ga0311297_1219673	Thaumarchaeota		Bin66	3300029625 assembled Ga0311297_102890512	Ga0311297_102890512	F420-non-reducing hydrogenase large subunit		Bin66	KO:K03110	fused signal recognition particle receptor (ftsY)
	Bin56	Ga0311297_1215324	Thaumarchaeota		Bin66	3300029625 assembled Ga0311297_10289052	Ga0311297_10289052	biotin synthase		Bin66	KO:K03113	translation initiation factor 1 (EIF1, SUI1)
	Bin56	Ga0311297_1099185	Thaumarchaeota		Bin66	3300029625 assembled Ga0311297_10289053	Ga0311297_10289053	Fe-S oxidoreductase		Bin66	KO:K03116	sec-independent protein translocase protein TatA (tatA)
	Bin56	Ga0311297_1229227	Thaumarchaeota		Bin66	3300029625 assembled Ga0311297_10289054	Ga0311297_10289054	FAD/FMN-containing dehydrogenase		Bin66	KO:K03118	sec-independent protein translocase protein TatC (tatC)
	Bin56	Ga0311297_1279240	Thaumarchaeota		Bin66	3300029625 assembled Ga0311297_10289055	Ga0311297_10289055	glycine cleavage system H protein		Bin66	KO:K03120	transcription initiation factor TFIID TATA-box-binding protein (TBP, tbp)
	Bin56	Ga0311297_1162828	Thaumarchaeota		Bin66	3300029625 assembled Ga0311297_10289056	Ga0311297_10289056	phosphate uptake regulator		Bin66	KO:K03124	transcription initiation factor TFIIB (TFIIB, GTF2B, SUA7, tfb)
	Bin56	Ga0311297_1215644	Thaumarchaeota		Bin66	3300029625 assembled Ga0311297_10289057	Ga0311297_10289057	heterodisulfide reductase subunit D		Bin66	KO:K03136	transcription initiation factor TFIIE subunit alpha (TFIIE1, GTF2E1, TFA1, tfe)
	Bin56	Ga0311297_1052182	Thaumarchaeota		Bin66	3300029625 assembled Ga0311297_10289058	Ga0311297_10289058	organic hydroperoxide reductase OsmC/OhrA		Bin66	KO:K03146	thiamine thiazole synthase (THI4, THI1)
	Bin56	Ga0311297_1068803	Thaumarchaeota		Bin66	3300029625 assembled Ga0311297_10289059	Ga0311297_10289059	glycine cleavage system H protein		Bin66	KO:K03147	phosphomethylpyrimidine synthase [EC:4.1.99.17] (thiC)
	Bin56	Ga0311297_1305387	Thaumarchaeota		Bin66	3300029625 assembled Ga0311297_10290421	Ga0311297_10290421	hypothetical protein		Bin66	KO:K03151	thiamine biosynthesis protein ThiI (thiI)
					Bin66	3300029625 assembled Ga0311297_102904210	Ga0311297_102904210	CBS domain-containing protein/CBS domain-containing protein		Bin66	KO:K03163	DNA topoisomerase I [EC:5.99.1.2] (TOP1)
					Bin66	3300029625 assembled Ga0311297_102904211	Ga0311297_102904211	hypothetical protein		Bin66	KO:K03166	DNA topoisomerase VI subunit A [EC:5.99.1.3] (top6A)
					Bin66	3300029625 assembled Ga0311297_102904212	Ga0311297_102904212	hypothetical protein		Bin66	KO:K03167	DNA topoisomerase VI subunit B [EC:5.99.1.3] (top6B)
					Bin66	3300029625 assembled Ga0311297_102904213	Ga0311297_102904213	UDP-N-acetylglucosamine:LPS N-acetylglucosamine transferase		Bin66	KO:K03168	DNA topoisomerase I [EC:5.99.1.2] (topA)
					Bin66	3300029625 assembled Ga0311297_102904214	Ga0311297_102904214	adenylyl- and sulfurtransferase ThiI		Bin66	KO:K03170	reverse gyrase [EC:5.99.1.3 3.6.4.12] (topG, rgy)
					Bin66	3300029625 assembled Ga0311297_102904215	Ga0311297_102904215	asparaginyl-tRNA synthetase		Bin66	KO:K03183	demethylmenaquinone methyltransferase / 2-methoxy-6-polyprenyl-1,4-benzoquinol methylase [EC:2.1.1.163 2.1.1.201] (ubiE)
					Bin66	3300029625 assembled Ga0311297_102904216	Ga0311297_102904216	hypothetical protein		Bin66	KO:K03186	4-hydroxy-3-polyprenylbenzoate decarboxylase [EC:4.1.1.98] (ubiX)
					Bin66	3300029625 assembled Ga0311297_102904217	Ga0311297_102904217	NCS1 family nucleobase:cation symporter-1		Bin66	KO:K03231	elongation factor 1-alpha (EEF1A)
					Bin66	3300029625 assembled Ga0311297_102904218	Ga0311297_102904218	hydroxymethylpyrimidine/phosphomethylpyrimidine kinase		Bin66	KO:K03232	elongation factor 1-beta (EEF1B)
					Bin66	3300029625 assembled Ga0311297_10290422	Ga0311297_10290422	DNA repair protein RadA		Bin66	KO:K03234	elongation factor 2 (EEF2)
					Bin66	3300029625 assembled Ga0311297_10290423	Ga0311297_10290423	hypothetical protein		Bin66	KO:K03236	translation initiation factor 1A (EIF1A)
					Bin66	3300029625 assembled Ga0311297_10290424	Ga0311297_10290424	hypothetical protein		Bin66	KO:K03237	translation initiation factor 2 subunit 1 (EIF2S1)
					Bin66	3300029625 assembled Ga0311297_10290425	Ga0311297_10290425	predicted ribosome quality control (RQC) complex YloA/Tae2 family protein/predicted ribosome quality control (RQC) complex YloA/Tae2 family protein		Bin66	KO:K03238	translation initiation factor 2 subunit 2 (EIF2S2)
					Bin66	3300029625 assembled Ga0311297_10290426	Ga0311297_10290426	KaiC/GvpD/RAD55 family RecA-like ATPase		Bin66	KO:K03242	translation initiation factor 2 subunit 3 (EIF2S3)
					Bin66	3300029625 assembled Ga0311297_10290427	Ga0311297_10290427	hypothetical protein		Bin66	KO:K03243	translation initiation factor 5B (EIF5B)
					Bin66	3300029625 assembled Ga0311297_10290428	Ga0311297_10290428	CBS domain-containing protein		Bin66	KO:K03263	translation initiation factor 5A (EIF5A)
					Bin66	3300029625 assembled Ga0311297_10290429	Ga0311297_10290429	CBS domain-containing protein/CBS domain-containing protein/CBS-domain-containing membrane protein		Bin66	KO:K03264	translation initiation factor 6 (EIF6)
					Bin66	3300029625 assembled Ga0311297_10299831	Ga0311297_10299831	replication factor A1		Bin66	KO:K03265	peptide chain release factor subunit 1 (ETF1, ERF1)
					Bin66	3300029625 assembled Ga0311297_10299832	Ga0311297_10299832	putative hydrolase of the HAD superfamily		Bin66	KO:K03281	chloride channel protein, CIC family (TC.CIC)
					Bin66	3300029625 assembled Ga0311297_10299833	Ga0311297_10299833	transposase		Bin66	KO:K03284	magnesium transporter (corA)
					Bin66	3300029625 assembled Ga0311297_10299834	Ga0311297_10299834	archaemetzincin		Bin66	KO:K03298	drug/metabolite transporter, DME family (TC.DME)
					Bin66	3300029625 assembled Ga0311297_10299835	Ga0311297_10299835	putative transposase		Bin66	KO:K03320	ammonium transporter, Amt family (amt, AMT, MEP)
					Bin66	3300029625 assembled Ga0311297_10299836	Ga0311297_10299836	predicted site-specific integrase-resolvase		Bin66	KO:K03325	arsenite transporter, ACR3 family (TC.ACR3)
					Bin66	3300029625 assembled Ga0311297_10344481	Ga0311297_10344481	membrane protein YdbS with pleckstrin-like domain		Bin66	KO:K03330	glutamyl-tRNA(Gln) amidotransferase subunit E [EC:6.3.5.7] (gatE)
					Bin66	3300029625 assembled Ga0311297_103444810	Ga0311297_103444810	hypothetical protein		Bin66	KO:K03386	peroxiredoxin (alkyl hydroperoxide reductase subunit C) [EC:1.11.1.15] (E1.11.1.15, PRDX, ahpC)
					Bin66	3300029625 assembled Ga0311297_103444811	Ga0311297_103444811	hypothetical protein		Bin66	KO:K03388	heterodisulfide reductase subunit A [EC:1.8.98.1] (hdrA)
					Bin66	3300029625 assembled Ga0311297_103444812	Ga0311297_103444812	hypothetical protein		Bin66	KO:K03389	heterodisulfide reductase subunit B [EC:1.8.98.1] (hdrB)
					Bin66	3300029625 assembled Ga0311297_103444813	Ga0311297_103444813	hypothetical protein		Bin66	KO:K03390	heterodisulfide reductase subunit C [EC:1.8.98.1] (hdrC)
					Bin66	3300029625 assembled Ga0311297_10344482	Ga0311297_10344482	arginine decarboxylase		Bin66	KO:K03392	aminocarboxymuconate-semialdehyde decarboxylase [EC:4.1.1.45] (ACMSD)
					Bin66	3300029625 assembled Ga0311297_10344483	Ga0311297_10344483	tellurite resistance protein TerC		Bin66	KO:K03405	magnesium chelatase subunit I [EC:6.6.1.1] (chlI, bchI)
					Bin66	3300029625 assembled Ga0311297_10344484	Ga0311297_10344484	DNA topoisomerase-1		Bin66	KO:K03424	TatD DNase family protein [EC:3.1.21.-] (tatD)
					Bin66	3300029625 assembled Ga0311297_10344485	Ga0311297_10344485	DNA primase large subunit		Bin66	KO:K03431	phosphoglucosamine mutase [EC:5.4.2.10] (glmM)
					Bin66	3300029625 assembled Ga0311297_10344486	Ga0311297_10344486	DNA primase small subunit		Bin66	KO:K03432	proteasome alpha subunit [EC:3.4.25.1] (psmA, prcA)
					Bin66	3300029625 assembled Ga0311297_10344487	Ga0311297_10344487	DNA replication factor GINS		Bin66	KO:K03433	proteasome beta subunit [EC:3.4.25.1] (psmB, prcB)
					Bin66	3300029625 assembled Ga0311297_10344488	Ga0311297_10344488	hypothetical protein		Bin66	KO:K03442	small conductance mechanosensitive channel (mscS)
					Bin66	3300029625 assembled Ga0311297_10344489	Ga0311297_10344489	hypothetical protein		Bin66	KO:K03457	nucleobase:cation symporter-1, NCS1 family (TC.NCS1)
					Bin66	3300029625 assembled Ga0311297_10348391	Ga0311297_10348391	hypothetical protein		Bin66	KO:K03465	thymidylate synthase (FAD) [EC:2.1.1.148] (E2.1.1.148, thyX, thy1)
					Bin66	3300029625 assembled Ga0311297_10348392	Ga0311297_10348392	methionyl aminopeptidase		Bin66	KO:K03470	ribonuclease HII [EC:3.1.26.4] (rnhB)
					Bin66	3300029625 assembled Ga0311297_10348393	Ga0311297_10348393	hypothetical protein		Bin66	KO:K03497	chromosome partitioning protein, ParB family (parB, spo0J)
					Bin66	3300029625 assembled Ga0311297_10348394	Ga0311297_10348394	hypothetical protein		Bin66	KO:K03517	quinolinate synthase [EC:2.5.1.72] (nadA)
					Bin66	3300029625 assembled Ga0311297_10348395	Ga0311297_10348395	hypothetical protein		Bin66	KO:K03518	carbon-monoxide dehydrogenase small subunit [EC:1.2.99.2] (coxS)
					Bin66	3300029625 assembled Ga0311297_10360141	Ga0311297_10360141	branched-chain amino acid transport system permease protein		Bin66	KO:K03519	carbon-monoxide dehydrogenase medium subunit [EC:1.2.99.2] (coxM, cutM)
					Bin66	3300029625 assembled Ga0311297_103601410	Ga0311297_103601410	hypothetical protein		Bin66	KO:K03520	carbon-monoxide dehydrogenase large subunit [EC:1.2.99.2] (coxL, cutL)
					Bin66	3300029625 assembled Ga0311297_103601411	Ga0311297_103601411	putative ABC transport system permease protein		Bin66	KO:K03521	electron transfer flavoprotein beta subunit (fixA, etfB)
					Bin66	3300029625 assembled Ga0311297_103601412	Ga0311297_103601412	thymidylate synthase (FAD)		Bin66	KO:K03522	electron transfer flavoprotein alpha subunit (fixB, etfA)
					Bin66	3300029625 assembled Ga0311297_103601413	Ga0311297_103601413	aminomethyltransferase		Bin66	KO:K03529	chromosome segregation protein (smc)
					Bin66	3300029625 assembled Ga0311297_103601414	Ga0311297_103601414	F420-0:gamma-glutamyl ligase		Bin66	KO:K03538	ribonuclease P protein subunit POP4 [EC:3.1.26.5] (POP4, RPP29)
					Bin66	3300029625 assembled Ga0311297_103601415	Ga0311297_103601415	galactose-1-phosphate uridylyltransferase		Bin66	KO:K03564	peroxiredoxin Q/BCP [EC:1.11.1.15] (BCP, PRXQ, DOT5)
					Bin66	3300029625 assembled Ga0311297_103601416	Ga0311297_103601416	hypothetical protein		Bin66	KO:K03568	TldD protein (tldD)
					Bin66	3300029625 assembled Ga0311297_103601417	Ga0311297_103601417	hypothetical protein		Bin66	KO:K03592	PmbA protein (pmbA)
					Bin66	3300029625 assembled Ga0311297_103601418	Ga0311297_103601418	hypothetical protein		Bin66	KO:K03593	ATP-binding protein involved in chromosome partitioning (mrp, NUBPL)
					Bin66	3300029625 assembled Ga0311297_103601419	Ga0311297_103601419	hypothetical protein		Bin66	KO:K03594	bacterioferritin [EC:1.16.3.1] (bfr)
					Bin66	3300029625 assembled Ga0311297_10360142	Ga0311297_10360142	branched-chain amino acid transport system permease protein		Bin66	KO:K03622	archaea-specific DNA-binding protein (ssh10b)
					Bin66	3300029625 assembled Ga0311297_103601420	Ga0311297_103601420	uncharacterized protein DUF2190		Bin66	KO:K03626	nascent polypeptide-associated complex subunit alpha (EGD2, NACA)
					Bin66	3300029625 assembled Ga0311297_103601421	Ga0311297_103601421	capsid family protein		Bin66	KO:K03627	putative transcription factor (MBF1)
					Bin66	3300029625 assembled Ga0311297_103601422	Ga0311297_103601422	hypothetical protein		Bin66	KO:K03635	molybdopterin synthase catalytic subunit [EC:2.8.1.12] (MOCS2, moaE)
					Bin66	3300029625 assembled Ga0311297_103601423	Ga0311297_103601423	acetyl-CoA C-acetyltransferase		Bin66	KO:K03636	molybdopterin synthase sulfur carrier subunit (moaD)
					Bin66	3300029625 assembled Ga0311297_103601424	Ga0311297_103601424	3-hydroxybutyryl-CoA dehydrogenase		Bin66	KO:K03637	cyclic pyranopterin phosphate synthase [EC:4.1.99.18] (moaC)
					Bin66	3300029625 assembled Ga0311297_103601425	Ga0311297_103601425	RNA-binding protein		Bin66	KO:K03638	molybdenum cofactor biosynthesis protein B (moaB)
					Bin66	3300029625 assembled Ga0311297_103601426	Ga0311297_103601426	transcription initiation factor TFIIB		Bin66	KO:K03639	cyclic pyranopterin phosphate synthase [EC:4.1.99.18] (MOCS1, moaA)
					Bin66	3300029625 assembled Ga0311297_103601427	Ga0311297_103601427	threonine aldolase		Bin66	KO:K03644	lipoic acid synthetase [EC:2.8.1.8] (lipA)
					Bin66	3300029625 assembled Ga0311297_10360143	Ga0311297_10360143	branched-chain amino acid transport system ATP-binding protein		Bin66	KO:K03657	DNA helicase II / ATP-dependent DNA helicase PcrA [EC:3.6.4.12] (uvrD, pcrA)
					Bin66	3300029625 assembled Ga0311297_10360144	Ga0311297_10360144	branched-chain amino acid transport system ATP-binding protein		Bin66	KO:K03660	N-glycosylase/DNA lyase [EC:3.2.2.- 4.2.99.18] (OGG1)
					Bin66	3300029625 assembled Ga0311297_10360145	Ga0311297_10360145	aldehyde:ferredoxin oxidoreductase		Bin66	KO:K03665	GTPase (hflX)
					Bin66	3300029625 assembled Ga0311297_10360146	Ga0311297_10360146	hypothetical protein		Bin66	KO:K03671	thioredoxin 1 (trxA)
					Bin66	3300029625 assembled Ga0311297_10360147	Ga0311297_10360147	uncharacterized membrane protein		Bin66	KO:K03679	exosome complex component RRP4 (RRP4, EXOSC2)
					Bin66	3300029625 assembled Ga0311297_10360148	Ga0311297_10360148	uncharacterized protein DUF4064		Bin66	KO:K03686	molecular chaperone DnaJ (dnaJ)
					Bin66	3300029625 assembled Ga0311297_10360149	Ga0311297_10360149	ABC-type lipoprotein export system ATPase subunit		Bin66	KO:K03687	molecular chaperone GrpE (GRPE)
					Bin66	3300029625 assembled Ga0311297_10367811	Ga0311297_10367811	acetolactate synthase-1/2/3 large subunit		Bin66	KO:K03709	DtxR family transcriptional regulator, Mn-dependent transcriptional regulator (troR)
					Bin66	3300029625 assembled Ga0311297_10367812	Ga0311297_10367812	nitrogen fixation NifU-like protein		Bin66	KO:K03718	Lrp/AsnC family transcriptional regulator, regulator for asnA, asnC and gidA (asnC)
					Bin66	3300029625 assembled Ga0311297_10367813	Ga0311297_10367813	cysteine desulfurase		Bin66	KO:K03724	ATP-dependent helicase Lhr and Lhr-like helicase [EC:3.6.4.-] (lhr)
					Bin66	3300029625 assembled Ga0311297_10367814	Ga0311297_10367814	VIT1/CCC1 family predicted Fe2+/Mn2+ transporter		Bin66	KO:K03726	helicase [EC:3.6.4.-] (helS)
					Bin66	3300029625 assembled Ga0311297_10367815	Ga0311297_10367815	putative redox protein		Bin66	KO:K03738	aldehyde:ferredoxin oxidoreductase [EC:1.2.7.5] (aor)
					Bin66	3300029625 assembled Ga0311297_10367816	Ga0311297_10367816	putative superfamily III holin-X		Bin66	KO:K03750	molybdopterin molybdotransferase [EC:2.10.1.1] (moeA)
					Bin66	3300029625 assembled Ga0311297_10395511	Ga0311297_10395511	ArsR family transcriptional regulator		Bin66	KO:K03752	molybdopterin-guanine dinucleotide biosynthesis protein A [EC:2.7.7.77] (mobA)
					Bin66	3300029625 assembled Ga0311297_10395512	Ga0311297_10395512	hypothetical protein		Bin66	KO:K03785	3-dehydroquinate dehydratase I [EC:4.2.1.10] (aroD)
					Bin66	3300029625 assembled Ga0311297_10395513	Ga0311297_10395513	hypothetical protein		Bin66	KO:K03789	ribosomal-protein-alanine N-acetyltransferase [EC:2.3.1.128] (rimI)
					Bin66	3300029625 assembled Ga0311297_10395514	Ga0311297_10395514	aminotransferase		Bin66	KO:K03799	heat shock protein HtpX [EC:3.4.24.-] (htpX)
					Bin66	3300029625 assembled Ga0311297_10395515	Ga0311297_10395515	4-hydroxy-3-polyprenylbenzoate decarboxylase		Bin66	KO:K03800	lipoate-protein ligase A [EC:2.7.7.63] (lplA)
					Bin66	3300029625 assembled Ga0311297_10395516	Ga0311297_10395516	hypothetical protein		Bin66	KO:K03855	ferredoxin like protein (fixX)
					Bin66	3300029625 assembled Ga0311297_10395517	Ga0311297_10395517	hypothetical protein		Bin66	KO:K03892	ArsR family transcriptional regulator (arsR)
					Bin66	3300029625 assembled Ga0311297_10395518	Ga0311297_10395518	hypothetical protein		Bin66	KO:K03926	periplasmic divalent cation tolerance protein (cutA)
					Bin66	3300029625 assembled Ga0311297_10396711	Ga0311297_10396711	formate dehydrogenase major subunit		Bin66	KO:K04043	molecular chaperone DnaK (dnaK)
					Bin66	3300029625 assembled Ga0311297_10396712	Ga0311297_10396712	tetrathionate reductase subunit B		Bin66	KO:K04069	pyruvate formate lyase activating enzyme [EC:1.97.1.4] (pflA, pflC, pflE)
					Bin66	3300029625 assembled Ga0311297_10396713	Ga0311297_10396713	anaerobic selenocysteine-containing dehydrogenase/formylmethanofuran dehydrogenase subunit D		Bin66	KO:K04070	putative pyruvate formate lyase activating enzyme [EC:1.97.1.4] (pflX)
					Bin66	3300029625 assembled Ga0311297_10396714	Ga0311297_10396714	Fe-S oxidoreductase		Bin66	KO:K04085	tRNA 2-thiouridine synthesizing protein A [EC:2.8.1.-] (tusA, sirA)
					Bin66	3300029625 assembled Ga0311297_10396715	Ga0311297_10396715	GMP synthase (glutamine-hydrolysing)		Bin66	KO:K04091	alkanesulfonate monooxygenase [EC:1.14.14.5] (ssuD)
					Bin66	3300029625 assembled Ga0311297_10396716	Ga0311297_10396716	NAD(P)-dependent dehydrogenase (short-subunit alcohol dehydrogenase family)		Bin66	KO:K04479	DNA polymerase IV (archaeal DinB-like DNA polymerase) [EC:2.7.7.7] (K04479)
					Bin66	3300029625 assembled Ga0311297_10396717	Ga0311297_10396717	hypothetical protein		Bin66	KO:K04483	DNA repair protein RadA (radA)
					Bin66	3300029625 assembled Ga0311297_10396718	Ga0311297_10396718	Fanconi anemia group M protein		Bin66	KO:K04487	cysteine desulfurase [EC:2.8.1.7] (iscS, NFS1)
					Bin66	3300029625 assembled Ga0311297_10407841	Ga0311297_10407841	cytochrome d ubiquinol oxidase subunit I		Bin66	KO:K04488	nitrogen fixation protein NifU and related proteins (iscU, nifU)
					Bin66	3300029625 assembled Ga0311297_104078410	Ga0311297_104078410	methylenetetrahydrofolate dehydrogenase (NADP+)/methenyltetrahydrofolate cyclohydrolase		Bin66	KO:K04517	prephenate dehydrogenase [EC:1.3.1.12] (tyrA2)
					Bin66	3300029625 assembled Ga0311297_104078411	Ga0311297_104078411	alkanesulfonate monooxygenase SsuD/methylene tetrahydromethanopterin reductase-like flavin-dependent oxidoreductase (luciferase family)		Bin66	KO:K04564	superoxide dismutase, Fe-Mn family [EC:1.15.1.1] (SOD2)
					Bin66	3300029625 assembled Ga0311297_104078412	Ga0311297_104078412	hypothetical protein		Bin66	KO:K04566	lysyl-tRNA synthetase, class I [EC:6.1.1.6] (lysK)
					Bin66	3300029625 assembled Ga0311297_104078413	Ga0311297_104078413	hypothetical protein		Bin66	KO:K04651	hydrogenase nickel incorporation protein HypA/HybF (hypA, hybF)
					Bin66	3300029625 assembled Ga0311297_104078414	Ga0311297_104078414	predicted ATPase		Bin66	KO:K04652	hydrogenase nickel incorporation protein HypB (hypB)
					Bin66	3300029625 assembled Ga0311297_104078415	Ga0311297_104078415	AAA15 family ATPase/GTPase		Bin66	KO:K04653	hydrogenase expression/formation protein HypC (hypC)
					Bin66	3300029625 assembled Ga0311297_104078416	Ga0311297_104078416	hypothetical protein		Bin66	KO:K04654	hydrogenase expression/formation protein HypD (hypD)
					Bin66	3300029625 assembled Ga0311297_104078417	Ga0311297_104078417	cysteinyl-tRNA synthetase		Bin66	KO:K04655	hydrogenase expression/formation protein HypE (hypE)
					Bin66	3300029625 assembled Ga0311297_104078418	Ga0311297_104078418	ribosomal protein S18 acetylase RimI-like enzyme		Bin66	KO:K04656	hydrogenase maturation protein HypF (hypF)
					Bin66	3300029625 assembled Ga0311297_104078419	Ga0311297_104078419	radical SAM superfamily enzyme YgiQ (UPF0313 family)		Bin66	KO:K04720	threonine-phosphate decarboxylase [EC:4.1.1.81] (cobD)
					Bin66	3300029625 assembled Ga0311297_10407842	Ga0311297_10407842	glyceraldehyde-3-phosphate dehydrogenase [NAD(P)+]		Bin66	KO:K04751	nitrogen regulatory protein P-II 1 (glnB)
					Bin66	3300029625 assembled Ga0311297_10407843	Ga0311297_10407843	glyceraldehyde-3-phosphate dehydrogenase [NAD(P)+]		Bin66	KO:K04759	ferrous iron transport protein B (feoB)
					Bin66	3300029625 assembled Ga0311297_10407844	Ga0311297_10407844	hypothetical protein		Bin66	KO:K04768	acetoin utilization protein AcuC (acuC)
					Bin66	3300029625 assembled Ga0311297_10407845	Ga0311297_10407845	uncharacterized OsmC-like protein		Bin66	KO:K04771	serine protease Do [EC:3.4.21.107] (degP, htrA)
					Bin66	3300029625 assembled Ga0311297_10407846	Ga0311297_10407846	5-(carboxyamino)imidazole ribonucleotide mutase		Bin66	KO:K04794	peptidyl-tRNA hydrolase, PTH2 family [EC:3.1.1.29] (PTH2)
					Bin66	3300029625 assembled Ga0311297_10407847	Ga0311297_10407847	phosphoribosylaminoimidazole-succinocarboxamide synthase		Bin66	KO:K04795	fibrillarin-like pre-rRNA processing protein (flpA)
					Bin66	3300029625 assembled Ga0311297_10407848	Ga0311297_10407848	phosphoribosylformylglycinamidine cyclo-ligase		Bin66	KO:K04796	small nuclear ribonucleoprotein (RUXX)
					Bin66	3300029625 assembled Ga0311297_10407849	Ga0311297_10407849	methylenetetrahydromethanopterin dehydrogenase		Bin66	KO:K04797	prefoldin alpha subunit (pfdA, PFDN5)
					Bin66	3300029625 assembled Ga0311297_10430751	Ga0311297_10430751	magnesium transporter		Bin66	KO:K04798	prefoldin beta subunit (pfdB, PFDN6)
					Bin66	3300029625 assembled Ga0311297_104307510	Ga0311297_104307510	uncharacterized protein with predicted RNA binding PUA domain		Bin66	KO:K04799	flap endonuclease-1 [EC:3.-.-.-] (FEN1, RAD2)
					Bin66	3300029625 assembled Ga0311297_104307511	Ga0311297_104307511	nascent polypeptide-associated complex subunit alpha		Bin66	KO:K04800	replication factor C large subunit (rfcL)
					Bin66	3300029625 assembled Ga0311297_104307512	Ga0311297_104307512	hypothetical protein		Bin66	KO:K04801	replication factor C small subunit (rfcS)
					Bin66	3300029625 assembled Ga0311297_104307513	Ga0311297_104307513	hypothetical protein		Bin66	KO:K04802	proliferating cell nuclear antigen (PCNA)
					Bin66	3300029625 assembled Ga0311297_104307514	Ga0311297_104307514	2-dehydro-3-deoxyglucarate aldolase		Bin66	KO:K05595	multiple antibiotic resistance protein (marC)
					Bin66	3300029625 assembled Ga0311297_104307515	Ga0311297_104307515	endonuclease-3		Bin66	KO:K05710	3-phenylpropionate/trans-cinnamate dioxygenase ferredoxin subunit (hcaC)
					Bin66	3300029625 assembled Ga0311297_104307516	Ga0311297_104307516	hypothetical protein		Bin66	KO:K05772	tungstate transport system substrate-binding protein (tupA, vupA)
					Bin66	3300029625 assembled Ga0311297_104307517	Ga0311297_104307517	dTMP kinase		Bin66	KO:K05773	tungstate transport system permease protein (tupB, vupB)
					Bin66	3300029625 assembled Ga0311297_104307518	Ga0311297_104307518	flavin-dependent dehydrogenase		Bin66	KO:K05794	tellurite resistance protein TerC (terC)
					Bin66	3300029625 assembled Ga0311297_104307519	Ga0311297_104307519	HEPN domain-containing protein		Bin66	KO:K05826	alpha-aminoadipate/glutamate carrier protein LysW (lysW)
					Bin66	3300029625 assembled Ga0311297_10430752	Ga0311297_10430752	hypothetical protein		Bin66	KO:K05827	[lysine-biosynthesis-protein LysW]---L-2-aminoadipate ligase [EC:6.3.2.43] (lysX)
					Bin66	3300029625 assembled Ga0311297_10430753	Ga0311297_10430753	radical SAM superfamily enzyme YgiQ (UPF0313 family)		Bin66	KO:K05828	LysW-gamma-L-alpha-aminoadipate/LysW-L-glutamate kinase [EC:2.7.2.-] (lysZ, argB)
					Bin66	3300029625 assembled Ga0311297_10430754	Ga0311297_10430754	radical SAM superfamily enzyme YgiQ (UPF0313 family)		Bin66	KO:K05829	LysW-gamma-L-alpha-aminoadipyl-6-phosphate/LysW-L-glutamyl-5-phosphate reductase [EC:1.2.1.-] (lysY, argC)
					Bin66	3300029625 assembled Ga0311297_10430755	Ga0311297_10430755	hypothetical protein		Bin66	KO:K05830	LysW-gamma-L-lysine/LysW-L-ornithine aminotransferase [EC:2.6.1.-] (lysJ, argD)
					Bin66	3300029625 assembled Ga0311297_10430756	Ga0311297_10430756	transcription initiation factor TFIIE subunit alpha		Bin66	KO:K05831	LysW-gamma-L-lysine/LysW-L-ornithine carboxypeptidase (lysK, argE)
					Bin66	3300029625 assembled Ga0311297_10430757	Ga0311297_10430757	tRNA (cytidine56-2'-O)-methyltransferase		Bin66	KO:K05844	ribosomal protein S6--L-glutamate ligase [EC:6.3.2.-] (rimK)
					Bin66	3300029625 assembled Ga0311297_10430758	Ga0311297_10430758	GTP-binding protein HflX		Bin66	KO:K05896	segregation and condensation protein A (scpA)
					Bin66	3300029625 assembled Ga0311297_10430759	Ga0311297_10430759	putative transcription factor		Bin66	KO:K05966	triphosphoribosyl-dephospho-CoA synthase [EC:2.4.2.52] (citG)
					Bin66	3300029625 assembled Ga0311297_10442881	Ga0311297_10442881	heat shock protein HtpX		Bin66	KO:K05982	deoxyribonuclease V [EC:3.1.21.7] (E3.1.21.7, nfi)
					Bin66	3300029625 assembled Ga0311297_104428810	Ga0311297_104428810	hypothetical protein		Bin66	KO:K06001	tryptophan synthase beta chain [EC:4.2.1.20] (trpB)
					Bin66	3300029625 assembled Ga0311297_104428811	Ga0311297_104428811	MoaA/NifB/PqqE/SkfB family radical SAM enzyme		Bin66	KO:K06024	segregation and condensation protein B (scpB)
					Bin66	3300029625 assembled Ga0311297_104428812	Ga0311297_104428812	V/A-type H+-transporting ATPase subunit K		Bin66	KO:K06153	undecaprenyl-diphosphatase [EC:3.6.1.27] (bacA)
					Bin66	3300029625 assembled Ga0311297_104428813	Ga0311297_104428813	hypothetical protein		Bin66	KO:K06174	ATP-binding cassette, sub-family E, member 1 (ABCE1, Rli1)
					Bin66	3300029625 assembled Ga0311297_104428814	Ga0311297_104428814	aspartate carbamoyltransferase regulatory subunit		Bin66	KO:K06176	tRNA pseudouridine13 synthase [EC:5.4.99.27] (truD, PUS7)
					Bin66	3300029625 assembled Ga0311297_104428815	Ga0311297_104428815	aspartate carbamoyltransferase catalytic subunit		Bin66	KO:K06191	glutaredoxin-like protein NrdH (nrdH)
					Bin66	3300029625 assembled Ga0311297_104428816	Ga0311297_104428816	ribonucleoside-diphosphate reductase alpha chain		Bin66	KO:K06857	tungstate transport system ATP-binding protein [EC:3.6.3.55] (tupC, vupC)
					Bin66	3300029625 assembled Ga0311297_104428817	Ga0311297_104428817	ribonucleoside-triphosphate reductase		Bin66	KO:K06863	5-formaminoimidazole-4-carboxamide-1-(beta)-D-ribofuranosyl 5'-monophosphate synthetase [EC:6.3.4.23] (purP)
					Bin66	3300029625 assembled Ga0311297_104428818	Ga0311297_104428818	hypothetical protein		Bin66	KO:K06864	uncharacterized protein (K06864)
					Bin66	3300029625 assembled Ga0311297_104428819	Ga0311297_104428819	uncharacterized protein DUF4430		Bin66	KO:K06869	uncharacterized protein (K06869)
					Bin66	3300029625 assembled Ga0311297_10442882	Ga0311297_10442882	V/A-type H+-transporting ATPase subunit F		Bin66	KO:K06875	programmed cell death protein 5 (PDCD5, TFAR19)
					Bin66	3300029625 assembled Ga0311297_104428820	Ga0311297_104428820	hypothetical protein		Bin66	KO:K06877	DEAD/DEAH box helicase domain-containing protein (K06877)
					Bin66	3300029625 assembled Ga0311297_104428821	Ga0311297_104428821	hypothetical protein		Bin66	KO:K06883	uncharacterized protein (K06883)
					Bin66	3300029625 assembled Ga0311297_104428822	Ga0311297_104428822	Mn-dependent DtxR family transcriptional regulator		Bin66	KO:K06885	uncharacterized protein (K06885)
					Bin66	3300029625 assembled Ga0311297_10442883	Ga0311297_10442883	vacuolar-type H+-ATPase subunit E/Vma4		Bin66	KO:K06888	uncharacterized protein (K06888)
					Bin66	3300029625 assembled Ga0311297_10442884	Ga0311297_10442884	V/A-type H+-transporting ATPase subunit A		Bin66	KO:K06889	uncharacterized protein (K06889)
					Bin66	3300029625 assembled Ga0311297_10442885	Ga0311297_10442885	V/A-type H+-transporting ATPase subunit B		Bin66	KO:K06897	7,8-dihydropterin-6-yl-methyl-4-(beta-D-ribofuranosyl)aminobenzene 5'-phosphate synthase [EC:2.5.1.105] (K06897)
					Bin66	3300029625 assembled Ga0311297_10442886	Ga0311297_10442886	V/A-type H+-transporting ATPase subunit D		Bin66	KO:K06898	uncharacterized protein (K06898)
					Bin66	3300029625 assembled Ga0311297_10442887	Ga0311297_10442887	hypothetical protein		Bin66	KO:K06914	uncharacterized protein (K06914)
					Bin66	3300029625 assembled Ga0311297_10442888	Ga0311297_10442888	hypothetical protein		Bin66	KO:K06915	uncharacterized protein (K06915)
					Bin66	3300029625 assembled Ga0311297_10442889	Ga0311297_10442889	hypothetical protein		Bin66	KO:K06920	7-cyano-7-deazaguanine synthase [EC:6.3.4.20] (queC)
					Bin66	3300029625 assembled Ga0311297_10443301	Ga0311297_10443301	hypothetical protein		Bin66	KO:K06928	nucleoside-triphosphatase [EC:3.6.1.15] (NTPCR)
					Bin66	3300029625 assembled Ga0311297_104433010	Ga0311297_104433010	endonuclease-3		Bin66	KO:K06929	uncharacterized protein (K06929)
					Bin66	3300029625 assembled Ga0311297_104433011	Ga0311297_104433011	phosphoglycolate phosphatase-like HAD superfamily hydrolase		Bin66	KO:K06930	uncharacterized protein (K06930)
					Bin66	3300029625 assembled Ga0311297_104433012	Ga0311297_104433012	CopG family nickel-responsive transcriptional regulator		Bin66	KO:K06932	tRNA(Ile2)-agmatinylcytidine synthase [EC:6.3.4.22] (tiaS)
					Bin66	3300029625 assembled Ga0311297_104433013	Ga0311297_104433013	uncharacterized membrane protein YdjX (TVP38/TMEM64 family)		Bin66	KO:K06933	uncharacterized protein (K06933)
					Bin66	3300029625 assembled Ga0311297_104433014	Ga0311297_104433014	Fanconi anemia group M protein		Bin66	KO:K06934	uncharacterized protein (K06934)
					Bin66	3300029625 assembled Ga0311297_104433015	Ga0311297_104433015	hypothetical protein		Bin66	KO:K06937	7,8-dihydro-6-hydroxymethylpterin dimethyltransferase [EC:2.1.1.-] (K06937)
					Bin66	3300029625 assembled Ga0311297_10443302	Ga0311297_10443302	hypothetical protein		Bin66	KO:K06940	uncharacterized protein (K06940)
					Bin66	3300029625 assembled Ga0311297_10443303	Ga0311297_10443303	hypothetical protein		Bin66	KO:K06942	ribosome-binding ATPase (ychF)
					Bin66	3300029625 assembled Ga0311297_10443304	Ga0311297_10443304	cob(I)alamin adenosyltransferase		Bin66	KO:K06944	uncharacterized protein (K06944)
					Bin66	3300029625 assembled Ga0311297_10443305	Ga0311297_10443305	pyruvate ferredoxin oxidoreductase beta subunit		Bin66	KO:K06947	polynucleotide 5'-hydroxyl-kinase GRC3/NOL9 [EC:2.7.1.-] (GRC3, NOL9)
					Bin66	3300029625 assembled Ga0311297_10443306	Ga0311297_10443306	pyruvate ferredoxin oxidoreductase alpha subunit		Bin66	KO:K06953	uncharacterized protein (K06953)
					Bin66	3300029625 assembled Ga0311297_10443307	Ga0311297_10443307	pyruvate ferredoxin oxidoreductase delta subunit		Bin66	KO:K06961	ribosomal RNA assembly protein (KRR1)
					Bin66	3300029625 assembled Ga0311297_10443308	Ga0311297_10443308	pyruvate ferredoxin oxidoreductase gamma subunit/2-oxoisovalerate ferredoxin oxidoreductase gamma subunit		Bin66	KO:K06965	protein pelota (PELO, DOM34, pelA)
					Bin66	3300029625 assembled Ga0311297_10443309	Ga0311297_10443309	phosphoserine phosphatase		Bin66	KO:K06974	archaemetzincin [EC:3.4.-.-] (amzA, AMZ2, AMZ1)
					Bin66	3300029625 assembled Ga0311297_10445281	Ga0311297_10445281	TorA maturation chaperone TorD		Bin66	KO:K06981	isopentenyl phosphate kinase [EC:2.7.4.26] (ipk)
					Bin66	3300029625 assembled Ga0311297_104452810	Ga0311297_104452810	predicted RNA-binding protein with TRAM domain		Bin66	KO:K06982	pantoate kinase [EC:2.7.1.169] (pok)
					Bin66	3300029625 assembled Ga0311297_104452811	Ga0311297_104452811	hypothetical protein		Bin66	KO:K06989	aspartate dehydrogenase [EC:1.4.1.21] (nadX)
					Bin66	3300029625 assembled Ga0311297_104452812	Ga0311297_104452812	acetyl-CoA C-acetyltransferase		Bin66	KO:K06990	uncharacterized protein (K06990)
					Bin66	3300029625 assembled Ga0311297_104452813	Ga0311297_104452813	hydroxymethylglutaryl-CoA synthase		Bin66	KO:K07011	uncharacterized protein (K07011)
					Bin66	3300029625 assembled Ga0311297_104452814	Ga0311297_104452814	DNA-directed RNA polymerase subunit P		Bin66	KO:K07022	uncharacterized protein (K07022)
					Bin66	3300029625 assembled Ga0311297_104452815	Ga0311297_104452815	dolichol-phosphate mannosyltransferase		Bin66	KO:K07023	putative hydrolases of HD superfamily (K07023)
					Bin66	3300029625 assembled Ga0311297_104452816	Ga0311297_104452816	dTDP-4-amino-4,6-dideoxygalactose transaminase		Bin66	KO:K07024	uncharacterized protein (K07024)
					Bin66	3300029625 assembled Ga0311297_104452817	Ga0311297_104452817	tyrosyl-tRNA synthetase		Bin66	KO:K07025	putative hydrolase of the HAD superfamily (K07025)
					Bin66	3300029625 assembled Ga0311297_104452818	Ga0311297_104452818	hypothetical protein		Bin66	KO:K07027	uncharacterized protein (K07027)
					Bin66	3300029625 assembled Ga0311297_104452819	Ga0311297_104452819	ferritin-like protein		Bin66	KO:K07041	uncharacterized protein (K07041)
					Bin66	3300029625 assembled Ga0311297_10445282	Ga0311297_10445282	anaerobic selenocysteine-containing dehydrogenase/predicted molibdopterin-dependent oxidoreductase YjgC/predicted molibdopterin-dependent oxidoreductase YjgC		Bin66	KO:K07045	uncharacterized protein (K07045)
					Bin66	3300029625 assembled Ga0311297_104452820	Ga0311297_104452820	3-phenylpropionate/trans-cinnamate dioxygenase ferredoxin subunit		Bin66	KO:K07052	uncharacterized protein (K07052)
					Bin66	3300029625 assembled Ga0311297_104452821	Ga0311297_104452821	undecaprenyl-diphosphatase		Bin66	KO:K07057	uncharacterized protein (K07057)
					Bin66	3300029625 assembled Ga0311297_104452822	Ga0311297_104452822	cytochrome d ubiquinol oxidase subunit I		Bin66	KO:K07059	uncharacterized protein (K07059)
					Bin66	3300029625 assembled Ga0311297_104452823	Ga0311297_104452823	cytochrome d ubiquinol oxidase subunit I		Bin66	KO:K07060	endoribonuclease Nob1 [EC:3.1.-.-] (nob1)
					Bin66	3300029625 assembled Ga0311297_10445283	Ga0311297_10445283	molybdopterin-containing oxidoreductase family iron-sulfur binding subunit		Bin66	KO:K07062	uncharacterized protein (K07062)
					Bin66	3300029625 assembled Ga0311297_10445284	Ga0311297_10445284	molybdopterin-containing oxidoreductase family membrane subunit		Bin66	KO:K07064	uncharacterized protein (K07064)
					Bin66	3300029625 assembled Ga0311297_10445285	Ga0311297_10445285	hypothetical protein		Bin66	KO:K07068	uncharacterized protein (K07068)
					Bin66	3300029625 assembled Ga0311297_10445286	Ga0311297_10445286	putative transposase		Bin66	KO:K07072	uncharacterized protein (K07072)
					Bin66	3300029625 assembled Ga0311297_10445287	Ga0311297_10445287	DNA-binding Lrp family transcriptional regulator		Bin66	KO:K07075	uncharacterized protein (K07075)
					Bin66	3300029625 assembled Ga0311297_10445288	Ga0311297_10445288	putative Ca2+/H+ antiporter (TMEM165/GDT1 family)		Bin66	KO:K07076	uncharacterized protein (K07076)
					Bin66	3300029625 assembled Ga0311297_10445289	Ga0311297_10445289	hypothetical protein		Bin66	KO:K07089	uncharacterized protein (K07089)
					Bin66	3300029625 assembled Ga0311297_10455721	Ga0311297_10455721	glycosyltransferase involved in cell wall biosynthesis		Bin66	KO:K07090	uncharacterized protein (K07090)
					Bin66	3300029625 assembled Ga0311297_104557210	Ga0311297_104557210	thioredoxin reductase (NADPH)		Bin66	KO:K07092	uncharacterized protein (K07092)
					Bin66	3300029625 assembled Ga0311297_104557211	Ga0311297_104557211	glyoxylase-like metal-dependent hydrolase (beta-lactamase superfamily II)		Bin66	KO:K07095	uncharacterized protein (K07095)
					Bin66	3300029625 assembled Ga0311297_104557212	Ga0311297_104557212	hypothetical protein		Bin66	KO:K07096	uncharacterized protein (K07096)
					Bin66	3300029625 assembled Ga0311297_104557213	Ga0311297_104557213	ACT domain-containing protein		Bin66	KO:K07101	uncharacterized protein (K07101)
					Bin66	3300029625 assembled Ga0311297_104557214	Ga0311297_104557214	hypothetical protein		Bin66	KO:K07103	uncharacterized protein (K07103)
					Bin66	3300029625 assembled Ga0311297_104557215	Ga0311297_104557215	succinyl-diaminopimelate desuccinylase		Bin66	KO:K07108	uncharacterized protein (K07108)
					Bin66	3300029625 assembled Ga0311297_104557216	Ga0311297_104557216	hydrogenase maturation factor HypF (carbamoyltransferase family)		Bin66	KO:K07112	uncharacterized protein (K07112)
					Bin66	3300029625 assembled Ga0311297_104557217	Ga0311297_104557217	bifunctional DNA-binding transcriptional regulator/antitoxin component of YhaV-PrlF toxin-antitoxin module		Bin66	KO:K07137	uncharacterized protein (K07137)
					Bin66	3300029625 assembled Ga0311297_104557218	Ga0311297_104557218	predicted nucleic acid-binding protein		Bin66	KO:K07141	molybdenum cofactor cytidylyltransferase [EC:2.7.7.76] (mocA)
					Bin66	3300029625 assembled Ga0311297_10455722	Ga0311297_10455722	DNA modification methylase		Bin66	KO:K07142	uncharacterized protein (K07142)
					Bin66	3300029625 assembled Ga0311297_10455723	Ga0311297_10455723	hypothetical protein		Bin66	KO:K07143	UPF0148 protein (K07143)
					Bin66	3300029625 assembled Ga0311297_10455724	Ga0311297_10455724	coenzyme F420 hydrogenase subunit beta		Bin66	KO:K07144	uncharacterized protein (K07144)
					Bin66	3300029625 assembled Ga0311297_10455725	Ga0311297_10455725	hypothetical protein		Bin66	KO:K07151	dolichyl-diphosphooligosaccharide--protein glycosyltransferase [EC:2.4.99.18] (STT3)
					Bin66	3300029625 assembled Ga0311297_10455726	Ga0311297_10455726	hypothetical protein		Bin66	KO:K07159	uncharacterized protein (K07159)
					Bin66	3300029625 assembled Ga0311297_10455727	Ga0311297_10455727	DNA topoisomerase-1		Bin66	KO:K07166	ACT domain-containing protein (K07166)
					Bin66	3300029625 assembled Ga0311297_10455728	Ga0311297_10455728	DNA excision repair protein ERCC-4/Fanconi anemia group M protein		Bin66	KO:K07176	putative serine/threonine protein kinase (K07176)
					Bin66	3300029625 assembled Ga0311297_10455729	Ga0311297_10455729	hypothetical protein		Bin66	KO:K07178	RIO kinase 1 [EC:2.7.11.1] (RIOK1)
					Bin66	3300029625 assembled Ga0311297_10463421	Ga0311297_10463421	translocon-associated protein (TRAP) beta subunit		Bin66	KO:K07179	RIO kinase 2 [EC:2.7.11.1] (RIOK2)
					Bin66	3300029625 assembled Ga0311297_10463422	Ga0311297_10463422	myo-inositol-1(or 4)-monophosphatase		Bin66	KO:K07219	putative molybdopterin biosynthesis protein (K07219)
					Bin66	3300029625 assembled Ga0311297_10463423	Ga0311297_10463423	8-oxo-dGTP pyrophosphatase MutT (NUDIX family)		Bin66	KO:K07220	uncharacterized protein (K07220)
					Bin66	3300029625 assembled Ga0311297_10463424	Ga0311297_10463424	orotidine-5'-phosphate decarboxylase		Bin66	KO:K07238	zinc transporter, ZIP family (TC.ZIP, zupT, ZRT3, ZIP2)
					Bin66	3300029625 assembled Ga0311297_10463425	Ga0311297_10463425	hypothetical protein		Bin66	KO:K07243	high-affinity iron transporter (FTR, FTH1, efeU)
					Bin66	3300029625 assembled Ga0311297_10463426	Ga0311297_10463426	uncharacterized protein YecE (DUF72 family)		Bin66	KO:K07254	tRNA (cytidine56-2'-O)-methyltransferase [EC:2.1.1.206] (atrm56)
					Bin66	3300029625 assembled Ga0311297_10481261	Ga0311297_10481261	1,4-dihydroxy-2-naphthoate octaprenyltransferase		Bin66	KO:K07306	anaerobic dimethyl sulfoxide reductase subunit A [EC:1.8.5.3] (dmsA)
					Bin66	3300029625 assembled Ga0311297_104812610	Ga0311297_104812610	gas vesicle protein GvpA/GvpJ/GvpM family		Bin66	KO:K07307	anaerobic dimethyl sulfoxide reductase subunit B (DMSO reductase iron- sulfur subunit) (dmsB)
					Bin66	3300029625 assembled Ga0311297_104812611	Ga0311297_104812611	MoxR-like ATPase		Bin66	KO:K07321	CO dehydrogenase maturation factor (cooC)
					Bin66	3300029625 assembled Ga0311297_104812612	Ga0311297_104812612	gas vesicle protein GvpO		Bin66	KO:K07325	archaeal flagellin FlaB (flaB-A, flaB)
					Bin66	3300029625 assembled Ga0311297_104812613	Ga0311297_104812613	hypothetical protein		Bin66	KO:K07331	archaeal flagellar protein FlaH (flaH-A, flaH)
					Bin66	3300029625 assembled Ga0311297_104812614	Ga0311297_104812614	gas vesicle protein GvpA/GvpJ/GvpM family		Bin66	KO:K07332	archaeal flagellar protein FlaI (flaI-A, flaI)
					Bin66	3300029625 assembled Ga0311297_104812615	Ga0311297_104812615	DNA-binding PadR family transcriptional regulator		Bin66	KO:K07342	protein transport protein SEC61 subunit gamma and related proteins (SEC61G, SSS1, secE)
					Bin66	3300029625 assembled Ga0311297_104812616	Ga0311297_104812616	predicted hydrocarbon binding protein		Bin66	KO:K07397	putative redox protein (yhfA)
					Bin66	3300029625 assembled Ga0311297_104812617	Ga0311297_104812617	hypothetical protein		Bin66	KO:K07398	conserved protein with predicted RNA binding PUA domain (K07398)
					Bin66	3300029625 assembled Ga0311297_104812618	Ga0311297_104812618	predicted nucleotidyltransferase		Bin66	KO:K07402	xanthine dehydrogenase accessory factor (xdhC)
					Bin66	3300029625 assembled Ga0311297_104812619	Ga0311297_104812619	HEPN domain-containing protein		Bin66	KO:K07403	membrane-bound serine protease (ClpP class) (nfeD)
					Bin66	3300029625 assembled Ga0311297_10481262	Ga0311297_10481262	DNA-binding PadR family transcriptional regulator		Bin66	KO:K07442	tRNA (adenine57-N1/adenine58-N1)-methyltransferase [EC:2.1.1.219 2.1.1.220] (TRM61, GCD14)
					Bin66	3300029625 assembled Ga0311297_104812620	Ga0311297_104812620	hypothetical protein		Bin66	KO:K07463	archaea-specific RecJ-like exonuclease (K07463)
					Bin66	3300029625 assembled Ga0311297_104812621	Ga0311297_104812621	nitroreductase		Bin66	KO:K07464	CRISPR-associated exonuclease Cas4 [EC:3.1.12.1] (cas4)
					Bin66	3300029625 assembled Ga0311297_104812622	Ga0311297_104812622	hypothetical protein		Bin66	KO:K07466	replication factor A1 (RFA1, RPA1, rpa)
					Bin66	3300029625 assembled Ga0311297_104812623	Ga0311297_104812623	large-conductance mechanosensitive channel		Bin66	KO:K07475	CRISPR-associated endonuclease Cas3-HD [EC:3.1.-.-] (cas3)
					Bin66	3300029625 assembled Ga0311297_104812624	Ga0311297_104812624	uncharacterized membrane protein YdfJ with MMPL/SSD domain/uncharacterized membrane protein YdfJ with MMPL/SSD domain		Bin66	KO:K07477	translin (K07477)
					Bin66	3300029625 assembled Ga0311297_104812625	Ga0311297_104812625	hypothetical protein		Bin66	KO:K07496	putative transposase (K07496)
					Bin66	3300029625 assembled Ga0311297_104812626	Ga0311297_104812626	molybdenum cofactor biosynthesis protein F		Bin66	KO:K07497	putative transposase (K07497)
					Bin66	3300029625 assembled Ga0311297_104812627	Ga0311297_104812627	hypothetical protein		Bin66	KO:K07503	endonuclease [EC:3.1.-.-] (nucS)
					Bin66	3300029625 assembled Ga0311297_104812628	Ga0311297_104812628	glutamate-1-semialdehyde 2,1-aminomutase		Bin66	KO:K07558	tRNA nucleotidyltransferase (CCA-adding enzyme) [EC:2.7.7.72] (K07558, cca)
					Bin66	3300029625 assembled Ga0311297_104812629	Ga0311297_104812629	hypothetical protein		Bin66	KO:K07561	2-(3-amino-3-carboxypropyl)histidine synthase [EC:2.5.1.108] (dph2, DPH1)
					Bin66	3300029625 assembled Ga0311297_10481263	Ga0311297_10481263	gas vesicle protein GvpL/GvpF/gas vesicle protein GvpL/GvpF		Bin66	KO:K07566	L-threonylcarbamoyladenylate synthase [EC:2.7.7.87] (tsaC, rimN, SUA5)
					Bin66	3300029625 assembled Ga0311297_104812630	Ga0311297_104812630	fructose 1,6-bisphosphate aldolase/phosphatase		Bin66	KO:K07569	RNA-binding protein (gar1)
					Bin66	3300029625 assembled Ga0311297_104812631	Ga0311297_104812631	hypothetical protein		Bin66	KO:K07572	putative nucleotide binding protein (K07572)
					Bin66	3300029625 assembled Ga0311297_104812632	Ga0311297_104812632	L-threonylcarbamoyladenylate synthase		Bin66	KO:K07573	exosome complex component CSL4 (CSL4, EXOSC1)
					Bin66	3300029625 assembled Ga0311297_104812633	Ga0311297_104812633	tRNA threonylcarbamoyladenosine modification (KEOPS) complex Cgi121 subunit		Bin66	KO:K07575	PUA domain protein (K07575)
					Bin66	3300029625 assembled Ga0311297_104812634	Ga0311297_104812634	molybdopterin converting factor small subunit		Bin66	KO:K07577	putative mRNA 3-end processing factor (K07577)
					Bin66	3300029625 assembled Ga0311297_104812635	Ga0311297_104812635	ParB-like chromosome segregation protein Spo0J		Bin66	KO:K07583	tRNA pseudouridine synthase 10 [EC:5.4.99.-] (PUS10)
					Bin66	3300029625 assembled Ga0311297_104812636	Ga0311297_104812636	small subunit ribosomal protein S17e		Bin66	KO:K07722	CopG family transcriptional regulator, nickel-responsive regulator (nikR)
					Bin66	3300029625 assembled Ga0311297_104812637	Ga0311297_104812637	3-phenylpropionate/trans-cinnamate dioxygenase ferredoxin subunit		Bin66	KO:K07731	putative transcriptional regulator (K07731)
					Bin66	3300029625 assembled Ga0311297_104812638	Ga0311297_104812638	alanyl-tRNA synthetase		Bin66	KO:K07732	riboflavin kinase, archaea type [EC:2.7.1.161] (rfk)
					Bin66	3300029625 assembled Ga0311297_104812639	Ga0311297_104812639	leucyl-tRNA synthetase		Bin66	KO:K07739	elongator complex protein 3 [EC:2.3.1.48] (ELP3, KAT9)
					Bin66	3300029625 assembled Ga0311297_10481264	Ga0311297_10481264	gas vesicle protein GvpG		Bin66	KO:K07745	transcriptional regulator (K07745)
					Bin66	3300029625 assembled Ga0311297_104812640	Ga0311297_104812640	hypothetical protein		Bin66	KO:K07749	formyl-CoA transferase [EC:2.8.3.16] (frc)
					Bin66	3300029625 assembled Ga0311297_104812641	Ga0311297_104812641	hypothetical protein		Bin66	KO:K07812	trimethylamine-N-oxide reductase (cytochrome c) [EC:1.7.2.3] (torZ)
					Bin66	3300029625 assembled Ga0311297_104812642	Ga0311297_104812642	NhaP-type Na+/H+ or K+/H+ antiporter		Bin66	KO:K07889	Ras-related protein Rab-5C (RAB5C)
					Bin66	3300029625 assembled Ga0311297_104812643	Ga0311297_104812643	reverse gyrase		Bin66	KO:K07991	archaeal preflagellin peptidase FlaK [EC:3.4.23.52] (flaK-A, flaK)
					Bin66	3300029625 assembled Ga0311297_10481265	Ga0311297_10481265	HSP20 family molecular chaperone IbpA		Bin66	KO:K08094	6-phospho-3-hexuloisomerase [EC:5.3.1.27] (hxlB)
					Bin66	3300029625 assembled Ga0311297_10481266	Ga0311297_10481266	hypothetical protein		Bin66	KO:K08264	heterodisulfide reductase subunit D [EC:1.8.98.1] (hdrD)
					Bin66	3300029625 assembled Ga0311297_10481267	Ga0311297_10481267	gas vesicle protein GvpA/GvpJ/GvpM family		Bin66	KO:K08281	nicotinamidase/pyrazinamidase [EC:3.5.1.19 3.5.1.-] (pncA)
					Bin66	3300029625 assembled Ga0311297_10481268	Ga0311297_10481268	gas vesicle protein GvpK		Bin66	KO:K08321	putative autoinducer-2 (AI-2) aldolase [EC:4.1.2.-] (lsrF)
					Bin66	3300029625 assembled Ga0311297_10481269	Ga0311297_10481269	gas vesicle protein GvpL/GvpF		Bin66	KO:K08358	tetrathionate reductase subunit B (ttrB)
					Bin66	3300029625 assembled Ga0311297_10489891	Ga0311297_10489891	MgtE-like protein		Bin66	KO:K08678	UDP-glucuronate decarboxylase [EC:4.1.1.35] (UXS1, uxs)
					Bin66	3300029625 assembled Ga0311297_104898910	Ga0311297_104898910	hypothetical protein		Bin66	KO:K08717	urea transporter (utp)
					Bin66	3300029625 assembled Ga0311297_104898911	Ga0311297_104898911	hypothetical protein		Bin66	KO:K08851	TP53 regulating kinase and related kinases [EC:2.7.11.1] (TP53RK, PRPK, BUD32)
					Bin66	3300029625 assembled Ga0311297_104898912	Ga0311297_104898912	hypothetical protein		Bin66	KO:K08963	methylthioribose-1-phosphate isomerase [EC:5.3.1.23] (mtnA)
					Bin66	3300029625 assembled Ga0311297_104898913	Ga0311297_104898913	hypothetical protein		Bin66	KO:K08975	putative membrane protein (K08975)
					Bin66	3300029625 assembled Ga0311297_104898914	Ga0311297_104898914	uncharacterized protein DUF1640		Bin66	KO:K08979	putative membrane protein (K08979)
					Bin66	3300029625 assembled Ga0311297_104898915	Ga0311297_104898915	predicted aspartyl protease		Bin66	KO:K08999	uncharacterized protein (K08999)
					Bin66	3300029625 assembled Ga0311297_104898916	Ga0311297_104898916	hypothetical protein		Bin66	KO:K09003	uncharacterized protein (K09003)
					Bin66	3300029625 assembled Ga0311297_104898917	Ga0311297_104898917	predicted aspartyl protease		Bin66	KO:K09013	Fe-S cluster assembly ATP-binding protein (sufC)
					Bin66	3300029625 assembled Ga0311297_104898918	Ga0311297_104898918	hypothetical protein		Bin66	KO:K09014	Fe-S cluster assembly protein SufB (sufB)
					Bin66	3300029625 assembled Ga0311297_104898919	Ga0311297_104898919	uncharacterized protein DUF3367		Bin66	KO:K09015	Fe-S cluster assembly protein SufD (sufD)
					Bin66	3300029625 assembled Ga0311297_10489892	Ga0311297_10489892	hypothetical protein		Bin66	KO:K09022	2-iminobutanoate/2-iminopropanoate deaminase [EC:3.5.99.10] (ridA, tdcF)
					Bin66	3300029625 assembled Ga0311297_104898920	Ga0311297_104898920	2-polyprenyl-3-methyl-5-hydroxy-6-metoxy-1,4-benzoquinol methylase		Bin66	KO:K09118	uncharacterized protein (K09118)
					Bin66	3300029625 assembled Ga0311297_104898921	Ga0311297_104898921	hypothetical protein		Bin66	KO:K09120	uncharacterized protein (K09120)
					Bin66	3300029625 assembled Ga0311297_104898922	Ga0311297_104898922	hypothetical protein		Bin66	KO:K09121	uncharacterized protein (K09121)
					Bin66	3300029625 assembled Ga0311297_104898923	Ga0311297_104898923	transposase-like protein		Bin66	KO:K09122	uncharacterized protein (K09122)
					Bin66	3300029625 assembled Ga0311297_10489893	Ga0311297_10489893	hypothetical protein		Bin66	KO:K09123	uncharacterized protein (K09123)
					Bin66	3300029625 assembled Ga0311297_10489894	Ga0311297_10489894	predicted nucleic acid-binding protein		Bin66	KO:K09128	uncharacterized protein (K09128)
					Bin66	3300029625 assembled Ga0311297_10489895	Ga0311297_10489895	hypothetical protein		Bin66	KO:K09129	uncharacterized protein (K09129)
					Bin66	3300029625 assembled Ga0311297_10489896	Ga0311297_10489896	bifunctional DNA-binding transcriptional regulator/antitoxin component of YhaV-PrlF toxin-antitoxin module		Bin66	KO:K09138	uncharacterized protein (K09138)
					Bin66	3300029625 assembled Ga0311297_10489897	Ga0311297_10489897	hypothetical protein		Bin66	KO:K09140	pre-rRNA-processing protein TSR3 (TSR3)
					Bin66	3300029625 assembled Ga0311297_10489898	Ga0311297_10489898	predicted RNase H-like HicB family nuclease		Bin66	KO:K09141	uncharacterized protein (K09141)
					Bin66	3300029625 assembled Ga0311297_10489899	Ga0311297_10489899	predicted aspartyl protease		Bin66	KO:K09142	uncharacterized protein (K09142)
					Bin66	3300029625 assembled Ga0311297_10498301	Ga0311297_10498301	hypothetical protein		Bin66	KO:K09148	uncharacterized protein (K09148)
					Bin66	3300029625 assembled Ga0311297_104983010	Ga0311297_104983010	CRISPR/Cas system CSM-associated protein Csm3 (group 7 of RAMP superfamily)		Bin66	KO:K09152	uncharacterized protein (K09152)
					Bin66	3300029625 assembled Ga0311297_104983011	Ga0311297_104983011	CRISPR/Cas system CSM-associated protein Csm3 (group 7 of RAMP superfamily)		Bin66	KO:K09157	uncharacterized protein (K09157)
					Bin66	3300029625 assembled Ga0311297_104983012	Ga0311297_104983012	CRISPR/Cas system CSM-associated protein Csm3 (group 7 of RAMP superfamily)		Bin66	KO:K09165	uncharacterized protein (K09165)
					Bin66	3300029625 assembled Ga0311297_104983013	Ga0311297_104983013	hypothetical protein		Bin66	KO:K09181	acetyltransferase (yfiQ)
					Bin66	3300029625 assembled Ga0311297_104983014	Ga0311297_104983014	CRISPR/Cas system-associated protein Csx1		Bin66	KO:K09482	glutamyl-tRNA(Gln) amidotransferase subunit D [EC:6.3.5.7] (gatD)
					Bin66	3300029625 assembled Ga0311297_104983015	Ga0311297_104983015	CRISPR-associated exonuclease Cas4		Bin66	KO:K09711	uncharacterized protein (K09711)
					Bin66	3300029625 assembled Ga0311297_104983016	Ga0311297_104983016	CRISPR-associated protein Cas2		Bin66	KO:K09714	uncharacterized protein (K09714)
					Bin66	3300029625 assembled Ga0311297_104983017	Ga0311297_104983017	CRISPR-associated protein Cas1		Bin66	KO:K09716	D-aminoacyl-tRNA deacylase [EC:3.1.1.96] (dtdA, GEK1)
					Bin66	3300029625 assembled Ga0311297_104983018	Ga0311297_104983018	CRISPR-associated protein Csa1		Bin66	KO:K09717	uncharacterized protein (K09717)
					Bin66	3300029625 assembled Ga0311297_104983019	Ga0311297_104983019	hypothetical protein		Bin66	KO:K09721	uncharacterized protein (K09721)
					Bin66	3300029625 assembled Ga0311297_10498302	Ga0311297_10498302	CRISPR-associated endonuclease Cas3-HD		Bin66	KO:K09723	DNA replication factor GINS (ginS)
					Bin66	3300029625 assembled Ga0311297_104983020	Ga0311297_104983020	predicted aspartyl protease		Bin66	KO:K09726	uncharacterized protein (K09726)
					Bin66	3300029625 assembled Ga0311297_104983021	Ga0311297_104983021	ribose-phosphate pyrophosphokinase		Bin66	KO:K09733	uncharacterized protein (K09733)
					Bin66	3300029625 assembled Ga0311297_104983022	Ga0311297_104983022	ribonuclease Z		Bin66	KO:K09735	uncharacterized protein (K09735)
					Bin66	3300029625 assembled Ga0311297_104983023	Ga0311297_104983023	sugar phosphate isomerase/epimerase		Bin66	KO:K09736	uncharacterized protein (K09736)
					Bin66	3300029625 assembled Ga0311297_104983024	Ga0311297_104983024	hypothetical protein		Bin66	KO:K09738	uncharacterized protein (K09738)
					Bin66	3300029625 assembled Ga0311297_104983025	Ga0311297_104983025	dephospho-CoA kinase		Bin66	KO:K09740	uncharacterized protein (K09740)
					Bin66	3300029625 assembled Ga0311297_104983026	Ga0311297_104983026	2'-5' RNA ligase		Bin66	KO:K09815	zinc transport system substrate-binding protein (znuA)
					Bin66	3300029625 assembled Ga0311297_104983027	Ga0311297_104983027	tRNA nucleotidyltransferase (CCA-adding enzyme)		Bin66	KO:K09816	zinc transport system permease protein (znuB)
					Bin66	3300029625 assembled Ga0311297_104983028	Ga0311297_104983028	putative serine/threonine protein kinase		Bin66	KO:K09817	zinc transport system ATP-binding protein [EC:3.6.3.-] (znuC)
					Bin66	3300029625 assembled Ga0311297_104983029	Ga0311297_104983029	HEPN domain-containing protein		Bin66	KO:K09903	uridylate kinase [EC:2.7.4.22] (pyrH)
					Bin66	3300029625 assembled Ga0311297_10498303	Ga0311297_10498303	CRISPR/Cas system-associated protein Csm6		Bin66	KO:K09951	CRISPR-associated protein Cas2 (cas2)
					Bin66	3300029625 assembled Ga0311297_104983030	Ga0311297_104983030	hypothetical protein		Bin66	KO:K09989	uncharacterized protein (K09989)
					Bin66	3300029625 assembled Ga0311297_10498304	Ga0311297_10498304	hypothetical protein		Bin66	KO:K10713	5,6,7,8-tetrahydromethanopterin hydro-lyase [EC:4.2.1.147] (fae)
					Bin66	3300029625 assembled Ga0311297_10498305	Ga0311297_10498305	hypothetical protein		Bin66	KO:K10725	archaeal cell division control protein 6 (cdc6A)
					Bin66	3300029625 assembled Ga0311297_10498306	Ga0311297_10498306	CRISPR/Cas system CSM-associated protein Csm3 (group 7 of RAMP superfamily)		Bin66	KO:K10726	replicative DNA helicase Mcm [EC:3.6.4.-] (mcm, cdc21)
					Bin66	3300029625 assembled Ga0311297_10498307	Ga0311297_10498307	hypothetical protein		Bin66	KO:K10747	DNA ligase 1 [EC:6.5.1.1 6.5.1.6 6.5.1.7] (LIG1)
					Bin66	3300029625 assembled Ga0311297_10498308	Ga0311297_10498308	CRISPR/Cas system CSM-associated protein Csm3 (group 7 of RAMP superfamily)		Bin66	KO:K10773	endonuclease III [EC:4.2.99.18] (NTH)
					Bin66	3300029625 assembled Ga0311297_10498309	Ga0311297_10498309	CRISPR/Cas system-associated protein Cas10 (large subunit of type III CRISPR-Cas system)		Bin66	KO:K10844	DNA excision repair protein ERCC-2 [EC:3.6.4.12] (ERCC2, XPD)
					Bin66	3300029625 assembled Ga0311297_10532761	Ga0311297_10532761	hypothetical protein		Bin66	KO:K10848	DNA excision repair protein ERCC-4 [EC:3.1.-.-] (ERCC4, XPF)
					Bin66	3300029625 assembled Ga0311297_105327610	Ga0311297_105327610	1,4-dihydroxy-2-naphthoate octaprenyltransferase		Bin66	KO:K10896	fanconi anemia group M protein (FANCM)
					Bin66	3300029625 assembled Ga0311297_105327611	Ga0311297_105327611	Lrp/AsnC family transcriptional regulator for asnA, asnC and gidA		Bin66	KO:K10907	aminotransferase [EC:2.6.1.-] (K10907)
					Bin66	3300029625 assembled Ga0311297_105327612	Ga0311297_105327612	TldD protein		Bin66	KO:K10956	protein transport protein SEC61 subunit alpha (SEC61A)
					Bin66	3300029625 assembled Ga0311297_105327613	Ga0311297_105327613	PmbA protein		Bin66	KO:K10974	cytosine permease (codB)
					Bin66	3300029625 assembled Ga0311297_105327614	Ga0311297_105327614	DNA-binding protein		Bin66	KO:K11131	H/ACA ribonucleoprotein complex subunit 4 [EC:5.4.99.-] (DKC1, NOLA4, CBF5)
					Bin66	3300029625 assembled Ga0311297_105327615	Ga0311297_105327615	hypothetical protein		Bin66	KO:K11175	phosphoribosylglycinamide formyltransferase 1 [EC:2.1.2.2] (purN)
					Bin66	3300029625 assembled Ga0311297_10532762	Ga0311297_10532762	putative molybdopterin biosynthesis protein		Bin66	KO:K11178	xanthine dehydrogenase YagS FAD-binding subunit [EC:1.17.1.4] (yagS)
					Bin66	3300029625 assembled Ga0311297_10532763	Ga0311297_10532763	molybdopterin molybdotransferase		Bin66	KO:K11212	LPPG:FO 2-phospho-L-lactate transferase [EC:2.7.8.28] (cofD)
					Bin66	3300029625 assembled Ga0311297_10532764	Ga0311297_10532764	alanyl-tRNA synthetase		Bin66	KO:K11261	formylmethanofuran dehydrogenase subunit E [EC:1.2.99.5] (fwdE, fmdE)
					Bin66	3300029625 assembled Ga0311297_10532765	Ga0311297_10532765	DNA-binding Lrp family transcriptional regulator		Bin66	KO:K11600	exosome complex component RRP41 (RRP41, EXOSC4, SKI6)
					Bin66	3300029625 assembled Ga0311297_10532766	Ga0311297_10532766	AsnC-like helix-turn-helix protein		Bin66	KO:K11646	3-dehydroquinate synthase II [EC:1.4.1.24] (K11646)
					Bin66	3300029625 assembled Ga0311297_10532767	Ga0311297_10532767	DNA-binding Lrp family transcriptional regulator		Bin66	KO:K11717	cysteine desulfurase / selenocysteine lyase [EC:2.8.1.7 4.4.1.16] (sufS)
					Bin66	3300029625 assembled Ga0311297_10532768	Ga0311297_10532768	deoxyhypusine synthase		Bin66	KO:K11936	biofilm PGA synthesis N-glycosyltransferase PgaC [EC:2.4.-.-] (pgaC)
					Bin66	3300029625 assembled Ga0311297_10532769	Ga0311297_10532769	hypothetical protein		Bin66	KO:K11996	adenylyltransferase and sulfurtransferase (MOCS3, UBA4, moeB)
					Bin66	3300029625 assembled Ga0311297_10574941	Ga0311297_10574941	translation initiation factor 1		Bin66	KO:K12234	coenzyme F420-0:L-glutamate ligase / coenzyme F420-1:gamma-L-glutamate ligase [EC:6.3.2.31 6.3.2.34] (cofE, fbiB)
					Bin66	3300029625 assembled Ga0311297_105749410	Ga0311297_105749410	3-dehydroquinate dehydratase-1		Bin66	KO:K12253	5-guanidino-2-oxopentanoate decarboxylase [EC:4.1.1.75] (aruI)
					Bin66	3300029625 assembled Ga0311297_105749411	Ga0311297_105749411	3-dehydroquinate synthase II		Bin66	KO:K12339	cysteine synthase B [EC:2.5.1.47] (cysM)
					Bin66	3300029625 assembled Ga0311297_105749412	Ga0311297_105749412	fructose-bisphosphate aldolase/2-amino-3,7-dideoxy-D-threo-hept-6-ulosonate synthase		Bin66	KO:K12410	NAD-dependent deacetylase [EC:3.5.1.-] (npdA)
					Bin66	3300029625 assembled Ga0311297_105749413	Ga0311297_105749413	aspartate kinase		Bin66	KO:K12574	ribonuclease J [EC:3.1.-.-] (rnj)
					Bin66	3300029625 assembled Ga0311297_105749414	Ga0311297_105749414	DNA-binding Lrp family transcriptional regulator		Bin66	KO:K12589	exosome complex component RRP42 (RRP42, EXOSC7)
					Bin66	3300029625 assembled Ga0311297_105749415	Ga0311297_105749415	cysteinyl-tRNA synthetase		Bin66	KO:K13057	trehalose synthase [EC:2.4.1.245] (treT)
					Bin66	3300029625 assembled Ga0311297_105749416	Ga0311297_105749416	hypothetical protein		Bin66	KO:K13280	signal peptidase, endoplasmic reticulum-type [EC:3.4.-.-] (SEC11, sipW)
					Bin66	3300029625 assembled Ga0311297_105749417	Ga0311297_105749417	putative mRNA 3-end processing factor		Bin66	KO:K13497	anthranilate synthase/phosphoribosyltransferase [EC:4.1.3.27 2.4.2.18] (trpGD)
					Bin66	3300029625 assembled Ga0311297_105749418	Ga0311297_105749418	ATP-dependent Lhr-like helicase		Bin66	KO:K13525	transitional endoplasmic reticulum ATPase (VCP, CDC48)
					Bin66	3300029625 assembled Ga0311297_105749419	Ga0311297_105749419	hypothetical protein		Bin66	KO:K13798	DNA-directed RNA polymerase subunit B [EC:2.7.7.6] (K13798, rpoB)
					Bin66	3300029625 assembled Ga0311297_10574942	Ga0311297_10574942	hypothetical protein		Bin66	KO:K13812	bifunctional enzyme Fae/Hps [EC:4.2.1.147 4.1.2.43] (fae-hps)
					Bin66	3300029625 assembled Ga0311297_105749420	Ga0311297_105749420	ACR3 family arsenite transporter		Bin66	KO:K13953	alcohol dehydrogenase, propanol-preferring [EC:1.1.1.1] (adhP)
					Bin66	3300029625 assembled Ga0311297_105749421	Ga0311297_105749421	hypothetical protein		Bin66	KO:K13954	alcohol dehydrogenase [EC:1.1.1.1] (yiaY)
					Bin66	3300029625 assembled Ga0311297_105749422	Ga0311297_105749422	septal ring factor EnvC (AmiA/AmiB activator)		Bin66	KO:K13993	HSP20 family protein (HSP20)
					Bin66	3300029625 assembled Ga0311297_105749423	Ga0311297_105749423	Na+/H+ antiporter NhaD/arsenite permease-like protein		Bin66	KO:K14126	F420-non-reducing hydrogenase large subunit [EC:1.12.99.-] (mvhA, vhuA, vhcA)
					Bin66	3300029625 assembled Ga0311297_105749424	Ga0311297_105749424	sec-independent protein translocase protein TatA		Bin66	KO:K14127	F420-non-reducing hydrogenase iron-sulfur subunit [EC:1.12.99.-] (mvhD, vhuD, vhcD)
					Bin66	3300029625 assembled Ga0311297_105749425	Ga0311297_105749425	sec-independent protein translocase protein TatC		Bin66	KO:K14128	F420-non-reducing hydrogenase small subunit [EC:1.12.99.-] (mvhG, vhuG, vhcG)
					Bin66	3300029625 assembled Ga0311297_105749426	Ga0311297_105749426	molybdenum cofactor cytidylyltransferase		Bin66	KO:K14165	atypical dual specificity phosphatase [EC:3.1.3.16 3.1.3.48] (K14165)
					Bin66	3300029625 assembled Ga0311297_105749427	Ga0311297_105749427	xanthine dehydrogenase accessory factor		Bin66	KO:K14170	chorismate mutase / prephenate dehydratase [EC:5.4.99.5 4.2.1.51] (pheA)
					Bin66	3300029625 assembled Ga0311297_105749428	Ga0311297_105749428	molybdopterin molybdotransferase/putative molybdopterin biosynthesis protein		Bin66	KO:K14415	tRNA-splicing ligase RtcB [EC:6.5.1.3] (RTCB, rtcB)
					Bin66	3300029625 assembled Ga0311297_105749429	Ga0311297_105749429	protoheme IX farnesyltransferase		Bin66	KO:K14534	4-hydroxybutyryl-CoA dehydratase / vinylacetyl-CoA-Delta-isomerase [EC:4.2.1.120 5.3.3.3] (abfD)
					Bin66	3300029625 assembled Ga0311297_10574943	Ga0311297_10574943	predicted transcriptional regulator		Bin66	KO:K14564	nucleolar protein 56 (NOP56)
					Bin66	3300029625 assembled Ga0311297_105749430	Ga0311297_105749430	hypothetical protein		Bin66	KO:K14568	rRNA small subunit pseudouridine methyltransferase Nep1 [EC:2.1.1.260] (EMG1, NEP1)
					Bin66	3300029625 assembled Ga0311297_105749431	Ga0311297_105749431	mannose-1-phosphate guanylyltransferase		Bin66	KO:K14574	ribosome maturation protein SDO1 (SDO1, SBDS)
					Bin66	3300029625 assembled Ga0311297_105749432	Ga0311297_105749432	NDP-sugar pyrophosphorylase family protein		Bin66	KO:K14656	FAD synthetase (ribL)
					Bin66	3300029625 assembled Ga0311297_105749433	Ga0311297_105749433	glucose/mannose-6-phosphate isomerase		Bin66	KO:K14728	phthiodiolone/phenolphthiodiolone dimycocerosates ketoreductase [EC:1.2.-.-] (K14728)
					Bin66	3300029625 assembled Ga0311297_105749434	Ga0311297_105749434	UDPglucose--hexose-1-phosphate uridylyltransferase		Bin66	KO:K14941	2-phospho-L-lactate guanylyltransferase [EC:2.7.7.68] (cofC)
					Bin66	3300029625 assembled Ga0311297_105749435	Ga0311297_105749435	NADH-quinone oxidoreductase subunit B		Bin66	KO:K15016	enoyl-CoA hydratase / 3-hydroxyacyl-CoA dehydrogenase [EC:4.2.1.17 1.1.1.35] (K15016)
					Bin66	3300029625 assembled Ga0311297_105749436	Ga0311297_105749436	NADH-quinone oxidoreductase subunit I		Bin66	KO:K15019	3-hydroxypropionyl-coenzyme A dehydratase [EC:4.2.1.116] (K15019)
					Bin66	3300029625 assembled Ga0311297_105749437	Ga0311297_105749437	NADH:ubiquinone oxidoreductase subunit D/NADH:ubiquinone oxidoreductase subunit C/NADH:ubiquinone oxidoreductase subunit D		Bin66	KO:K15067	2-aminomuconate deaminase [EC:3.5.99.5] (amnD)
					Bin66	3300029625 assembled Ga0311297_105749438	Ga0311297_105749438	predicted MFS family arabinose efflux permease		Bin66	KO:K15342	CRISP-associated protein Cas1 (cas1)
					Bin66	3300029625 assembled Ga0311297_105749439	Ga0311297_105749439	GMP synthase (glutamine-hydrolysing)		Bin66	KO:K15372	taurine---2-oxoglutarate transaminase [EC:2.6.1.55] (toa)
					Bin66	3300029625 assembled Ga0311297_10574944	Ga0311297_10574944	prephenate dehydrogenase		Bin66	KO:K15429	tRNA (guanine37-N1)-methyltransferase [EC:2.1.1.228] (TRM5, TRMT5)
					Bin66	3300029625 assembled Ga0311297_105749440	Ga0311297_105749440	hypothetical protein		Bin66	KO:K15449	tRNA wybutosine-synthesizing protein 1 [EC:4.1.3.44] (TYW1)
					Bin66	3300029625 assembled Ga0311297_105749441	Ga0311297_105749441	acetyl-CoA decarbonylase/synthase complex subunit alpha		Bin66	KO:K15497	molybdate/tungstate transport system ATP-binding protein [EC:3.6.3.- 3.6.3.55] (wtpC)
					Bin66	3300029625 assembled Ga0311297_105749442	Ga0311297_105749442	acetyl-CoA decarbonylase/synthase complex subunit epsilon		Bin66	KO:K15510	coenzyme F420-dependent glucose-6-phosphate dehydrogenase [EC:1.1.98.2] (fgd1)
					Bin66	3300029625 assembled Ga0311297_105749443	Ga0311297_105749443	ABC-2 type transport system permease protein		Bin66	KO:K15555	sulfonate transport system ATP-binding protein [EC:3.6.3.-] (ssuB)
					Bin66	3300029625 assembled Ga0311297_105749444	Ga0311297_105749444	ABC-2 type transport system ATP-binding protein		Bin66	KO:K15635	2,3-bisphosphoglycerate-independent phosphoglycerate mutase [EC:5.4.2.12] (apgM)
					Bin66	3300029625 assembled Ga0311297_105749445	Ga0311297_105749445	ribosomal-protein-alanine N-acetyltransferase		Bin66	KO:K15740	tetrahydromethanopterin:alpha-L-glutamate ligase [EC:6.3.2.33] (mptN)
					Bin66	3300029625 assembled Ga0311297_105749446	Ga0311297_105749446	ribosomal protein S18 acetylase RimI-like enzyme		Bin66	KO:K15888	tritrans,polycis-undecaprenyl-diphosphate synthase [geranylgeranyl-diphosphate specific] [EC:2.5.1.89] (E2.5.1.89)
					Bin66	3300029625 assembled Ga0311297_105749447	Ga0311297_105749447	O-acetyl-ADP-ribose deacetylase (regulator of RNase III)		Bin66	KO:K15916	glucose/mannose-6-phosphate isomerase [EC:5.3.1.9 5.3.1.8] (pgi-pmi)
					Bin66	3300029625 assembled Ga0311297_105749448	Ga0311297_105749448	drug/metabolite transporter (DMT)-like permease		Bin66	KO:K15977	putative oxidoreductase (K15977)
					Bin66	3300029625 assembled Ga0311297_105749449	Ga0311297_105749449	DME family drug/metabolite transporter		Bin66	KO:K15987	K(+)-stimulated pyrophosphate-energized sodium pump [EC:3.6.1.1] (hppA)
					Bin66	3300029625 assembled Ga0311297_10574945	Ga0311297_10574945	aspartate aminotransferase		Bin66	KO:K16306	fructose-bisphosphate aldolase / 2-amino-3,7-dideoxy-D-threo-hept-6-ulosonate synthase [EC:4.1.2.13 2.2.1.10] (K16306)
					Bin66	3300029625 assembled Ga0311297_105749450	Ga0311297_105749450	MoaA/NifB/PqqE/SkfB family radical SAM enzyme		Bin66	KO:K16318	tRNA (guanine6-N2)-methyltransferase [EC:2.1.1.256] (trm14)
					Bin66	3300029625 assembled Ga0311297_105749451	Ga0311297_105749451	K(+)-stimulated pyrophosphate-energized sodium pump		Bin66	KO:K16785	energy-coupling factor transport system permease protein (ecfT)
					Bin66	3300029625 assembled Ga0311297_105749452	Ga0311297_105749452	nitroreductase family protein		Bin66	KO:K16786	energy-coupling factor transport system ATP-binding protein [EC:3.6.3.-] (ecfA1)
					Bin66	3300029625 assembled Ga0311297_105749453	Ga0311297_105749453	nitroreductase		Bin66	KO:K16787	energy-coupling factor transport system ATP-binding protein [EC:3.6.3.-] (ecfA2)
					Bin66	3300029625 assembled Ga0311297_105749454	Ga0311297_105749454	hypothetical protein		Bin66	KO:K16841	allantoin racemase [EC:5.1.99.3] (hpxA)
					Bin66	3300029625 assembled Ga0311297_105749455	Ga0311297_105749455	predicted nucleic acid-binding protein		Bin66	KO:K16881	mannose-1-phosphate guanylyltransferase / phosphomannomutase [EC:2.7.7.13 5.4.2.8] (K16881)
					Bin66	3300029625 assembled Ga0311297_105749456	Ga0311297_105749456	DNA ligase-1		Bin66	KO:K16887	quinone-modifying oxidoreductase, subunit QmoC (qmoC)
					Bin66	3300029625 assembled Ga0311297_105749457	Ga0311297_105749457	hypothetical protein		Bin66	KO:K17104	phosphoglycerol geranylgeranyltransferase [EC:2.5.1.41] (E2.5.1.41)
					Bin66	3300029625 assembled Ga0311297_10574946	Ga0311297_10574946	chorismate synthase		Bin66	KO:K17105	geranylgeranylglycerol-phosphate geranylgeranyltransferase [EC:2.5.1.42] (E2.5.1.42)
					Bin66	3300029625 assembled Ga0311297_10574947	Ga0311297_10574947	3-phosphoshikimate 1-carboxyvinyltransferase		Bin66	KO:K17218	sulfide:quinone oxidoreductase [EC:1.8.5.-] (sqr)
					Bin66	3300029625 assembled Ga0311297_10574948	Ga0311297_10574948	shikimate kinase		Bin66	KO:K17488	GTP cyclohydrolase IV [EC:3.5.4.39] (mptA)
					Bin66	3300029625 assembled Ga0311297_10574949	Ga0311297_10574949	shikimate dehydrogenase		Bin66	KO:K17686	Cu+-exporting ATPase [EC:3.6.3.54] (copA, ATP7)
					Bin66	3300029625 assembled Ga0311297_10600121	Ga0311297_10600121	flavorubredoxin		Bin66	KO:K17759	NAD(P)H-hydrate epimerase [EC:5.1.99.6] (AIBP, nnrE)
					Bin66	3300029625 assembled Ga0311297_10600122	Ga0311297_10600122	flavorubredoxin		Bin66	KO:K17828	dihydroorotate dehydrogenase (NAD+) catalytic subunit [EC:1.3.1.14] (pyrDI)
					Bin66	3300029625 assembled Ga0311297_10600123	Ga0311297_10600123	flavorubredoxin		Bin66	KO:K17884	archaetidylinositol phosphate synthase [EC:2.7.8.39] (E2.7.8.39)
					Bin66	3300029625 assembled Ga0311297_10600124	Ga0311297_10600124	ABC-2 type transport system permease protein		Bin66	KO:K18013	3-keto-5-aminohexanoate cleavage enzyme (kce)
					Bin66	3300029625 assembled Ga0311297_10600125	Ga0311297_10600125	ABC-2 type transport system ATP-binding protein		Bin66	KO:K18532	adenylate kinase [EC:2.7.4.3] (AK6, FAP7)
					Bin66	3300029625 assembled Ga0311297_10600126	Ga0311297_10600126	DNA-binding PadR family transcriptional regulator		Bin66	KO:K18608	pyridoxamine---pyruvate transaminase [EC:2.6.1.30] (ppaT)
					Bin66	3300029625 assembled Ga0311297_10623621	Ga0311297_10623621	small subunit ribosomal protein S12		Bin66	KO:K18610	4-pyridoxolactonase [EC:3.1.1.27] (pdla)
					Bin66	3300029625 assembled Ga0311297_106236210	Ga0311297_106236210	predicted hydrocarbon binding protein		Bin66	KO:K18702	CoA:oxalate CoA-transferase [EC:2.8.3.19] (uctC)
					Bin66	3300029625 assembled Ga0311297_106236211	Ga0311297_106236211	hypothetical protein		Bin66	KO:K18779	7-cyano-7-deazaguanine tRNA-ribosyltransferase [EC:2.4.2.48] (tgtA)
					Bin66	3300029625 assembled Ga0311297_106236212	Ga0311297_106236212	hypothetical protein		Bin66	KO:K18855	UDP-N-acetylglucosamine 3-dehydrogenase [EC:1.1.1.374] (E1.1.1.374)
					Bin66	3300029625 assembled Ga0311297_106236213	Ga0311297_106236213	hypothetical protein		Bin66	KO:K18882	DNA primase large subunit [EC:2.7.7.-] (priL, pri2, priB)
					Bin66	3300029625 assembled Ga0311297_10623622	Ga0311297_10623622	thioredoxin 1		Bin66	KO:K18978	glyceraldehyde-3-phosphate dehydrogenase [NAD(P)+] [EC:1.2.1.90] (gapN)
					Bin66	3300029625 assembled Ga0311297_10623623	Ga0311297_10623623	dihydropyrimidinase/allantoinase		Bin66	KO:K19085	CRISPR-associated protein Csa1 (csa1)
					Bin66	3300029625 assembled Ga0311297_10623624	Ga0311297_10623624	formylmethanofuran dehydrogenase subunit E		Bin66	KO:K19091	CRISPR-associated endoribonuclease Cas6 [EC:3.1.-.-] (cas6)
					Bin66	3300029625 assembled Ga0311297_10623625	Ga0311297_10623625	iron complex transport system substrate-binding protein		Bin66	KO:K19244	alanine dehydrogenase [EC:1.4.1.1] (ala)
					Bin66	3300029625 assembled Ga0311297_10623626	Ga0311297_10623626	iron complex transport system permease protein		Bin66	KO:K19712	adenosylcobinamide-phosphate guanylyltransferase [EC:2.7.7.62] (cobY)
					Bin66	3300029625 assembled Ga0311297_10623627	Ga0311297_10623627	iron complex transport system ATP-binding protein		Bin56	KO:K00003	homoserine dehydrogenase [EC:1.1.1.3] (E1.1.1.3)
					Bin66	3300029625 assembled Ga0311297_10623628	Ga0311297_10623628	hypothetical protein		Bin56	KO:K00008	L-iditol 2-dehydrogenase [EC:1.1.1.14] (SORD, gutB)
					Bin66	3300029625 assembled Ga0311297_10623629	Ga0311297_10623629	L-fuculose-phosphate aldolase		Bin56	KO:K00010	myo-inositol 2-dehydrogenase / D-chiro-inositol 1-dehydrogenase [EC:1.1.1.18 1.1.1.369] (iolG)
					Bin66	3300029625 assembled Ga0311297_10667961	Ga0311297_10667961	hypothetical protein		Bin56	KO:K00013	histidinol dehydrogenase [EC:1.1.1.23] (hisD)
					Bin66	3300029625 assembled Ga0311297_106679610	Ga0311297_106679610	branched-chain amino acid transport system permease protein		Bin56	KO:K00014	shikimate dehydrogenase [EC:1.1.1.25] (aroE)
					Bin66	3300029625 assembled Ga0311297_106679611	Ga0311297_106679611	2-iminobutanoate/2-iminopropanoate deaminase		Bin56	KO:K00015	glyoxylate reductase [EC:1.1.1.26] (gyaR)
					Bin66	3300029625 assembled Ga0311297_106679612	Ga0311297_106679612	quercetin dioxygenase-like cupin family protein		Bin56	KO:K00021	hydroxymethylglutaryl-CoA reductase (NADPH) [EC:1.1.1.34] (HMGCR)
					Bin66	3300029625 assembled Ga0311297_106679613	Ga0311297_106679613	Xaa-Pro dipeptidase		Bin56	KO:K00024	malate dehydrogenase [EC:1.1.1.37] (mdh)
					Bin66	3300029625 assembled Ga0311297_106679614	Ga0311297_106679614	3-hydroxyisobutyrate dehydrogenase		Bin56	KO:K00027	malate dehydrogenase (oxaloacetate-decarboxylating) [EC:1.1.1.38] (ME2, sfcA, maeA)
					Bin66	3300029625 assembled Ga0311297_106679615	Ga0311297_106679615	pyruvate dehydrogenase E1 component alpha subunit		Bin56	KO:K00031	isocitrate dehydrogenase [EC:1.1.1.42] (IDH1, IDH2, icd)
					Bin66	3300029625 assembled Ga0311297_106679616	Ga0311297_106679616	pyruvate dehydrogenase E1 component beta subunit		Bin56	KO:K00052	3-isopropylmalate dehydrogenase [EC:1.1.1.85] (leuB)
					Bin66	3300029625 assembled Ga0311297_106679617	Ga0311297_106679617	pyruvate dehydrogenase E2 component (dihydrolipoamide acetyltransferase)		Bin56	KO:K00053	ketol-acid reductoisomerase [EC:1.1.1.86] (ilvC)
					Bin66	3300029625 assembled Ga0311297_106679618	Ga0311297_106679618	lipoate-protein ligase A		Bin56	KO:K00054	hydroxymethylglutaryl-CoA reductase [EC:1.1.1.88] (mvaA)
					Bin66	3300029625 assembled Ga0311297_106679619	Ga0311297_106679619	kynurenine formamidase		Bin56	KO:K00058	D-3-phosphoglycerate dehydrogenase [EC:1.1.1.95] (serA, PHGDH)
					Bin66	3300029625 assembled Ga0311297_10667962	Ga0311297_10667962	3-hydroxybutyryl-CoA dehydrogenase		Bin56	KO:K00086	1,3-propanediol dehydrogenase [EC:1.1.1.202] (dhaT)
					Bin66	3300029625 assembled Ga0311297_106679620	Ga0311297_106679620	quercetin dioxygenase-like cupin family protein		Bin56	KO:K00088	IMP dehydrogenase [EC:1.1.1.205] (guaB)
					Bin66	3300029625 assembled Ga0311297_106679621	Ga0311297_106679621	gluconate 5-dehydrogenase		Bin56	KO:K00096	glycerol-1-phosphate dehydrogenase [NAD(P)+] [EC:1.1.1.261] (araM, egsA)
					Bin66	3300029625 assembled Ga0311297_106679622	Ga0311297_106679622	acetoacetyl-CoA synthetase		Bin56	KO:K00100	E1.1.1.-
					Bin66	3300029625 assembled Ga0311297_106679623	Ga0311297_106679623	small subunit ribosomal protein S30e		Bin56	KO:K00104	glycolate oxidase [EC:1.1.3.15] (glcD)
					Bin66	3300029625 assembled Ga0311297_106679624	Ga0311297_106679624	hypothetical protein		Bin56	KO:K00111	glycerol-3-phosphate dehydrogenase [EC:1.1.5.3] (glpA, glpD)
					Bin66	3300029625 assembled Ga0311297_106679625	Ga0311297_106679625	anaerobic selenocysteine-containing dehydrogenase/predicted molibdopterin-dependent oxidoreductase YjgC		Bin56	KO:K00133	aspartate-semialdehyde dehydrogenase [EC:1.2.1.11] (asd)
					Bin66	3300029625 assembled Ga0311297_106679626	Ga0311297_106679626	predicted membrane protein		Bin56	KO:K00134	glyceraldehyde 3-phosphate dehydrogenase [EC:1.2.1.12] (GAPDH, gapA)
					Bin66	3300029625 assembled Ga0311297_106679627	Ga0311297_106679627	Fe-S-cluster-containing dehydrogenase component		Bin56	KO:K00135	succinate-semialdehyde dehydrogenase / glutarate-semialdehyde dehydrogenase [EC:1.2.1.16 1.2.1.79 1.2.1.20] (gabD)
					Bin66	3300029625 assembled Ga0311297_10667963	Ga0311297_10667963	3-keto-5-aminohexanoate cleavage enzyme		Bin56	KO:K00147	glutamate-5-semialdehyde dehydrogenase [EC:1.2.1.41] (proA)
					Bin66	3300029625 assembled Ga0311297_10667964	Ga0311297_10667964	2-iminobutanoate/2-iminopropanoate deaminase		Bin56	KO:K00169	pyruvate ferredoxin oxidoreductase alpha subunit [EC:1.2.7.1] (porA)
					Bin66	3300029625 assembled Ga0311297_10667965	Ga0311297_10667965	branched-chain amino acid transport system substrate-binding protein		Bin56	KO:K00170	pyruvate ferredoxin oxidoreductase beta subunit [EC:1.2.7.1] (porB)
					Bin66	3300029625 assembled Ga0311297_10667966	Ga0311297_10667966	branched-chain amino acid transport system substrate-binding protein		Bin56	KO:K00171	pyruvate ferredoxin oxidoreductase delta subunit [EC:1.2.7.1] (porD)
					Bin66	3300029625 assembled Ga0311297_10667967	Ga0311297_10667967	branched-chain amino acid transport system ATP-binding protein		Bin56	KO:K00172	pyruvate ferredoxin oxidoreductase gamma subunit [EC:1.2.7.1] (porG)
					Bin66	3300029625 assembled Ga0311297_10667968	Ga0311297_10667968	branched-chain amino acid transport system ATP-binding protein		Bin56	KO:K00174	2-oxoglutarate/2-oxoacid ferredoxin oxidoreductase subunit alpha [EC:1.2.7.3 1.2.7.11] (korA, oorA, oforA)
					Bin66	3300029625 assembled Ga0311297_10667969	Ga0311297_10667969	branched-chain amino acid transport system permease protein		Bin56	KO:K00175	2-oxoglutarate/2-oxoacid ferredoxin oxidoreductase subunit beta [EC:1.2.7.3 1.2.7.11] (korB, oorB, oforB)
					Bin66	3300029625 assembled Ga0311297_10685291	Ga0311297_10685291	taurine--2-oxoglutarate transaminase		Bin56	KO:K00205	4Fe-4S ferredoxin (fwdF, fmdF)
					Bin66	3300029625 assembled Ga0311297_10685292	Ga0311297_10685292	ParB family chromosome partitioning protein		Bin56	KO:K00215	4-hydroxy-tetrahydrodipicolinate reductase [EC:1.17.1.8] (dapB)
					Bin66	3300029625 assembled Ga0311297_10685293	Ga0311297_10685293	alcohol dehydrogenase		Bin56	KO:K00226	dihydroorotate dehydrogenase (fumarate) [EC:1.3.98.1] (pyrD)
					Bin66	3300029625 assembled Ga0311297_10685294	Ga0311297_10685294	alkanesulfonate monooxygenase SsuD/methylene tetrahydromethanopterin reductase-like flavin-dependent oxidoreductase (luciferase family)		Bin56	KO:K00261	glutamate dehydrogenase (NAD(P)+) [EC:1.4.1.3] (GLUD1_2, gdhA)
					Bin66	3300029625 assembled Ga0311297_10685295	Ga0311297_10685295	branched-chain amino acid transport system substrate-binding protein		Bin56	KO:K00266	glutamate synthase (NADPH/NADH) small chain [EC:1.4.1.13 1.4.1.14] (gltD)
					Bin66	3300029625 assembled Ga0311297_10685296	Ga0311297_10685296	hypothetical protein		Bin56	KO:K00286	pyrroline-5-carboxylate reductase [EC:1.5.1.2] (proC)
					Bin66	3300029625 assembled Ga0311297_10705331	Ga0311297_10705331	CBS domain protein		Bin56	KO:K00366	ferredoxin-nitrite reductase [EC:1.7.7.1] (nirA)
					Bin66	3300029625 assembled Ga0311297_107053310	Ga0311297_107053310	hypothetical protein		Bin56	KO:K00384	thioredoxin reductase (NADPH) [EC:1.8.1.9] (trxB)
					Bin66	3300029625 assembled Ga0311297_107053311	Ga0311297_107053311	pantoate kinase		Bin56	KO:K00390	phosphoadenosine phosphosulfate reductase [EC:1.8.4.8] (cysH)
					Bin66	3300029625 assembled Ga0311297_107053312	Ga0311297_107053312	ECF-type riboflavin transporter S component		Bin56	KO:K00392	sulfite reductase (ferredoxin) [EC:1.8.7.1] (sir)
					Bin66	3300029625 assembled Ga0311297_107053313	Ga0311297_107053313	hypothetical protein		Bin56	KO:K00436	NAD-reducing hydrogenase large subunit [EC:1.12.1.2] (hoxH)
					Bin66	3300029625 assembled Ga0311297_107053314	Ga0311297_107053314	uncharacterized protein YqgV (UPF0045/DUF77 family)		Bin56	KO:K00525	ribonucleoside-diphosphate reductase alpha chain [EC:1.17.4.1] (E1.17.4.1A, nrdA, nrdE)
					Bin66	3300029625 assembled Ga0311297_107053315	Ga0311297_107053315	molybdopterin-guanine dinucleotide biosynthesis protein A		Bin56	KO:K00548	5-methyltetrahydrofolate--homocysteine methyltransferase [EC:2.1.1.13] (metH, MTR)
					Bin66	3300029625 assembled Ga0311297_107053316	Ga0311297_107053316	acetoin utilization protein AcuC		Bin56	KO:K00549	5-methyltetrahydropteroyltriglutamate--homocysteine methyltransferase [EC:2.1.1.14] (metE)
					Bin66	3300029625 assembled Ga0311297_107053317	Ga0311297_107053317	hypothetical protein		Bin56	KO:K00555	tRNA (guanine26-N2/guanine27-N2)-dimethyltransferase [EC:2.1.1.215 2.1.1.216] (TRMT1, trm1)
					Bin66	3300029625 assembled Ga0311297_107053318	Ga0311297_107053318	aspartyl-tRNA synthetase		Bin56	KO:K00560	thymidylate synthase [EC:2.1.1.45] (thyA, TYMS)
					Bin66	3300029625 assembled Ga0311297_10705332	Ga0311297_10705332	hypothetical protein		Bin56	KO:K00571	site-specific DNA-methyltransferase (adenine-specific) [EC:2.1.1.72] (E2.1.1.72)
					Bin66	3300029625 assembled Ga0311297_10705333	Ga0311297_10705333	hypothetical protein		Bin56	KO:K00573	protein-L-isoaspartate(D-aspartate) O-methyltransferase [EC:2.1.1.77] (E2.1.1.77, pcm)
					Bin66	3300029625 assembled Ga0311297_10705334	Ga0311297_10705334	peroxiredoxin Q/BCP		Bin56	KO:K00584	tetrahydromethanopterin S-methyltransferase subunit H [EC:2.1.1.86] (mtrH)
					Bin66	3300029625 assembled Ga0311297_10705335	Ga0311297_10705335	peroxiredoxin		Bin56	KO:K00600	glycine hydroxymethyltransferase [EC:2.1.2.1] (glyA, SHMT)
					Bin66	3300029625 assembled Ga0311297_10705336	Ga0311297_10705336	phosphoglucosamine mutase		Bin56	KO:K00609	aspartate carbamoyltransferase catalytic subunit [EC:2.1.3.2] (pyrB, PYR2)
					Bin66	3300029625 assembled Ga0311297_10705337	Ga0311297_10705337	sugar/nucleoside kinase (ribokinase family)		Bin56	KO:K00615	transketolase [EC:2.2.1.1] (E2.2.1.1, tktA, tktB)
					Bin66	3300029625 assembled Ga0311297_10705338	Ga0311297_10705338	ADP-ribose pyrophosphatase		Bin56	KO:K00625	phosphate acetyltransferase [EC:2.3.1.8] (E2.3.1.8, pta)
					Bin66	3300029625 assembled Ga0311297_10705339	Ga0311297_10705339	molybdopterin-biosynthesis enzyme MoeA-like protein		Bin56	KO:K00626	acetyl-CoA C-acetyltransferase [EC:2.3.1.9] (E2.3.1.9, atoB)
					Bin66	3300029625 assembled Ga0311297_10731621	Ga0311297_10731621	CIC family chloride channel protein		Bin56	KO:K00759	adenine phosphoribosyltransferase [EC:2.4.2.7] (APRT, apt)
					Bin66	3300029625 assembled Ga0311297_107316210	Ga0311297_107316210	alanyl-tRNA synthetase		Bin56	KO:K00762	orotate phosphoribosyltransferase [EC:2.4.2.10] (pyrE)
					Bin66	3300029625 assembled Ga0311297_107316211	Ga0311297_107316211	hypothetical protein		Bin56	KO:K00763	nicotinate phosphoribosyltransferase [EC:6.3.4.21] (pncB, NAPRT1)
					Bin66	3300029625 assembled Ga0311297_107316212	Ga0311297_107316212	NAD-dependent deacetylase		Bin56	KO:K00764	amidophosphoribosyltransferase [EC:2.4.2.14] (purF, PPAT)
					Bin66	3300029625 assembled Ga0311297_107316213	Ga0311297_107316213	GIY-YIG catalytic domain-containing protein		Bin56	KO:K00765	ATP phosphoribosyltransferase [EC:2.4.2.17] (hisG)
					Bin66	3300029625 assembled Ga0311297_107316214	Ga0311297_107316214	DNA modification methylase/tRNA G10 N-methylase Trm11		Bin56	KO:K00766	anthranilate phosphoribosyltransferase [EC:2.4.2.18] (trpD)
					Bin66	3300029625 assembled Ga0311297_107316215	Ga0311297_107316215	micrococcal nuclease		Bin56	KO:K00767	nicotinate-nucleotide pyrophosphorylase (carboxylating) [EC:2.4.2.19] (nadC, QPRT)
					Bin66	3300029625 assembled Ga0311297_107316216	Ga0311297_107316216	SnoaL-like protein		Bin56	KO:K00772	5'-methylthioadenosine phosphorylase [EC:2.4.2.28] (mtaP, MTAP)
					Bin66	3300029625 assembled Ga0311297_107316217	Ga0311297_107316217	glutamate 5-kinase		Bin56	KO:K00784	ribonuclease Z [EC:3.1.26.11] (rnz)
					Bin66	3300029625 assembled Ga0311297_107316218	Ga0311297_107316218	glutamate-5-semialdehyde dehydrogenase		Bin56	KO:K00789	S-adenosylmethionine synthetase [EC:2.5.1.6] (metK)
					Bin66	3300029625 assembled Ga0311297_107316219	Ga0311297_107316219	adenosylhomocysteinase		Bin56	KO:K00797	spermidine synthase [EC:2.5.1.16] (speE, SRM)
					Bin66	3300029625 assembled Ga0311297_10731622	Ga0311297_10731622	methylated-DNA-[protein]-cysteine S-methyltransferase		Bin56	KO:K00800	3-phosphoshikimate 1-carboxyvinyltransferase [EC:2.5.1.19] (aroA)
					Bin66	3300029625 assembled Ga0311297_107316220	Ga0311297_107316220	methionyl-tRNA synthetase		Bin56	KO:K00803	alkyldihydroxyacetonephosphate synthase [EC:2.5.1.26] (AGPS, agpS)
					Bin66	3300029625 assembled Ga0311297_107316221	Ga0311297_107316221	hypothetical protein		Bin56	KO:K00809	deoxyhypusine synthase [EC:2.5.1.46] (DHPS, dys)
					Bin66	3300029625 assembled Ga0311297_107316222	Ga0311297_107316222	methionyl-tRNA synthetase		Bin56	KO:K00812	aspartate aminotransferase [EC:2.6.1.1] (aspB)
					Bin66	3300029625 assembled Ga0311297_10731623	Ga0311297_10731623	D-aminoacyl-tRNA deacylase		Bin56	KO:K00817	histidinol-phosphate aminotransferase [EC:2.6.1.9] (hisC)
					Bin66	3300029625 assembled Ga0311297_10731624	Ga0311297_10731624	H/ACA ribonucleoprotein complex subunit 4		Bin56	KO:K00826	branched-chain amino acid aminotransferase [EC:2.6.1.42] (E2.6.1.42, ilvE)
					Bin66	3300029625 assembled Ga0311297_10731625	Ga0311297_10731625	cytidylate kinase		Bin56	KO:K00845	glucokinase [EC:2.7.1.2] (glk)
					Bin66	3300029625 assembled Ga0311297_10731626	Ga0311297_10731626	uncharacterized membrane protein (DUF106 family)		Bin56	KO:K00847	fructokinase [EC:2.7.1.4] (E2.7.1.4, scrK)
					Bin66	3300029625 assembled Ga0311297_10731627	Ga0311297_10731627	hypothetical protein		Bin56	KO:K00848	rhamnulokinase [EC:2.7.1.5] (rhaB)
					Bin66	3300029625 assembled Ga0311297_10731628	Ga0311297_10731628	gamma-glutamyltranspeptidase/glutathione hydrolase		Bin56	KO:K00849	galactokinase [EC:2.7.1.6] (galK)
					Bin66	3300029625 assembled Ga0311297_10731629	Ga0311297_10731629	phosphoglycolate phosphatase-like HAD superfamily hydrolase		Bin56	KO:K00850	6-phosphofructokinase 1 [EC:2.7.1.11] (pfkA, PFK)
					Bin66	3300029625 assembled Ga0311297_10766031	Ga0311297_10766031	HEPN domain-containing protein		Bin56	KO:K00851	gluconokinase [EC:2.7.1.12] (E2.7.1.12, gntK, idnK)
					Bin66	3300029625 assembled Ga0311297_107660310	Ga0311297_107660310	4-alpha-glucanotransferase		Bin56	KO:K00852	ribokinase [EC:2.7.1.15] (rbsK, RBKS)
					Bin66	3300029625 assembled Ga0311297_107660311	Ga0311297_107660311	hypothetical protein		Bin56	KO:K00854	xylulokinase [EC:2.7.1.17] (xylB, XYLB)
					Bin66	3300029625 assembled Ga0311297_107660312	Ga0311297_107660312	bacterioferritin		Bin56	KO:K00858	NAD+ kinase [EC:2.7.1.23] (ppnK, NADK)
					Bin66	3300029625 assembled Ga0311297_107660313	Ga0311297_107660313	hypothetical protein		Bin56	KO:K00864	glycerol kinase [EC:2.7.1.30] (glpK, GK)
					Bin66	3300029625 assembled Ga0311297_107660314	Ga0311297_107660314	predicted MFS family arabinose efflux permease		Bin56	KO:K00869	mevalonate kinase [EC:2.7.1.36] (E2.7.1.36, MVK, mvaK1)
					Bin66	3300029625 assembled Ga0311297_107660315	Ga0311297_107660315	hypothetical protein		Bin56	KO:K00884	N-acetylglucosamine kinase [EC:2.7.1.59] (NAGK, nagK)
					Bin66	3300029625 assembled Ga0311297_107660316	Ga0311297_107660316	predicted metallopeptidase		Bin56	KO:K00891	shikimate kinase [EC:2.7.1.71] (E2.7.1.71, aroK, aroL)
					Bin66	3300029625 assembled Ga0311297_107660317	Ga0311297_107660317	hypothetical protein		Bin56	KO:K00925	acetate kinase [EC:2.7.2.1] (ackA)
					Bin66	3300029625 assembled Ga0311297_107660318	Ga0311297_107660318	activator of 2-hydroxyglutaryl-CoA dehydratase		Bin56	KO:K00927	phosphoglycerate kinase [EC:2.7.2.3] (PGK, pgk)
					Bin66	3300029625 assembled Ga0311297_107660319	Ga0311297_107660319	hypothetical protein		Bin56	KO:K00928	aspartate kinase [EC:2.7.2.4] (lysC)
					Bin66	3300029625 assembled Ga0311297_10766032	Ga0311297_10766032	hypothetical protein		Bin56	KO:K00931	glutamate 5-kinase [EC:2.7.2.11] (proB)
					Bin66	3300029625 assembled Ga0311297_107660320	Ga0311297_107660320	small subunit ribosomal protein S2		Bin56	KO:K00939	adenylate kinase [EC:2.7.4.3] (adk, AK)
					Bin66	3300029625 assembled Ga0311297_107660321	Ga0311297_107660321	hypothetical protein		Bin56	KO:K00943	dTMP kinase [EC:2.7.4.9] (tmk, DTYMK)
					Bin66	3300029625 assembled Ga0311297_107660322	Ga0311297_107660322	mevalonate kinase		Bin56	KO:K00945	cytidylate kinase [EC:2.7.4.14] (cmk)
					Bin66	3300029625 assembled Ga0311297_107660323	Ga0311297_107660323	isopentenyl phosphate kinase		Bin56	KO:K00946	thiamine-monophosphate kinase [EC:2.7.4.16] (thiL)
					Bin66	3300029625 assembled Ga0311297_107660324	Ga0311297_107660324	isopentenyl-diphosphate delta-isomerase		Bin56	KO:K00948	ribose-phosphate pyrophosphokinase [EC:2.7.6.1] (PRPS, prsA)
					Bin66	3300029625 assembled Ga0311297_107660325	Ga0311297_107660325	putative autoinducer-2 (AI-2) aldolase		Bin56	KO:K00952	nicotinamide-nucleotide adenylyltransferase [EC:2.7.7.1] (nadM)
					Bin66	3300029625 assembled Ga0311297_107660326	Ga0311297_107660326	L-iditol 2-dehydrogenase		Bin56	KO:K00965	UDPglucose--hexose-1-phosphate uridylyltransferase [EC:2.7.7.12] (galT, GALT)
					Bin66	3300029625 assembled Ga0311297_107660327	Ga0311297_107660327	CBS domain-containing protein/CBS domain-containing protein		Bin56	KO:K00973	glucose-1-phosphate thymidylyltransferase [EC:2.7.7.24] (E2.7.7.24, rfbA, rffH)
					Bin66	3300029625 assembled Ga0311297_107660328	Ga0311297_107660328	small nuclear ribonucleoprotein		Bin56	KO:K00997	holo-[acyl-carrier protein] synthase [EC:2.7.8.7] (acpS)
					Bin66	3300029625 assembled Ga0311297_107660329	Ga0311297_107660329	S-adenosylmethionine synthetase		Bin56	KO:K01001	UDP-N-acetylglucosamine--dolichyl-phosphate N-acetylglucosaminephosphotransferase [EC:2.7.8.15] (ALG7)
					Bin66	3300029625 assembled Ga0311297_10766033	Ga0311297_10766033	hypothetical protein		Bin56	KO:K01007	pyruvate, water dikinase [EC:2.7.9.2] (pps, ppsA)
					Bin66	3300029625 assembled Ga0311297_107660330	Ga0311297_107660330	RIO kinase 2		Bin56	KO:K01060	cephalosporin-C deacetylase [EC:3.1.1.41] (cah)
					Bin66	3300029625 assembled Ga0311297_107660331	Ga0311297_107660331	predicted aspartyl protease		Bin56	KO:K01079	phosphoserine phosphatase [EC:3.1.3.3] (serB, PSPH)
					Bin66	3300029625 assembled Ga0311297_107660332	Ga0311297_107660332	hydrogenase maturation factor		Bin56	KO:K01089	imidazoleglycerol-phosphate dehydratase / histidinol-phosphatase [EC:4.2.1.19 3.1.3.15] (hisB)
					Bin66	3300029625 assembled Ga0311297_107660333	Ga0311297_107660333	nicotinate-nucleotide pyrophosphorylase (carboxylating)		Bin56	KO:K01090	protein phosphatase [EC:3.1.3.16] (E3.1.3.16)
					Bin66	3300029625 assembled Ga0311297_107660334	Ga0311297_107660334	aspartate dehydrogenase		Bin56	KO:K01092	myo-inositol-1(or 4)-monophosphatase [EC:3.1.3.25] (E3.1.3.25, IMPA, suhB)
					Bin66	3300029625 assembled Ga0311297_107660335	Ga0311297_107660335	quinolinate synthase		Bin56	KO:K01104	protein-tyrosine phosphatase [EC:3.1.3.48] (E3.1.3.48)
					Bin66	3300029625 assembled Ga0311297_107660336	Ga0311297_107660336	large subunit ribosomal protein L22		Bin56	KO:K01126	glycerophosphoryl diester phosphodiesterase [EC:3.1.4.46] (E3.1.4.46, glpQ, ugpQ)
					Bin66	3300029625 assembled Ga0311297_107660337	Ga0311297_107660337	small subunit ribosomal protein S3		Bin56	KO:K01151	deoxyribonuclease IV [EC:3.1.21.2] (nfo)
					Bin66	3300029625 assembled Ga0311297_107660338	Ga0311297_107660338	large subunit ribosomal protein L29		Bin56	KO:K01153	type I restriction enzyme, R subunit [EC:3.1.21.3] (hsdR)
					Bin66	3300029625 assembled Ga0311297_107660339	Ga0311297_107660339	ribonuclease P protein subunit POP4		Bin56	KO:K01154	type I restriction enzyme, S subunit [EC:3.1.21.3] (hsdS)
					Bin66	3300029625 assembled Ga0311297_10766034	Ga0311297_10766034	L-ascorbate metabolism protein UlaG (beta-lactamase superfamily)		Bin56	KO:K01170	tRNA-intron endonuclease, archaea type [EC:3.1.27.9] (E3.1.27.9)
					Bin66	3300029625 assembled Ga0311297_107660340	Ga0311297_107660340	small subunit ribosomal protein S17		Bin56	KO:K01179	endoglucanase [EC:3.2.1.4] (E3.2.1.4)
					Bin66	3300029625 assembled Ga0311297_107660341	Ga0311297_107660341	large subunit ribosomal protein L14		Bin56	KO:K01181	endo-1,4-beta-xylanase [EC:3.2.1.8] (E3.2.1.8, xynA)
					Bin66	3300029625 assembled Ga0311297_107660342	Ga0311297_107660342	large subunit ribosomal protein L24		Bin56	KO:K01186	sialidase-1 [EC:3.2.1.18] (NEU1)
					Bin66	3300029625 assembled Ga0311297_107660343	Ga0311297_107660343	small subunit ribosomal protein S4e		Bin56	KO:K01190	beta-galactosidase [EC:3.2.1.23] (lacZ)
					Bin66	3300029625 assembled Ga0311297_107660344	Ga0311297_107660344	large subunit ribosomal protein L5		Bin56	KO:K01191	alpha-mannosidase [EC:3.2.1.24] (E3.2.1.24)
					Bin66	3300029625 assembled Ga0311297_107660345	Ga0311297_107660345	small subunit ribosomal protein S14		Bin56	KO:K01192	beta-mannosidase [EC:3.2.1.25] (E3.2.1.25, MANBA, manB)
					Bin66	3300029625 assembled Ga0311297_107660346	Ga0311297_107660346	small subunit ribosomal protein S8		Bin56	KO:K01193	beta-fructofuranosidase [EC:3.2.1.26] (E3.2.1.26, sacA)
					Bin66	3300029625 assembled Ga0311297_107660347	Ga0311297_107660347	large subunit ribosomal protein L6		Bin56	KO:K01206	alpha-L-fucosidase [EC:3.2.1.51] (FUCA)
					Bin66	3300029625 assembled Ga0311297_107660348	Ga0311297_107660348	large subunit ribosomal protein L32e		Bin56	KO:K01209	alpha-N-arabinofuranosidase [EC:3.2.1.55] (E3.2.1.55, abfA)
					Bin66	3300029625 assembled Ga0311297_107660349	Ga0311297_107660349	large subunit ribosomal protein L19e		Bin56	KO:K01219	beta-agarase [EC:3.2.1.81] (E3.2.1.81)
					Bin66	3300029625 assembled Ga0311297_10766035	Ga0311297_10766035	hypothetical protein		Bin56	KO:K01239	purine nucleosidase [EC:3.2.2.1] (iunH)
					Bin66	3300029625 assembled Ga0311297_107660350	Ga0311297_107660350	large subunit ribosomal protein L18		Bin56	KO:K01251	adenosylhomocysteinase [EC:3.3.1.1] (E3.3.1.1, ahcY)
					Bin66	3300029625 assembled Ga0311297_107660351	Ga0311297_107660351	small subunit ribosomal protein S5		Bin56	KO:K01265	methionyl aminopeptidase [EC:3.4.11.18] (map)
					Bin66	3300029625 assembled Ga0311297_107660352	Ga0311297_107660352	large subunit ribosomal protein L30		Bin56	KO:K01271	Xaa-Pro dipeptidase [EC:3.4.13.9] (pepQ)
					Bin66	3300029625 assembled Ga0311297_107660353	Ga0311297_107660353	large subunit ribosomal protein L15		Bin56	KO:K01409	N6-L-threonylcarbamoyladenine synthase [EC:2.3.1.234] (KAE1, tsaD, QRI7)
					Bin66	3300029625 assembled Ga0311297_107660354	Ga0311297_107660354	preprotein translocase subunit SecY/protein transport protein SEC61 subunit alpha		Bin56	KO:K01443	N-acetylglucosamine-6-phosphate deacetylase [EC:3.5.1.25] (nagA, AMDHD2)
					Bin66	3300029625 assembled Ga0311297_107660355	Ga0311297_107660355	RNA binding exosome subunit		Bin56	KO:K01444	N4-(beta-N-acetylglucosaminyl)-L-asparaginase [EC:3.5.1.26] (AGA, aspG)
					Bin66	3300029625 assembled Ga0311297_107660356	Ga0311297_107660356	hypothetical protein		Bin56	KO:K01465	dihydroorotase [EC:3.5.2.3] (URA4, pyrC)
					Bin66	3300029625 assembled Ga0311297_107660357	Ga0311297_107660357	N6-L-threonylcarbamoyladenine synthase		Bin56	KO:K01470	creatinine amidohydrolase [EC:3.5.2.10] (E3.5.2.10)
					Bin66	3300029625 assembled Ga0311297_107660358	Ga0311297_107660358	TP53 regulating kinase-like protein		Bin56	KO:K01480	agmatinase [EC:3.5.3.11] (speB)
					Bin66	3300029625 assembled Ga0311297_107660359	Ga0311297_107660359	XTP/dITP diphosphohydrolase		Bin56	KO:K01486	adenine deaminase [EC:3.5.4.2] (ade)
					Bin66	3300029625 assembled Ga0311297_10766036	Ga0311297_10766036	flavodoxin-like protein		Bin56	KO:K01491	methylenetetrahydrofolate dehydrogenase (NADP+) / methenyltetrahydrofolate cyclohydrolase [EC:1.5.1.5 3.5.4.9] (folD)
					Bin66	3300029625 assembled Ga0311297_107660360	Ga0311297_107660360	branched-chain amino acid transport system substrate-binding protein		Bin56	KO:K01494	dCTP deaminase [EC:3.5.4.13] (dcd)
					Bin66	3300029625 assembled Ga0311297_107660361	Ga0311297_107660361	hypothetical protein		Bin56	KO:K01496	phosphoribosyl-AMP cyclohydrolase [EC:3.5.4.19] (hisI)
					Bin66	3300029625 assembled Ga0311297_107660362	Ga0311297_107660362	branched-chain amino acid transport system ATP-binding protein		Bin56	KO:K01507	inorganic pyrophosphatase [EC:3.6.1.1] (ppa)
					Bin66	3300029625 assembled Ga0311297_107660363	Ga0311297_107660363	branched-chain amino acid transport system ATP-binding protein		Bin56	KO:K01512	acylphosphatase [EC:3.6.1.7] (acyP)
					Bin66	3300029625 assembled Ga0311297_107660364	Ga0311297_107660364	branched-chain amino acid transport system permease protein		Bin56	KO:K01515	ADP-ribose pyrophosphatase [EC:3.6.1.13] (nudF)
					Bin66	3300029625 assembled Ga0311297_107660365	Ga0311297_107660365	branched-chain amino acid transport system permease protein		Bin56	KO:K01520	dUTP pyrophosphatase [EC:3.6.1.23] (dut, DUT)
					Bin66	3300029625 assembled Ga0311297_107660366	Ga0311297_107660366	aminocarboxymuconate-semialdehyde decarboxylase		Bin56	KO:K01523	phosphoribosyl-ATP pyrophosphohydrolase [EC:3.6.1.31] (hisE)
					Bin66	3300029625 assembled Ga0311297_107660367	Ga0311297_107660367	succinate dehydrogenase/fumarate reductase flavoprotein subunit/anaerobic glycerol-3-phosphate dehydrogenase		Bin56	KO:K01531	Mg2+-importing ATPase [EC:3.6.3.2] (E3.6.3.2, mgtA, mgtB)
					Bin66	3300029625 assembled Ga0311297_107660368	Ga0311297_107660368	adenylylsulfate reductase subunit B		Bin56	KO:K01533	Cu2+-exporting ATPase [EC:3.6.3.4] (copB)
					Bin66	3300029625 assembled Ga0311297_107660369	Ga0311297_107660369	small subunit ribosomal protein S15		Bin56	KO:K01535	H+-transporting ATPase [EC:3.6.3.6] (E3.6.3.6)
					Bin66	3300029625 assembled Ga0311297_10766037	Ga0311297_10766037	predicted ArsR family transcriptional regulator		Bin56	KO:K01537	Ca2+-transporting ATPase [EC:3.6.3.8] (E3.6.3.8)
					Bin66	3300029625 assembled Ga0311297_107660370	Ga0311297_107660370	RecJ-like exonuclease		Bin56	KO:K01551	arsenite-transporting ATPase [EC:3.6.3.16] (arsA, ASNA1)
					Bin66	3300029625 assembled Ga0311297_107660371	Ga0311297_107660371	hypothetical protein		Bin56	KO:K01586	diaminopimelate decarboxylase [EC:4.1.1.20] (lysA)
					Bin66	3300029625 assembled Ga0311297_107660372	Ga0311297_107660372	seryl-tRNA synthetase		Bin56	KO:K01588	5-(carboxyamino)imidazole ribonucleotide mutase [EC:5.4.99.18] (purE)
					Bin66	3300029625 assembled Ga0311297_107660373	Ga0311297_107660373	small subunit ribosomal protein S3Ae		Bin56	KO:K01591	orotidine-5'-phosphate decarboxylase [EC:4.1.1.23] (pyrF)
					Bin66	3300029625 assembled Ga0311297_107660374	Ga0311297_107660374	hypothetical protein		Bin56	KO:K01595	phosphoenolpyruvate carboxylase [EC:4.1.1.31] (ppc)
					Bin66	3300029625 assembled Ga0311297_107660375	Ga0311297_107660375	D-3-phosphoglycerate dehydrogenase		Bin56	KO:K01596	phosphoenolpyruvate carboxykinase (GTP) [EC:4.1.1.32] (E4.1.1.32, pckA, PEPCK)
					Bin66	3300029625 assembled Ga0311297_107660376	Ga0311297_107660376	large subunit ribosomal protein L15e		Bin56	KO:K01599	uroporphyrinogen decarboxylase [EC:4.1.1.37] (hemE, UROD)
					Bin66	3300029625 assembled Ga0311297_107660377	Ga0311297_107660377	tRNA pseudouridine13 synthase		Bin56	KO:K01609	indole-3-glycerol phosphate synthase [EC:4.1.1.48] (trpC)
					Bin66	3300029625 assembled Ga0311297_107660378	Ga0311297_107660378	PTH2 family peptidyl-tRNA hydrolase		Bin56	KO:K01611	S-adenosylmethionine decarboxylase [EC:4.1.1.50] (speD, AMD1)
					Bin66	3300029625 assembled Ga0311297_107660379	Ga0311297_107660379	flavin-dependent dehydrogenase		Bin56	KO:K01619	deoxyribose-phosphate aldolase [EC:4.1.2.4] (deoC, DERA)
					Bin66	3300029625 assembled Ga0311297_10766038	Ga0311297_10766038	high-affinity iron transporter		Bin56	KO:K01624	fructose-bisphosphate aldolase, class II [EC:4.1.2.13] (FBA, fbaA)
					Bin66	3300029625 assembled Ga0311297_10766039	Ga0311297_10766039	hypothetical protein		Bin56	KO:K01628	L-fuculose-phosphate aldolase [EC:4.1.2.17] (fucA)
					Bin66	3300029625 assembled Ga0311297_10840731	Ga0311297_10840731	hypothetical protein		Bin56	KO:K01630	2-dehydro-3-deoxyglucarate aldolase [EC:4.1.2.20] (garL)
					Bin66	3300029625 assembled Ga0311297_108407310	Ga0311297_108407310	hypothetical protein		Bin56	KO:K01641	hydroxymethylglutaryl-CoA synthase [EC:2.3.3.10] (E2.3.3.10)
					Bin66	3300029625 assembled Ga0311297_108407311	Ga0311297_108407311	tRNA (guanine37-N1)-methyltransferase		Bin56	KO:K01649	2-isopropylmalate synthase [EC:2.3.3.13] (leuA)
					Bin66	3300029625 assembled Ga0311297_108407312	Ga0311297_108407312	ATP-binding cassette subfamily E protein 1		Bin56	KO:K01652	acetolactate synthase I/II/III large subunit [EC:2.2.1.6] (E2.2.1.6L, ilvB, ilvG, ilvI)
					Bin66	3300029625 assembled Ga0311297_108407313	Ga0311297_108407313	predicted transcriptional regulator		Bin56	KO:K01653	acetolactate synthase I/III small subunit [EC:2.2.1.6] (E2.2.1.6S, ilvH, ilvN)
					Bin66	3300029625 assembled Ga0311297_108407314	Ga0311297_108407314	HSP20 family protein		Bin56	KO:K01657	anthranilate synthase component I [EC:4.1.3.27] (trpE)
					Bin66	3300029625 assembled Ga0311297_108407315	Ga0311297_108407315	transitional endoplasmic reticulum ATPase		Bin56	KO:K01658	anthranilate synthase component II [EC:4.1.3.27] (trpG)
					Bin66	3300029625 assembled Ga0311297_108407316	Ga0311297_108407316	MFS family permease/MFS family permease		Bin56	KO:K01677	fumarate hydratase subunit alpha [EC:4.2.1.2] (E4.2.1.2AA, fumA)
					Bin66	3300029625 assembled Ga0311297_108407317	Ga0311297_108407317	glutamyl-tRNA(Gln) amidotransferase subunit E		Bin56	KO:K01678	fumarate hydratase subunit beta [EC:4.2.1.2] (E4.2.1.2AB, fumB)
					Bin66	3300029625 assembled Ga0311297_108407318	Ga0311297_108407318	glutamyl-tRNA(Gln) amidotransferase subunit D		Bin56	KO:K01687	dihydroxy-acid dehydratase [EC:4.2.1.9] (ilvD)
					Bin66	3300029625 assembled Ga0311297_10840732	Ga0311297_10840732	fumarate hydratase subunit alpha		Bin56	KO:K01689	enolase [EC:4.2.1.11] (ENO, eno)
					Bin66	3300029625 assembled Ga0311297_10840733	Ga0311297_10840733	fumarate hydratase subunit beta		Bin56	KO:K01695	tryptophan synthase alpha chain [EC:4.2.1.20] (trpA)
					Bin66	3300029625 assembled Ga0311297_10840734	Ga0311297_10840734	NAD+ kinase		Bin56	KO:K01696	tryptophan synthase beta chain [EC:4.2.1.20] (trpB)
					Bin66	3300029625 assembled Ga0311297_10840735	Ga0311297_10840735	polyferredoxin		Bin56	KO:K01703	3-isopropylmalate/(R)-2-methylmalate dehydratase large subunit [EC:4.2.1.33 4.2.1.35] (leuC)
					Bin66	3300029625 assembled Ga0311297_10840736	Ga0311297_10840736	ferredoxin-type protein NapG/ferredoxin-type protein NapH		Bin56	KO:K01704	3-isopropylmalate/(R)-2-methylmalate dehydratase small subunit [EC:4.2.1.33 4.2.1.35] (leuD)
					Bin66	3300029625 assembled Ga0311297_10840737	Ga0311297_10840737	membrane-associated protease RseP (regulator of RpoE activity)		Bin56	KO:K01710	dTDP-glucose 4,6-dehydratase [EC:4.2.1.46] (E4.2.1.46, rfbB, rffG)
					Bin66	3300029625 assembled Ga0311297_10840738	Ga0311297_10840738	ribosomal-protein-alanine N-acetyltransferase		Bin56	KO:K01714	4-hydroxy-tetrahydrodipicolinate synthase [EC:4.3.3.7] (dapA)
					Bin66	3300029625 assembled Ga0311297_10840739	Ga0311297_10840739	DNA ligase-1		Bin56	KO:K01733	threonine synthase [EC:4.2.3.1] (thrC)
					Bin66	3300029625 assembled Ga0311297_10890281	Ga0311297_10890281	acyl-CoA hydrolase		Bin56	KO:K01736	chorismate synthase [EC:4.2.3.5] (aroC)
					Bin66	3300029625 assembled Ga0311297_108902810	Ga0311297_108902810	flavin-dependent dehydrogenase/L-2-hydroxyglutarate oxidase LhgO		Bin56	KO:K01738	cysteine synthase A [EC:2.5.1.47] (cysK)
					Bin66	3300029625 assembled Ga0311297_108902811	Ga0311297_108902811	ABC-2 type transport system permease protein		Bin56	KO:K01741	DNA-(apurinic or apyrimidinic site) lyase [EC:4.2.99.18] (E4.2.99.18)
					Bin66	3300029625 assembled Ga0311297_108902812	Ga0311297_108902812	ABC-2 type transport system ATP-binding protein		Bin56	KO:K01750	ornithine cyclodeaminase [EC:4.3.1.12] (E4.3.1.12, ocd)
					Bin66	3300029625 assembled Ga0311297_108902813	Ga0311297_108902813	uncharacterized membrane protein/uncharacterized membrane protein		Bin56	KO:K01754	threonine dehydratase [EC:4.3.1.19] (E4.3.1.19, ilvA, tdcB)
					Bin66	3300029625 assembled Ga0311297_108902814	Ga0311297_108902814	hypothetical protein		Bin56	KO:K01755	argininosuccinate lyase [EC:4.3.2.1] (argH, ASL)
					Bin66	3300029625 assembled Ga0311297_108902815	Ga0311297_108902815	predicted nucleotidyltransferase		Bin56	KO:K01756	adenylosuccinate lyase [EC:4.3.2.2] (purB, ADSL)
					Bin66	3300029625 assembled Ga0311297_108902816	Ga0311297_108902816	molybdate/tungstate transport system ATP-binding protein		Bin56	KO:K01779	aspartate racemase [EC:5.1.1.13] (E5.1.1.13)
					Bin66	3300029625 assembled Ga0311297_108902817	Ga0311297_108902817	molybdate transport system permease protein		Bin56	KO:K01783	ribulose-phosphate 3-epimerase [EC:5.1.3.1] (rpe, RPE)
					Bin66	3300029625 assembled Ga0311297_108902818	Ga0311297_108902818	molybdate transport system substrate-binding protein		Bin56	KO:K01784	UDP-glucose 4-epimerase [EC:5.1.3.2] (galE, GALE)
					Bin66	3300029625 assembled Ga0311297_108902819	Ga0311297_108902819	DNA-binding Lrp family transcriptional regulator		Bin56	KO:K01791	UDP-N-acetylglucosamine 2-epimerase (non-hydrolysing) [EC:5.1.3.14] (wecB)
					Bin66	3300029625 assembled Ga0311297_10890282	Ga0311297_10890282	acetyl-CoA C-acetyltransferase		Bin56	KO:K01802	peptidylprolyl isomerase [EC:5.2.1.8] (E5.2.1.8)
					Bin66	3300029625 assembled Ga0311297_108902820	Ga0311297_108902820	ornithine cyclodeaminase/alanine dehydrogenase		Bin56	KO:K01803	triosephosphate isomerase (TIM) [EC:5.3.1.1] (TPI, tpiA)
					Bin66	3300029625 assembled Ga0311297_108902821	Ga0311297_108902821	ribonuclease J		Bin56	KO:K01805	xylose isomerase [EC:5.3.1.5] (xylA)
					Bin66	3300029625 assembled Ga0311297_108902822	Ga0311297_108902822	UDP-glucose 4-epimerase		Bin56	KO:K01807	ribose 5-phosphate isomerase A [EC:5.3.1.6] (rpiA)
					Bin66	3300029625 assembled Ga0311297_108902823	Ga0311297_108902823	hypothetical protein		Bin56	KO:K01808	ribose 5-phosphate isomerase B [EC:5.3.1.6] (rpiB)
					Bin66	3300029625 assembled Ga0311297_108902824	Ga0311297_108902824	hypothetical protein		Bin56	KO:K01811	alpha-D-xyloside xylohydrolase [EC:3.2.1.177] (yicI)
					Bin66	3300029625 assembled Ga0311297_108902825	Ga0311297_108902825	adenylyltransferase/sulfurtransferase		Bin56	KO:K01812	glucuronate isomerase [EC:5.3.1.12] (uxaC)
					Bin66	3300029625 assembled Ga0311297_108902826	Ga0311297_108902826	proliferating cell nuclear antigen		Bin56	KO:K01814	phosphoribosylformimino-5-aminoimidazole carboxamide ribotide isomerase [EC:5.3.1.16] (hisA)
					Bin66	3300029625 assembled Ga0311297_108902827	Ga0311297_108902827	dihydrolipoamide dehydrogenase		Bin56	KO:K01817	phosphoribosylanthranilate isomerase [EC:5.3.1.24] (trpF)
					Bin66	3300029625 assembled Ga0311297_108902828	Ga0311297_108902828	division protein CdvB (Snf7/Vps24/ESCRT-III family)		Bin56	KO:K01818	L-fucose isomerase [EC:5.3.1.25] (fucI)
					Bin66	3300029625 assembled Ga0311297_108902829	Ga0311297_108902829	hypothetical protein		Bin56	KO:K01821	4-oxalocrotonate tautomerase [EC:5.3.2.6] (praC, xylH)
					Bin66	3300029625 assembled Ga0311297_10890283	Ga0311297_10890283	hypothetical protein		Bin56	KO:K01823	isopentenyl-diphosphate delta-isomerase [EC:5.3.3.2] (idi, IDI)
					Bin66	3300029625 assembled Ga0311297_108902830	Ga0311297_108902830	glyoxylate reductase		Bin56	KO:K01838	beta-phosphoglucomutase [EC:5.4.2.6] (pgmB)
					Bin66	3300029625 assembled Ga0311297_108902831	Ga0311297_108902831	hypothetical protein		Bin56	KO:K01845	glutamate-1-semialdehyde 2,1-aminomutase [EC:5.4.3.8] (hemL)
					Bin66	3300029625 assembled Ga0311297_10890284	Ga0311297_10890284	tRNA (guanine6-N2)-methyltransferase		Bin56	KO:K01858	myo-inositol-1-phosphate synthase [EC:5.5.1.4] (INO1, ISYNA1)
					Bin66	3300029625 assembled Ga0311297_10890285	Ga0311297_10890285	division protein CdvB (Snf7/Vps24/ESCRT-III family)		Bin56	KO:K01866	tyrosyl-tRNA synthetase [EC:6.1.1.1] (YARS, tyrS)
					Bin66	3300029625 assembled Ga0311297_10890286	Ga0311297_10890286	starch phosphorylase		Bin56	KO:K01867	tryptophanyl-tRNA synthetase [EC:6.1.1.2] (WARS, trpS)
					Bin66	3300029625 assembled Ga0311297_10890287	Ga0311297_10890287	tRNA 2-thiouridine synthesizing protein A		Bin56	KO:K01868	threonyl-tRNA synthetase [EC:6.1.1.3] (TARS, thrS)
					Bin66	3300029625 assembled Ga0311297_10890288	Ga0311297_10890288	FdhD protein		Bin56	KO:K01869	leucyl-tRNA synthetase [EC:6.1.1.4] (LARS, leuS)
					Bin66	3300029625 assembled Ga0311297_10890289	Ga0311297_10890289	molybdopterin-guanine dinucleotide biosynthesis protein A		Bin56	KO:K01870	isoleucyl-tRNA synthetase [EC:6.1.1.5] (IARS, ileS)
					Bin66	3300029625 assembled Ga0311297_10892101	Ga0311297_10892101	predicted aspartyl protease		Bin56	KO:K01872	alanyl-tRNA synthetase [EC:6.1.1.7] (AARS, alaS)
					Bin66	3300029625 assembled Ga0311297_108921010	Ga0311297_108921010	nicotinamidase-related amidase		Bin56	KO:K01873	valyl-tRNA synthetase [EC:6.1.1.9] (VARS, valS)
					Bin66	3300029625 assembled Ga0311297_108921011	Ga0311297_108921011	ABC-type nitrate/sulfonate/bicarbonate transport system substrate-binding protein		Bin56	KO:K01874	methionyl-tRNA synthetase [EC:6.1.1.10] (MARS, metG)
					Bin66	3300029625 assembled Ga0311297_108921012	Ga0311297_108921012	NitT/TauT family transport system permease protein		Bin56	KO:K01875	seryl-tRNA synthetase [EC:6.1.1.11] (SARS, serS)
					Bin66	3300029625 assembled Ga0311297_108921013	Ga0311297_108921013	NitT/TauT family transport system permease protein		Bin56	KO:K01876	aspartyl-tRNA synthetase [EC:6.1.1.12] (DARS, aspS)
					Bin66	3300029625 assembled Ga0311297_108921014	Ga0311297_108921014	NitT/TauT family transport system ATP-binding protein/sulfonate transport system ATP-binding protein		Bin56	KO:K01880	glycyl-tRNA synthetase [EC:6.1.1.14] (GARS, glyS1)
					Bin66	3300029625 assembled Ga0311297_108921015	Ga0311297_108921015	putative transposase		Bin56	KO:K01881	prolyl-tRNA synthetase [EC:6.1.1.15] (PARS, proS)
					Bin66	3300029625 assembled Ga0311297_108921016	Ga0311297_108921016	putative transposase		Bin56	KO:K01883	cysteinyl-tRNA synthetase [EC:6.1.1.16] (CARS, cysS)
					Bin66	3300029625 assembled Ga0311297_108921017	Ga0311297_108921017	allantoin racemase		Bin56	KO:K01885	glutamyl-tRNA synthetase [EC:6.1.1.17] (EARS, gltX)
					Bin66	3300029625 assembled Ga0311297_108921018	Ga0311297_108921018	cytosine permease		Bin56	KO:K01887	arginyl-tRNA synthetase [EC:6.1.1.19] (RARS, argS)
					Bin66	3300029625 assembled Ga0311297_108921019	Ga0311297_108921019	hypothetical protein		Bin56	KO:K01889	phenylalanyl-tRNA synthetase alpha chain [EC:6.1.1.20] (FARSA, pheS)
					Bin66	3300029625 assembled Ga0311297_10892102	Ga0311297_10892102	aldehyde:ferredoxin oxidoreductase		Bin56	KO:K01890	phenylalanyl-tRNA synthetase beta chain [EC:6.1.1.20] (FARSB, pheT)
					Bin66	3300029625 assembled Ga0311297_108921020	Ga0311297_108921020	hypothetical protein		Bin56	KO:K01892	histidyl-tRNA synthetase [EC:6.1.1.21] (HARS, hisS)
					Bin66	3300029625 assembled Ga0311297_108921021	Ga0311297_108921021	membrane-bound metal-dependent hydrolase YbcI (DUF457 family)		Bin56	KO:K01893	asparaginyl-tRNA synthetase [EC:6.1.1.22] (NARS, asnS)
					Bin66	3300029625 assembled Ga0311297_108921022	Ga0311297_108921022	hypothetical protein		Bin56	KO:K01895	acetyl-CoA synthetase [EC:6.2.1.1] (ACSS, acs)
					Bin66	3300029625 assembled Ga0311297_108921023	Ga0311297_108921023	zinc transport system permease protein		Bin56	KO:K01905	acetyl-CoA synthetase (ADP-forming) [EC:6.2.1.13] (E6.2.1.13)
					Bin66	3300029625 assembled Ga0311297_108921024	Ga0311297_108921024	zinc transport system ATP-binding protein		Bin56	KO:K01912	phenylacetate-CoA ligase [EC:6.2.1.30] (paaK)
					Bin66	3300029625 assembled Ga0311297_108921025	Ga0311297_108921025	zinc transport system substrate-binding protein		Bin56	KO:K01915	glutamine synthetase [EC:6.3.1.2] (glnA, GLUL)
					Bin66	3300029625 assembled Ga0311297_108921026	Ga0311297_108921026	CopG family nickel-responsive transcriptional regulator		Bin56	KO:K01916	NAD+ synthase [EC:6.3.1.5] (nadE)
					Bin66	3300029625 assembled Ga0311297_108921027	Ga0311297_108921027	MFS family permease		Bin56	KO:K01923	phosphoribosylaminoimidazole-succinocarboxamide synthase [EC:6.3.2.6] (purC)
					Bin66	3300029625 assembled Ga0311297_108921028	Ga0311297_108921028	cobalt/nickel transport system ATP-binding protein		Bin56	KO:K01933	phosphoribosylformylglycinamidine cyclo-ligase [EC:6.3.3.1] (purM)
					Bin66	3300029625 assembled Ga0311297_108921029	Ga0311297_108921029	cobalt/nickel transport system permease protein		Bin56	KO:K01934	5-formyltetrahydrofolate cyclo-ligase [EC:6.3.3.2] (MTHFS)
					Bin66	3300029625 assembled Ga0311297_10892103	Ga0311297_10892103	threonine dehydrogenase-like Zn-dependent dehydrogenase		Bin56	KO:K01937	CTP synthase [EC:6.3.4.2] (pyrG, CTPS)
					Bin66	3300029625 assembled Ga0311297_108921030	Ga0311297_108921030	cobalt/nickel transport system permease protein		Bin56	KO:K01938	formate--tetrahydrofolate ligase [EC:6.3.4.3] (fhs)
					Bin66	3300029625 assembled Ga0311297_108921031	Ga0311297_108921031	cobalt/nickel transport system permease protein		Bin56	KO:K01939	adenylosuccinate synthase [EC:6.3.4.4] (purA, ADSS)
					Bin66	3300029625 assembled Ga0311297_108921032	Ga0311297_108921032	hypothetical protein		Bin56	KO:K01940	argininosuccinate synthase [EC:6.3.4.5] (argG, ASS1)
					Bin66	3300029625 assembled Ga0311297_108921033	Ga0311297_108921033	membrane-bound serine protease (ClpP class)		Bin56	KO:K01945	phosphoribosylamine--glycine ligase [EC:6.3.4.13] (purD)
					Bin66	3300029625 assembled Ga0311297_108921034	Ga0311297_108921034	regulator of protease activity HflC (stomatin/prohibitin superfamily)		Bin56	KO:K01951	GMP synthase (glutamine-hydrolysing) [EC:6.3.5.2] (guaA, GMPS)
					Bin66	3300029625 assembled Ga0311297_108921035	Ga0311297_108921035	hypothetical protein		Bin56	KO:K01952	phosphoribosylformylglycinamidine synthase [EC:6.3.5.3] (purL, PFAS)
					Bin66	3300029625 assembled Ga0311297_108921036	Ga0311297_108921036	S-adenosylmethionine decarboxylase		Bin56	KO:K01955	carbamoyl-phosphate synthase large subunit [EC:6.3.5.5] (carB, CPA2)
					Bin66	3300029625 assembled Ga0311297_108921037	Ga0311297_108921037	hypothetical protein		Bin56	KO:K01956	carbamoyl-phosphate synthase small subunit [EC:6.3.5.5] (carA, CPA1)
					Bin66	3300029625 assembled Ga0311297_108921038	Ga0311297_108921038	hypothetical protein		Bin56	KO:K01974	RNA 3'-terminal phosphate cyclase (ATP) [EC:6.5.1.4] (RTCA, rtcA)
					Bin66	3300029625 assembled Ga0311297_108921039	Ga0311297_108921039	small-conductance mechanosensitive channel		Bin56	KO:K01975	2'-5' RNA ligase [EC:6.5.1.-] (ligT)
					Bin66	3300029625 assembled Ga0311297_10892104	Ga0311297_10892104	simple sugar transport system ATP-binding protein		Bin56	KO:K01990	ABC-2 type transport system ATP-binding protein (ABC-2.A)
					Bin66	3300029625 assembled Ga0311297_108921040	Ga0311297_108921040	cation transport regulator ChaC		Bin56	KO:K01992	ABC-2 type transport system permease protein (ABC-2.P)
					Bin66	3300029625 assembled Ga0311297_108921041	Ga0311297_108921041	DNA-binding protein		Bin56	KO:K02003	putative ABC transport system ATP-binding protein (ABC.CD.A)
					Bin66	3300029625 assembled Ga0311297_108921042	Ga0311297_108921042	hypothetical protein		Bin56	KO:K02004	putative ABC transport system permease protein (ABC.CD.P)
					Bin66	3300029625 assembled Ga0311297_108921043	Ga0311297_108921043	hypothetical protein		Bin56	KO:K02031	peptide/nickel transport system ATP-binding protein (ABC.PE.A)
					Bin66	3300029625 assembled Ga0311297_108921044	Ga0311297_108921044	hypothetical protein		Bin56	KO:K02032	peptide/nickel transport system ATP-binding protein (ABC.PE.A1)
					Bin66	3300029625 assembled Ga0311297_108921045	Ga0311297_108921045	hypothetical protein		Bin56	KO:K02033	peptide/nickel transport system permease protein (ABC.PE.P)
					Bin66	3300029625 assembled Ga0311297_108921046	Ga0311297_108921046	DNA modification methylase/DNA modification methylase		Bin56	KO:K02034	peptide/nickel transport system permease protein (ABC.PE.P1)
					Bin66	3300029625 assembled Ga0311297_108921047	Ga0311297_108921047	hypothetical protein		Bin56	KO:K02035	peptide/nickel transport system substrate-binding protein (ABC.PE.S)
					Bin66	3300029625 assembled Ga0311297_108921048	Ga0311297_108921048	lysyl-tRNA synthetase class 1		Bin56	KO:K02036	phosphate transport system ATP-binding protein [EC:3.6.3.27] (pstB)
					Bin66	3300029625 assembled Ga0311297_108921049	Ga0311297_108921049	ferredoxin--NADP+ reductase		Bin56	KO:K02037	phosphate transport system permease protein (pstC)
					Bin66	3300029625 assembled Ga0311297_10892105	Ga0311297_10892105	simple sugar transport system permease protein		Bin56	KO:K02038	phosphate transport system permease protein (pstA)
					Bin66	3300029625 assembled Ga0311297_108921050	Ga0311297_108921050	glutamate synthase (NADPH/NADH) small chain		Bin56	KO:K02039	phosphate transport system protein (phoU)
					Bin66	3300029625 assembled Ga0311297_108921051	Ga0311297_108921051	elongator complex protein 3		Bin56	KO:K02040	phosphate transport system substrate-binding protein (pstS)
					Bin66	3300029625 assembled Ga0311297_108921052	Ga0311297_108921052	hypothetical protein		Bin56	KO:K02052	putative spermidine/putrescine transport system ATP-binding protein (ABC.SP.A)
					Bin66	3300029625 assembled Ga0311297_108921053	Ga0311297_108921053	hypothetical protein		Bin56	KO:K02056	simple sugar transport system ATP-binding protein [EC:3.6.3.17] (ABC.SS.A)
					Bin66	3300029625 assembled Ga0311297_108921054	Ga0311297_108921054	hypothetical protein		Bin56	KO:K02057	simple sugar transport system permease protein (ABC.SS.P)
					Bin66	3300029625 assembled Ga0311297_108921055	Ga0311297_108921055	glycyl-tRNA synthetase		Bin56	KO:K02058	simple sugar transport system substrate-binding protein (ABC.SS.S)
					Bin66	3300029625 assembled Ga0311297_108921056	Ga0311297_108921056	uncharacterized membrane protein		Bin56	KO:K02062	thiamine transport system ATP-binding protein (thiQ)
					Bin66	3300029625 assembled Ga0311297_108921057	Ga0311297_108921057	Fe-S-cluster-containing dehydrogenase component		Bin56	KO:K02063	thiamine transport system permease protein (thiP)
					Bin66	3300029625 assembled Ga0311297_108921058	Ga0311297_108921058	anaerobic selenocysteine-containing dehydrogenase		Bin56	KO:K02064	thiamine transport system substrate-binding protein (thiB, tbpA)
					Bin66	3300029625 assembled Ga0311297_108921059	Ga0311297_108921059	urea transporter		Bin56	KO:K02074	zinc/manganese transport system ATP-binding protein (ABC.ZM.A)
					Bin66	3300029625 assembled Ga0311297_10892106	Ga0311297_10892106	simple sugar transport system permease protein		Bin56	KO:K02077	zinc/manganese transport system substrate-binding protein (ABC.ZM.S)
					Bin66	3300029625 assembled Ga0311297_10892107	Ga0311297_10892107	simple sugar transport system substrate-binding protein		Bin56	KO:K02078	acyl carrier protein (acpP)
					Bin66	3300029625 assembled Ga0311297_10892108	Ga0311297_10892108	hypothetical protein		Bin56	KO:K02117	V/A-type H+-transporting ATPase subunit A [EC:3.6.3.14] (ATPVA, ntpA, atpA)
					Bin66	3300029625 assembled Ga0311297_10892109	Ga0311297_10892109	pyridoxamine--pyruvate transaminase		Bin56	KO:K02118	V/A-type H+-transporting ATPase subunit B (ATPVB, ntpB, atpB)
					Bin66	3300029625 assembled Ga0311297_11031771	Ga0311297_11031771	2-phospho-L-lactate guanylyltransferase		Bin56	KO:K02124	V/A-type H+-transporting ATPase subunit K (ATPVK, ntpK, atpK)
					Bin66	3300029625 assembled Ga0311297_11031772	Ga0311297_11031772	hypothetical protein		Bin56	KO:K02201	pantetheine-phosphate adenylyltransferase [EC:2.7.7.3] (E2.7.7.3B)
					Bin66	3300029625 assembled Ga0311297_11031773	Ga0311297_11031773	hypothetical protein		Bin56	KO:K02319	DNA polymerase I [EC:2.7.7.7] (DPA, polB)
					Bin66	3300029625 assembled Ga0311297_11031774	Ga0311297_11031774	GTP cyclohydrolase-4		Bin56	KO:K02322	DNA polymerase II large subunit [EC:2.7.7.7] (DPB1, polD2)
					Bin66	3300029625 assembled Ga0311297_11101251	Ga0311297_11101251	hypothetical protein		Bin56	KO:K02323	DNA polymerase II small subunit [EC:2.7.7.7] (DPB2, polD1)
					Bin66	3300029625 assembled Ga0311297_111012510	Ga0311297_111012510	aspartate aminotransferase-like enzyme		Bin56	KO:K02334	DNA polymerase bacteriophage-type [EC:2.7.7.7] (dpo)
					Bin66	3300029625 assembled Ga0311297_111012511	Ga0311297_111012511	nicotinamide-nucleotide adenylyltransferase		Bin56	KO:K02427	23S rRNA (uridine2552-2'-O)-methyltransferase [EC:2.1.1.166] (rlmE, rrmJ, ftsJ)
					Bin66	3300029625 assembled Ga0311297_111012512	Ga0311297_111012512	RNA 3'-terminal phosphate cyclase (ATP)		Bin56	KO:K02428	XTP/dITP diphosphohydrolase [EC:3.6.1.66] (rdgB)
					Bin66	3300029625 assembled Ga0311297_111012513	Ga0311297_111012513	predicted MFS family arabinose efflux permease		Bin56	KO:K02433	aspartyl-tRNA(Asn)/glutamyl-tRNA(Gln) amidotransferase subunit A [EC:6.3.5.6 6.3.5.7] (gatA, QRSL1)
					Bin66	3300029625 assembled Ga0311297_111012514	Ga0311297_111012514	dolichol-phosphate mannosyltransferase		Bin56	KO:K02434	aspartyl-tRNA(Asn)/glutamyl-tRNA(Gln) amidotransferase subunit B [EC:6.3.5.6 6.3.5.7] (gatB, PET112)
					Bin66	3300029625 assembled Ga0311297_111012515	Ga0311297_111012515	proteasome beta subunit		Bin56	KO:K02435	aspartyl-tRNA(Asn)/glutamyl-tRNA(Gln) amidotransferase subunit C [EC:6.3.5.6 6.3.5.7] (gatC, GATC)
					Bin66	3300029625 assembled Ga0311297_111012516	Ga0311297_111012516	tRNA wybutosine-synthesizing protein 1		Bin56	KO:K02472	UDP-N-acetyl-D-mannosaminuronic acid dehydrogenase [EC:1.1.1.336] (wecC)
					Bin66	3300029625 assembled Ga0311297_111012517	Ga0311297_111012517	histidine triad (HIT) family protein		Bin56	KO:K02493	release factor glutamine methyltransferase [EC:2.1.1.297] (hemK, prmC, HEMK)
					Bin66	3300029625 assembled Ga0311297_111012518	Ga0311297_111012518	magnesium chelatase subunit I		Bin56	KO:K02500	cyclase [EC:4.1.3.-] (hisF)
					Bin66	3300029625 assembled Ga0311297_111012519	Ga0311297_111012519	uncharacterized protein with von Willebrand factor type A (vWA) domain		Bin56	KO:K02501	glutamine amidotransferase [EC:2.4.2.-] (hisH)
					Bin66	3300029625 assembled Ga0311297_11101252	Ga0311297_11101252	hypothetical protein		Bin56	KO:K02503	histidine triad (HIT) family protein (HINT1, hinT, hit)
					Bin66	3300029625 assembled Ga0311297_111012520	Ga0311297_111012520	acetyl-CoA synthetase		Bin56	KO:K02510	4-hydroxy-2-oxoheptanedioate aldolase [EC:4.1.2.52] (hpaI, hpcH)
					Bin66	3300029625 assembled Ga0311297_111012521	Ga0311297_111012521	hypothetical protein		Bin56	KO:K02528	16S rRNA (adenine1518-N6/adenine1519-N6)-dimethyltransferase [EC:2.1.1.182] (ksgA)
					Bin66	3300029625 assembled Ga0311297_111012522	Ga0311297_111012522	formylmethanofuran dehydrogenase subunit E		Bin56	KO:K02564	glucosamine-6-phosphate deaminase [EC:3.5.99.6] (nagB, GNPDA)
					Bin66	3300029625 assembled Ga0311297_111012523	Ga0311297_111012523	uncharacterized protein		Bin56	KO:K02600	N utilization substance protein A (nusA)
					Bin66	3300029625 assembled Ga0311297_111012524	Ga0311297_111012524	HSP20 family protein		Bin56	KO:K02601	transcriptional antiterminator NusG (nusG)
					Bin66	3300029625 assembled Ga0311297_111012525	Ga0311297_111012525	tRNA(Ile2)-agmatinylcytidine synthase		Bin56	KO:K02626	arginine decarboxylase [EC:4.1.1.19] (pdaD)
					Bin66	3300029625 assembled Ga0311297_111012526	Ga0311297_111012526	hypothetical protein		Bin56	KO:K02683	DNA primase small subunit [EC:2.7.7.-] (priS, pri1, priA)
					Bin66	3300029625 assembled Ga0311297_111012527	Ga0311297_111012527	glycine dehydrogenase subunit 1		Bin56	KO:K02823	dihydroorotate dehydrogenase electron transfer subunit (pyrDII)
					Bin66	3300029625 assembled Ga0311297_11101253	Ga0311297_11101253	deoxyribonuclease-4		Bin56	KO:K02863	large subunit ribosomal protein L1 (RP-L1, MRPL1, rplA)
					Bin66	3300029625 assembled Ga0311297_11101254	Ga0311297_11101254	ornithine carbamoyltransferase		Bin56	KO:K02864	large subunit ribosomal protein L10 (RP-L10, MRPL10, rplJ)
					Bin66	3300029625 assembled Ga0311297_11101255	Ga0311297_11101255	fused signal recognition particle receptor		Bin56	KO:K02866	large subunit ribosomal protein L10e (RP-L10e, RPL10)
					Bin66	3300029625 assembled Ga0311297_11101256	Ga0311297_11101256	prefoldin alpha subunit		Bin56	KO:K02867	large subunit ribosomal protein L11 (RP-L11, MRPL11, rplK)
					Bin66	3300029625 assembled Ga0311297_11101257	Ga0311297_11101257	translation initiation factor 6		Bin56	KO:K02869	large subunit ribosomal protein L12 (RP-L12, rpl12)
					Bin66	3300029625 assembled Ga0311297_11101258	Ga0311297_11101258	glycerol-1-phosphate dehydrogenase [NAD(P)+]		Bin56	KO:K02871	large subunit ribosomal protein L13 (RP-L13, MRPL13, rplM)
					Bin66	3300029625 assembled Ga0311297_11101259	Ga0311297_11101259	peptidylprolyl isomerase		Bin56	KO:K02873	large subunit ribosomal protein L13e (RP-L13e, RPL13)
					Bin66	3300029625 assembled Ga0311297_11156091	Ga0311297_11156091	putative membrane protein		Bin56	KO:K02874	large subunit ribosomal protein L14 (RP-L14, MRPL14, rplN)
					Bin66	3300029625 assembled Ga0311297_111560910	Ga0311297_111560910	DNA-binding Lrp family transcriptional regulator		Bin56	KO:K02875	large subunit ribosomal protein L14e (RP-L14e, RPL14)
					Bin66	3300029625 assembled Ga0311297_111560911	Ga0311297_111560911	glutamine synthetase		Bin56	KO:K02876	large subunit ribosomal protein L15 (RP-L15, MRPL15, rplO)
					Bin66	3300029625 assembled Ga0311297_11156092	Ga0311297_11156092	hypothetical protein		Bin56	KO:K02877	large subunit ribosomal protein L15e (RP-L15e, RPL15)
					Bin66	3300029625 assembled Ga0311297_11156093	Ga0311297_11156093	Mn-dependent DtxR family transcriptional regulator		Bin56	KO:K02881	large subunit ribosomal protein L18 (RP-L18, MRPL18, rplR)
					Bin66	3300029625 assembled Ga0311297_11156094	Ga0311297_11156094	hypothetical protein		Bin56	KO:K02883	large subunit ribosomal protein L18e (RP-L18e, RPL18)
					Bin66	3300029625 assembled Ga0311297_11156095	Ga0311297_11156095	nitrogen regulatory protein P-II 1		Bin56	KO:K02885	large subunit ribosomal protein L19e (RP-L19e, RPL19)
					Bin66	3300029625 assembled Ga0311297_11156096	Ga0311297_11156096	Amt family ammonium transporter		Bin56	KO:K02886	large subunit ribosomal protein L2 (RP-L2, MRPL2, rplB)
					Bin66	3300029625 assembled Ga0311297_11156097	Ga0311297_11156097	glutamate synthase domain-containing protein 3		Bin56	KO:K02889	large subunit ribosomal protein L21e (RP-L21e, RPL21)
					Bin66	3300029625 assembled Ga0311297_11156098	Ga0311297_11156098	glutamate synthase domain-containing protein 1		Bin56	KO:K02890	large subunit ribosomal protein L22 (RP-L22, MRPL22, rplV)
					Bin66	3300029625 assembled Ga0311297_11156099	Ga0311297_11156099	glutamate synthase domain-containing protein 2		Bin56	KO:K02892	large subunit ribosomal protein L23 (RP-L23, MRPL23, rplW)
					Bin66	3300029625 assembled Ga0311297_11172801	Ga0311297_11172801	N-acetyl-gamma-glutamyl-phosphate/LysW-gamma-L-alpha-aminoadipyl-6-phosphate reductase		Bin56	KO:K02895	large subunit ribosomal protein L24 (RP-L24, MRPL24, rplX)
					Bin66	3300029625 assembled Ga0311297_111728010	Ga0311297_111728010	hypothetical protein		Bin56	KO:K02904	large subunit ribosomal protein L29 (RP-L29, rpmC)
					Bin66	3300029625 assembled Ga0311297_111728011	Ga0311297_111728011	triphosphoribosyl-dephospho-CoA synthase		Bin56	KO:K02906	large subunit ribosomal protein L3 (RP-L3, MRPL3, rplC)
					Bin66	3300029625 assembled Ga0311297_111728012	Ga0311297_111728012	formylmethanofuran dehydrogenase subunit D		Bin56	KO:K02907	large subunit ribosomal protein L30 (RP-L30, MRPL30, rpmD)
					Bin66	3300029625 assembled Ga0311297_111728013	Ga0311297_111728013	formylmethanofuran dehydrogenase subunit B		Bin56	KO:K02908	large subunit ribosomal protein L30e (RP-L30e, RPL30)
					Bin66	3300029625 assembled Ga0311297_111728014	Ga0311297_111728014	formylmethanofuran dehydrogenase subunit A		Bin56	KO:K02912	large subunit ribosomal protein L32e (RP-L32e, RPL32)
					Bin66	3300029625 assembled Ga0311297_111728015	Ga0311297_111728015	formylmethanofuran dehydrogenase subunit C		Bin56	KO:K02921	large subunit ribosomal protein L37Ae (RP-L37Ae, RPL37A)
					Bin66	3300029625 assembled Ga0311297_111728016	Ga0311297_111728016	methenyltetrahydromethanopterin cyclohydrolase		Bin56	KO:K02922	large subunit ribosomal protein L37e (RP-L37e, RPL37)
					Bin66	3300029625 assembled Ga0311297_111728017	Ga0311297_111728017	ribosomal protein S6--L-glutamate ligase/tetrahydromethanopterin:alpha-L-glutamate ligase		Bin56	KO:K02924	large subunit ribosomal protein L39e (RP-L39e, RPL39)
					Bin66	3300029625 assembled Ga0311297_111728018	Ga0311297_111728018	coenzyme F420-0:L-glutamate ligase/coenzyme F420-1:gamma-L-glutamate ligase		Bin56	KO:K02927	large subunit ribosomal protein L40e (RP-L40e, RPL40)
					Bin66	3300029625 assembled Ga0311297_111728019	Ga0311297_111728019	phosphoribosylformimino-5-aminoimidazole carboxamide ribotide isomerase		Bin56	KO:K02929	large subunit ribosomal protein L44e (RP-L44e, RPL44)
					Bin66	3300029625 assembled Ga0311297_11172802	Ga0311297_11172802	acetylglutamate/LysW-gamma-L-alpha-aminoadipate kinase		Bin56	KO:K02930	large subunit ribosomal protein L4e (RP-L4e, RPL4)
					Bin66	3300029625 assembled Ga0311297_11172803	Ga0311297_11172803	acetylornithine/LysW-gamma-L-lysine aminotransferase		Bin56	KO:K02931	large subunit ribosomal protein L5 (RP-L5, MRPL5, rplE)
					Bin66	3300029625 assembled Ga0311297_11172804	Ga0311297_11172804	thiamine biosynthesis protein ThiI		Bin56	KO:K02933	large subunit ribosomal protein L6 (RP-L6, MRPL6, rplF)
					Bin66	3300029625 assembled Ga0311297_11172805	Ga0311297_11172805	DNA-binding Lrp family transcriptional regulator		Bin56	KO:K02936	large subunit ribosomal protein L7Ae (RP-L7Ae, RPL7A)
					Bin66	3300029625 assembled Ga0311297_11172806	Ga0311297_11172806	2-isopropylmalate synthase		Bin56	KO:K02946	small subunit ribosomal protein S10 (RP-S10, MRPS10, rpsJ)
					Bin66	3300029625 assembled Ga0311297_11172807	Ga0311297_11172807	alpha-aminoadipate carrier protein LysW		Bin56	KO:K02948	small subunit ribosomal protein S11 (RP-S11, MRPS11, rpsK)
					Bin66	3300029625 assembled Ga0311297_11172808	Ga0311297_11172808	[lysine-biosynthesis-protein LysW]--L-2-aminoadipate ligase		Bin56	KO:K02950	small subunit ribosomal protein S12 (RP-S12, MRPS12, rpsL)
					Bin66	3300029625 assembled Ga0311297_11172809	Ga0311297_11172809	LysW-gamma-L-lysine carboxypeptidase		Bin56	KO:K02956	small subunit ribosomal protein S15 (RP-S15, MRPS15, rpsO)
					Bin66	3300029625 assembled Ga0311297_11188141	Ga0311297_11188141	hypothetical protein		Bin56	KO:K02961	small subunit ribosomal protein S17 (RP-S17, MRPS17, rpsQ)
					Bin66	3300029625 assembled Ga0311297_11188142	Ga0311297_11188142	HEPN domain-containing protein		Bin56	KO:K02965	small subunit ribosomal protein S19 (RP-S19, rpsS)
					Bin66	3300029625 assembled Ga0311297_11188143	Ga0311297_11188143	2TM domain-containing protein		Bin56	KO:K02966	small subunit ribosomal protein S19e (RP-S19e, RPS19)
					Bin66	3300029625 assembled Ga0311297_11188144	Ga0311297_11188144	Fe-S cluster assembly protein SufB		Bin56	KO:K02967	small subunit ribosomal protein S2 (RP-S2, MRPS2, rpsB)
					Bin66	3300029625 assembled Ga0311297_11188145	Ga0311297_11188145	Fe-S cluster assembly protein SufB/Fe-S cluster assembly protein SufD		Bin56	KO:K02975	small subunit ribosomal protein S25e (RP-S25e, RPS25)
					Bin66	3300029625 assembled Ga0311297_11188146	Ga0311297_11188146	3-phenylpropionate/trans-cinnamate dioxygenase ferredoxin subunit		Bin56	KO:K02976	small subunit ribosomal protein S26e (RP-S26e, RPS26)
					Bin66	3300029625 assembled Ga0311297_11188147	Ga0311297_11188147	Fe-S cluster assembly ATP-binding protein		Bin56	KO:K02977	small subunit ribosomal protein S27Ae (RP-S27Ae, RPS27A)
					Bin66	3300029625 assembled Ga0311297_11188148	Ga0311297_11188148	hypothetical protein		Bin56	KO:K02978	small subunit ribosomal protein S27e (RP-S27e, RPS27)
					Bin66	3300029625 assembled Ga0311297_11188149	Ga0311297_11188149	hypothetical protein		Bin56	KO:K02979	small subunit ribosomal protein S28e (RP-S28e, RPS28)
					Bin66	3300029625 assembled Ga0311297_11198581	Ga0311297_11198581	acetyl-CoA decarbonylase/synthase complex subunit alpha		Bin56	KO:K02980	small subunit ribosomal protein S29e (RP-S29e, RPS29)
					Bin66	3300029625 assembled Ga0311297_11198582	Ga0311297_11198582	elongation factor 1-alpha		Bin56	KO:K02982	small subunit ribosomal protein S3 (RP-S3, rpsC)
					Bin66	3300029625 assembled Ga0311297_11198583	Ga0311297_11198583	predicted CopG family antitoxin		Bin56	KO:K02984	small subunit ribosomal protein S3Ae (RP-S3Ae, RPS3A)
					Bin66	3300029625 assembled Ga0311297_11198584	Ga0311297_11198584	hypothetical protein		Bin56	KO:K02986	small subunit ribosomal protein S4 (RP-S4, rpsD)
					Bin66	3300029625 assembled Ga0311297_11198585	Ga0311297_11198585	hypothetical protein		Bin56	KO:K02987	small subunit ribosomal protein S4e (RP-S4e, RPS4)
					Bin66	3300029625 assembled Ga0311297_11198586	Ga0311297_11198586	small subunit ribosomal protein S7		Bin56	KO:K02988	small subunit ribosomal protein S5 (RP-S5, MRPS5, rpsE)
					Bin66	3300029625 assembled Ga0311297_11198587	Ga0311297_11198587	small subunit ribosomal protein S12		Bin56	KO:K02991	small subunit ribosomal protein S6e (RP-S6e, RPS6)
					Bin66	3300029625 assembled Ga0311297_11219651	Ga0311297_11219651	hypothetical protein		Bin56	KO:K02992	small subunit ribosomal protein S7 (RP-S7, MRPS7, rpsG)
					Bin66	3300029625 assembled Ga0311297_112196510	Ga0311297_112196510	argininosuccinate lyase		Bin56	KO:K02994	small subunit ribosomal protein S8 (RP-S8, rpsH)
					Bin66	3300029625 assembled Ga0311297_112196511	Ga0311297_112196511	hypothetical protein		Bin56	KO:K02995	small subunit ribosomal protein S8e (RP-S8e, RPS8)
					Bin66	3300029625 assembled Ga0311297_112196512	Ga0311297_112196512	argininosuccinate synthase		Bin56	KO:K02996	small subunit ribosomal protein S9 (RP-S9, MRPS9, rpsI)
					Bin66	3300029625 assembled Ga0311297_112196513	Ga0311297_112196513	alpha-aminoadipate carrier protein LysW		Bin56	KO:K03014	DNA-directed RNA polymerases I, II, and III subunit RPABC2 (RPB6, POLR2F)
					Bin66	3300029625 assembled Ga0311297_112196514	Ga0311297_112196514	[lysine-biosynthesis-protein LysW]--L-2-aminoadipate ligase		Bin56	KO:K03041	DNA-directed RNA polymerase subunit A' [EC:2.7.7.6] (rpoA1)
					Bin66	3300029625 assembled Ga0311297_112196515	Ga0311297_112196515	N-acetyl-gamma-glutamyl-phosphate/LysW-gamma-L-alpha-aminoadipyl-6-phosphate reductase		Bin56	KO:K03047	DNA-directed RNA polymerase subunit D [EC:2.7.7.6] (rpoD)
					Bin66	3300029625 assembled Ga0311297_11219652	Ga0311297_11219652	tRNA threonylcarbamoyladenosine modification (KEOPS) complex Pcc1 subunit		Bin56	KO:K03049	DNA-directed RNA polymerase subunit E' [EC:2.7.7.6] (rpoE1)
					Bin66	3300029625 assembled Ga0311297_11219653	Ga0311297_11219653	large subunit ribosomal protein L37Ae		Bin56	KO:K03050	DNA-directed RNA polymerase subunit E" [EC:2.7.7.6] (rpoE2)
					Bin66	3300029625 assembled Ga0311297_11219654	Ga0311297_11219654	exosome complex component RRP42		Bin56	KO:K03051	DNA-directed RNA polymerase subunit F [EC:2.7.7.6] (rpoF)
					Bin66	3300029625 assembled Ga0311297_11219655	Ga0311297_11219655	exosome complex component RRP41		Bin56	KO:K03053	DNA-directed RNA polymerase subunit H [EC:2.7.7.6] (rpoH)
					Bin66	3300029625 assembled Ga0311297_11219656	Ga0311297_11219656	exosome complex component RRP4		Bin56	KO:K03057	DNA-directed RNA polymerase subunit M (rpoM, tfs)
					Bin66	3300029625 assembled Ga0311297_11219657	Ga0311297_11219657	ribosome maturation protein SDO1		Bin56	KO:K03058	DNA-directed RNA polymerase subunit N [EC:2.7.7.6] (rpoN)
					Bin66	3300029625 assembled Ga0311297_11219658	Ga0311297_11219658	proteasome alpha subunit		Bin56	KO:K03076	preprotein translocase subunit SecY (secY)
					Bin66	3300029625 assembled Ga0311297_11219659	Ga0311297_11219659	hypothetical protein		Bin56	KO:K03082	hexulose-6-phosphate isomerase [EC:5.-.-.-] (sgbU)
					Bin66	3300029625 assembled Ga0311297_11230641	Ga0311297_11230641	V/A-type H+-transporting ATPase subunit I		Bin56	KO:K03105	signal recognition particle subunit SRP19 (SRP19)
					Bin66	3300029625 assembled Ga0311297_112306410	Ga0311297_112306410	large subunit ribosomal protein L23		Bin56	KO:K03106	signal recognition particle subunit SRP54 (SRP54, ffh)
					Bin66	3300029625 assembled Ga0311297_112306411	Ga0311297_112306411	large subunit ribosomal protein L2		Bin56	KO:K03110	fused signal recognition particle receptor (ftsY)
					Bin66	3300029625 assembled Ga0311297_112306412	Ga0311297_112306412	small subunit ribosomal protein S19		Bin56	KO:K03113	translation initiation factor 1 (EIF1, SUI1)
					Bin66	3300029625 assembled Ga0311297_112306413	Ga0311297_112306413	proteasome beta subunit		Bin56	KO:K03120	transcription initiation factor TFIID TATA-box-binding protein (TBP, tbp)
					Bin66	3300029625 assembled Ga0311297_112306414	Ga0311297_112306414	hypothetical protein		Bin56	KO:K03124	transcription initiation factor TFIIB (TFIIB, GTF2B, SUA7, tfb)
					Bin66	3300029625 assembled Ga0311297_112306415	Ga0311297_112306415	hypothetical protein		Bin56	KO:K03136	transcription initiation factor TFIIE subunit alpha (TFIIE1, GTF2E1, TFA1, tfe)
					Bin66	3300029625 assembled Ga0311297_112306416	Ga0311297_112306416	PUA domain protein		Bin56	KO:K03151	thiamine biosynthesis protein ThiI (thiI)
					Bin66	3300029625 assembled Ga0311297_112306417	Ga0311297_112306417	atypical dual specificity phosphatase		Bin56	KO:K03163	DNA topoisomerase I [EC:5.99.1.2] (TOP1)
					Bin66	3300029625 assembled Ga0311297_112306418	Ga0311297_112306418	enolase		Bin56	KO:K03166	DNA topoisomerase VI subunit A [EC:5.99.1.3] (top6A)
					Bin66	3300029625 assembled Ga0311297_112306419	Ga0311297_112306419	DNA-directed RNA polymerase subunit N		Bin56	KO:K03167	DNA topoisomerase VI subunit B [EC:5.99.1.3] (top6B)
					Bin66	3300029625 assembled Ga0311297_11230642	Ga0311297_11230642	V/A-type H+-transporting ATPase subunit C		Bin56	KO:K03168	DNA topoisomerase I [EC:5.99.1.2] (topA)
					Bin66	3300029625 assembled Ga0311297_112306420	Ga0311297_112306420	small subunit ribosomal protein S9		Bin56	KO:K03170	reverse gyrase [EC:5.99.1.3 3.6.4.12] (topG, rgy)
					Bin66	3300029625 assembled Ga0311297_112306421	Ga0311297_112306421	large subunit ribosomal protein L13		Bin56	KO:K03231	elongation factor 1-alpha (EEF1A)
					Bin66	3300029625 assembled Ga0311297_112306422	Ga0311297_112306422	large subunit ribosomal protein L18e		Bin56	KO:K03234	elongation factor 2 (EEF2)
					Bin66	3300029625 assembled Ga0311297_112306423	Ga0311297_112306423	DNA-directed RNA polymerase subunit D		Bin56	KO:K03236	translation initiation factor 1A (EIF1A)
					Bin66	3300029625 assembled Ga0311297_112306424	Ga0311297_112306424	signal peptidase		Bin56	KO:K03238	translation initiation factor 2 subunit 2 (EIF2S2)
					Bin66	3300029625 assembled Ga0311297_112306425	Ga0311297_112306425	transcription initiation factor TFIID TATA-box-binding protein		Bin56	KO:K03239	translation initiation factor eIF-2B subunit alpha (EIF2B1)
					Bin66	3300029625 assembled Ga0311297_112306426	Ga0311297_112306426	orotate phosphoribosyltransferase		Bin56	KO:K03242	translation initiation factor 2 subunit 3 (EIF2S3)
					Bin66	3300029625 assembled Ga0311297_112306427	Ga0311297_112306427	hypothetical protein		Bin56	KO:K03243	translation initiation factor 5B (EIF5B)
					Bin66	3300029625 assembled Ga0311297_112306428	Ga0311297_112306428	hypothetical protein		Bin56	KO:K03263	translation initiation factor 5A (EIF5A)
					Bin66	3300029625 assembled Ga0311297_112306429	Ga0311297_112306429	methylenetetrahydromethanopterin dehydrogenase		Bin56	KO:K03264	translation initiation factor 6 (EIF6)
					Bin66	3300029625 assembled Ga0311297_11230643	Ga0311297_11230643	vacuolar-type H+-ATPase subunit H		Bin56	KO:K03265	peptide chain release factor subunit 1 (ETF1, ERF1)
					Bin66	3300029625 assembled Ga0311297_112306430	Ga0311297_112306430	predicted sugar kinase		Bin56	KO:K03294	basic amino acid/polyamine antiporter, APA family (TC.APA)
					Bin66	3300029625 assembled Ga0311297_112306431	Ga0311297_112306431	hypothetical protein		Bin56	KO:K03330	glutamyl-tRNA(Gln) amidotransferase subunit E [EC:6.3.5.7] (gatE)
					Bin66	3300029625 assembled Ga0311297_112306432	Ga0311297_112306432	dihydropteroate synthase		Bin56	KO:K03386	peroxiredoxin (alkyl hydroperoxide reductase subunit C) [EC:1.11.1.15] (E1.11.1.15, PRDX, ahpC)
					Bin66	3300029625 assembled Ga0311297_112306433	Ga0311297_112306433	5,10-methylenetetrahydromethanopterin reductase		Bin56	KO:K03388	heterodisulfide reductase subunit A [EC:1.8.98.1] (hdrA)
					Bin66	3300029625 assembled Ga0311297_112306434	Ga0311297_112306434	hypothetical protein		Bin56	KO:K03424	TatD DNase family protein [EC:3.1.21.-] (tatD)
					Bin66	3300029625 assembled Ga0311297_112306435	Ga0311297_112306435	uncharacterized protein DUF3786		Bin56	KO:K03427	type I restriction enzyme M protein [EC:2.1.1.72] (hsdM)
					Bin66	3300029625 assembled Ga0311297_112306436	Ga0311297_112306436	ZIP family zinc transporter		Bin56	KO:K03432	proteasome alpha subunit [EC:3.4.25.1] (psmA, prcA)
					Bin66	3300029625 assembled Ga0311297_112306437	Ga0311297_112306437	leucyl aminopeptidase (aminopeptidase T)		Bin56	KO:K03433	proteasome beta subunit [EC:3.4.25.1] (psmB, prcB)
					Bin66	3300029625 assembled Ga0311297_112306438	Ga0311297_112306438	cell division control protein 6		Bin56	KO:K03470	ribonuclease HII [EC:3.1.26.4] (rnhB)
					Bin66	3300029625 assembled Ga0311297_112306439	Ga0311297_112306439	hypothetical protein		Bin56	KO:K03478	chitin disaccharide deacetylase [EC:3.5.1.105] (chbG)
					Bin66	3300029625 assembled Ga0311297_11230644	Ga0311297_11230644	NitT/TauT family transport system ATP-binding protein		Bin56	KO:K03497	chromosome partitioning protein, ParB family (parB, spo0J)
					Bin66	3300029625 assembled Ga0311297_112306440	Ga0311297_112306440	DNA repair protein RadA		Bin56	KO:K03517	quinolinate synthase [EC:2.5.1.72] (nadA)
					Bin66	3300029625 assembled Ga0311297_112306441	Ga0311297_112306441	hypothetical protein		Bin56	KO:K03521	electron transfer flavoprotein beta subunit (fixA, etfB)
					Bin66	3300029625 assembled Ga0311297_112306442	Ga0311297_112306442	Rad51 protein		Bin56	KO:K03522	electron transfer flavoprotein alpha subunit (fixB, etfA)
					Bin66	3300029625 assembled Ga0311297_112306443	Ga0311297_112306443	DNA polymerase elongation subunit (family B)/DNA polymerase elongation subunit (family B)		Bin56	KO:K03529	chromosome segregation protein (smc)
					Bin66	3300029625 assembled Ga0311297_112306444	Ga0311297_112306444	hypothetical protein		Bin56	KO:K03540	ribonuclease P protein subunit RPR2 [EC:3.1.26.5] (RPR2, RPP21)
					Bin66	3300029625 assembled Ga0311297_112306445	Ga0311297_112306445	hypothetical protein		Bin56	KO:K03564	peroxiredoxin Q/BCP [EC:1.11.1.15] (BCP, PRXQ, DOT5)
					Bin66	3300029625 assembled Ga0311297_112306446	Ga0311297_112306446	hypothetical protein		Bin56	KO:K03568	TldD protein (tldD)
					Bin66	3300029625 assembled Ga0311297_112306447	Ga0311297_112306447	hypothetical protein		Bin56	KO:K03592	PmbA protein (pmbA)
					Bin66	3300029625 assembled Ga0311297_112306448	Ga0311297_112306448	hypothetical protein		Bin56	KO:K03593	ATP-binding protein involved in chromosome partitioning (mrp, NUBPL)
					Bin66	3300029625 assembled Ga0311297_112306449	Ga0311297_112306449	hypothetical protein		Bin56	KO:K03622	archaea-specific DNA-binding protein (ssh10b)
					Bin66	3300029625 assembled Ga0311297_11230645	Ga0311297_11230645	NitT/TauT family transport system ATP-binding protein		Bin56	KO:K03626	nascent polypeptide-associated complex subunit alpha (EGD2, NACA)
					Bin66	3300029625 assembled Ga0311297_11230646	Ga0311297_11230646	NitT/TauT family transport system permease protein		Bin56	KO:K03627	putative transcription factor (MBF1)
					Bin66	3300029625 assembled Ga0311297_11230647	Ga0311297_11230647	sec-independent protein translocase protein TatA		Bin56	KO:K03635	molybdopterin synthase catalytic subunit [EC:2.8.1.12] (MOCS2, moaE)
					Bin66	3300029625 assembled Ga0311297_11230648	Ga0311297_11230648	large subunit ribosomal protein L3		Bin56	KO:K03636	molybdopterin synthase sulfur carrier subunit (moaD)
					Bin66	3300029625 assembled Ga0311297_11230649	Ga0311297_11230649	large subunit ribosomal protein L4e		Bin56	KO:K03637	cyclic pyranopterin phosphate synthase [EC:4.1.99.18] (moaC)
					Bin66	3300029625 assembled Ga0311297_11305661	Ga0311297_11305661	hypothetical protein		Bin56	KO:K03638	molybdenum cofactor biosynthesis protein B (moaB)
					Bin66	3300029625 assembled Ga0311297_11305662	Ga0311297_11305662	branched-chain amino acid transport system substrate-binding protein		Bin56	KO:K03639	cyclic pyranopterin phosphate synthase [EC:4.1.99.18] (MOCS1, moaA)
					Bin66	3300029625 assembled Ga0311297_11305663	Ga0311297_11305663	trimethylamine-N-oxide reductase (cytochrome c)		Bin56	KO:K03646	colicin import membrane protein (tolA)
					Bin66	3300029625 assembled Ga0311297_11305664	Ga0311297_11305664	Fe-S-cluster-containing dehydrogenase component		Bin56	KO:K03653	N-glycosylase/DNA lyase [EC:3.2.2.- 4.2.99.18] (K03653)
					Bin66	3300029625 assembled Ga0311297_11331731	Ga0311297_11331731	pyruvate formate lyase activating enzyme		Bin56	KO:K03655	ATP-dependent DNA helicase RecG [EC:3.6.4.12] (recG)
					Bin66	3300029625 assembled Ga0311297_113317310	Ga0311297_113317310	PaREP1/PaREP8 family protein		Bin56	KO:K03665	GTPase (hflX)
					Bin66	3300029625 assembled Ga0311297_113317311	Ga0311297_113317311	nitrite reductase/ring-hydroxylating ferredoxin subunit		Bin56	KO:K03671	thioredoxin 1 (trxA)
					Bin66	3300029625 assembled Ga0311297_113317312	Ga0311297_113317312	aldehyde:ferredoxin oxidoreductase		Bin56	KO:K03679	exosome complex component RRP4 (RRP4, EXOSC2)
					Bin66	3300029625 assembled Ga0311297_113317313	Ga0311297_113317313	hypothetical protein		Bin56	KO:K03709	DtxR family transcriptional regulator, Mn-dependent transcriptional regulator (troR)
					Bin66	3300029625 assembled Ga0311297_113317314	Ga0311297_113317314	hypothetical protein		Bin56	KO:K03716	spore photoproduct lyase [EC:4.1.99.14] (splB)
					Bin66	3300029625 assembled Ga0311297_113317315	Ga0311297_113317315	small nuclear ribonucleoprotein		Bin56	KO:K03718	Lrp/AsnC family transcriptional regulator, regulator for asnA, asnC and gidA (asnC)
					Bin66	3300029625 assembled Ga0311297_113317316	Ga0311297_113317316	hypothetical protein		Bin56	KO:K03724	ATP-dependent helicase Lhr and Lhr-like helicase [EC:3.6.4.-] (lhr)
					Bin66	3300029625 assembled Ga0311297_113317317	Ga0311297_113317317	ribose 5-phosphate isomerase A		Bin56	KO:K03726	helicase [EC:3.6.4.-] (helS)
					Bin66	3300029625 assembled Ga0311297_113317318	Ga0311297_113317318	formylmethanofuran--tetrahydromethanopterin N-formyltransferase		Bin56	KO:K03738	aldehyde:ferredoxin oxidoreductase [EC:1.2.7.5] (aor)
					Bin66	3300029625 assembled Ga0311297_113317319	Ga0311297_113317319	carbamoyl-phosphate synthase small subunit		Bin56	KO:K03741	arsenate reductase [EC:1.20.4.1] (ARSC2, arsC)
					Bin66	3300029625 assembled Ga0311297_11331732	Ga0311297_11331732	hypothetical protein		Bin56	KO:K03750	molybdopterin molybdotransferase [EC:2.10.1.1] (moeA)
					Bin66	3300029625 assembled Ga0311297_113317320	Ga0311297_113317320	carbamoyl-phosphate synthase large subunit		Bin56	KO:K03769	peptidyl-prolyl cis-trans isomerase C [EC:5.2.1.8] (ppiC)
					Bin66	3300029625 assembled Ga0311297_113317321	Ga0311297_113317321	NADPH:quinone reductase-like Zn-dependent oxidoreductase		Bin56	KO:K03785	3-dehydroquinate dehydratase I [EC:4.2.1.10] (aroD)
					Bin66	3300029625 assembled Ga0311297_113317322	Ga0311297_113317322	NADPH:quinone reductase-like Zn-dependent oxidoreductase		Bin56	KO:K03787	5'-nucleotidase [EC:3.1.3.5] (surE)
					Bin66	3300029625 assembled Ga0311297_113317323	Ga0311297_113317323	pre-rRNA-processing protein TSR3		Bin56	KO:K03789	ribosomal-protein-alanine N-acetyltransferase [EC:2.3.1.128] (rimI)
					Bin66	3300029625 assembled Ga0311297_113317324	Ga0311297_113317324	glutaredoxin-like protein NrdH		Bin56	KO:K03799	heat shock protein HtpX [EC:3.4.24.-] (htpX)
					Bin66	3300029625 assembled Ga0311297_113317325	Ga0311297_113317325	atypical dual specificity phosphatase		Bin56	KO:K03809	NAD(P)H dehydrogenase (quinone) [EC:1.6.5.2] (wrbA)
					Bin66	3300029625 assembled Ga0311297_113317326	Ga0311297_113317326	DNA-binding Lrp family transcriptional regulator		Bin56	KO:K03885	NADH dehydrogenase [EC:1.6.99.3] (ndh)
					Bin66	3300029625 assembled Ga0311297_113317327	Ga0311297_113317327	prefoldin beta subunit		Bin56	KO:K03892	ArsR family transcriptional regulator (arsR)
					Bin66	3300029625 assembled Ga0311297_113317328	Ga0311297_113317328	subtilisin family serine protease		Bin56	KO:K03924	MoxR-like ATPase [EC:3.6.3.-] (moxR)
					Bin66	3300029625 assembled Ga0311297_11331733	Ga0311297_11331733	NAD(P)H-hydrate epimerase		Bin56	KO:K03926	periplasmic divalent cation tolerance protein (cutA)
					Bin66	3300029625 assembled Ga0311297_11331734	Ga0311297_11331734	glyoxylase-like metal-dependent hydrolase (beta-lactamase superfamily II)		Bin56	KO:K04042	bifunctional UDP-N-acetylglucosamine pyrophosphorylase / Glucosamine-1-phosphate N-acetyltransferase [EC:2.7.7.23 2.3.1.157] (glmU)
					Bin66	3300029625 assembled Ga0311297_11331735	Ga0311297_11331735	Fe-Mn family superoxide dismutase		Bin56	KO:K04069	pyruvate formate lyase activating enzyme [EC:1.97.1.4] (pflA, pflC, pflE)
					Bin66	3300029625 assembled Ga0311297_11331736	Ga0311297_11331736	proteasome lid subunit RPN8/RPN11		Bin56	KO:K04070	putative pyruvate formate lyase activating enzyme [EC:1.97.1.4] (pflX)
					Bin66	3300029625 assembled Ga0311297_11331737	Ga0311297_11331737	quercetin dioxygenase-like cupin family protein		Bin56	KO:K04479	DNA polymerase IV (archaeal DinB-like DNA polymerase) [EC:2.7.7.7] (K04479)
					Bin66	3300029625 assembled Ga0311297_11331738	Ga0311297_11331738	5'-methylthioadenosine phosphorylase		Bin56	KO:K04480	methanol---5-hydroxybenzimidazolylcobamide Co-methyltransferase [EC:2.1.1.90] (mtaB)
					Bin66	3300029625 assembled Ga0311297_11331739	Ga0311297_11331739	adenine phosphoribosyltransferase		Bin56	KO:K04483	DNA repair protein RadA (radA)
					Bin66	3300029625 assembled Ga0311297_11407021	Ga0311297_11407021	F420-non-reducing hydrogenase large subunit		Bin56	KO:K04486	histidinol-phosphatase (PHP family) [EC:3.1.3.15] (E3.1.3.15B)
					Bin66	3300029625 assembled Ga0311297_11407022	Ga0311297_11407022	F420-non-reducing hydrogenase small subunit		Bin56	KO:K04487	cysteine desulfurase [EC:2.8.1.7] (iscS, NFS1)
					Bin66	3300029625 assembled Ga0311297_11407023	Ga0311297_11407023	F420-non-reducing hydrogenase iron-sulfur subunit		Bin56	KO:K04488	nitrogen fixation protein NifU and related proteins (iscU, nifU)
					Bin66	3300029625 assembled Ga0311297_11407024	Ga0311297_11407024	heterodisulfide reductase subunit A		Bin56	KO:K04517	prephenate dehydrogenase [EC:1.3.1.12] (tyrA2)
					Bin66	3300029625 assembled Ga0311297_11407025	Ga0311297_11407025	heterodisulfide reductase subunit B		Bin56	KO:K04564	superoxide dismutase, Fe-Mn family [EC:1.15.1.1] (SOD2)
					Bin66	3300029625 assembled Ga0311297_11407026	Ga0311297_11407026	heterodisulfide reductase subunit C		Bin56	KO:K04566	lysyl-tRNA synthetase, class I [EC:6.1.1.6] (lysK)
					Bin66	3300029625 assembled Ga0311297_11407027	Ga0311297_11407027	coenzyme F420 hydrogenase subunit delta		Bin56	KO:K04651	hydrogenase nickel incorporation protein HypA/HybF (hypA, hybF)
					Bin66	3300029625 assembled Ga0311297_11407028	Ga0311297_11407028	hydrogenase nickel incorporation protein HypB		Bin56	KO:K04653	hydrogenase expression/formation protein HypC (hypC)
					Bin66	3300029625 assembled Ga0311297_11407029	Ga0311297_11407029	hydrogenase nickel incorporation protein HypA/HybF		Bin56	KO:K04654	hydrogenase expression/formation protein HypD (hypD)
					Bin66	3300029625 assembled Ga0311297_11408681	Ga0311297_11408681	hypothetical protein		Bin56	KO:K04655	hydrogenase expression/formation protein HypE (hypE)
					Bin66	3300029625 assembled Ga0311297_114086810	Ga0311297_114086810	O-antigen/teichoic acid export membrane protein		Bin56	KO:K04656	hydrogenase maturation protein HypF (hypF)
					Bin66	3300029625 assembled Ga0311297_11408682	Ga0311297_11408682	hypothetical protein		Bin56	KO:K04758	ferrous iron transport protein A (feoA)
					Bin66	3300029625 assembled Ga0311297_11408683	Ga0311297_11408683	anaerobic selenocysteine-containing dehydrogenase		Bin56	KO:K04759	ferrous iron transport protein B (feoB)
					Bin66	3300029625 assembled Ga0311297_11408684	Ga0311297_11408684	anaerobic selenocysteine-containing dehydrogenase		Bin56	KO:K04768	acetoin utilization protein AcuC (acuC)
					Bin66	3300029625 assembled Ga0311297_11408685	Ga0311297_11408685	hypothetical protein		Bin56	KO:K04794	peptidyl-tRNA hydrolase, PTH2 family [EC:3.1.1.29] (PTH2)
					Bin66	3300029625 assembled Ga0311297_11408686	Ga0311297_11408686	arginyl-tRNA synthetase		Bin56	KO:K04795	fibrillarin-like pre-rRNA processing protein (flpA)
					Bin66	3300029625 assembled Ga0311297_11408687	Ga0311297_11408687	aspartate/methionine/tyrosine aminotransferase		Bin56	KO:K04796	small nuclear ribonucleoprotein (RUXX)
					Bin66	3300029625 assembled Ga0311297_11408688	Ga0311297_11408688	predicted Fe-Mo cluster-binding NifX family protein		Bin56	KO:K04798	prefoldin beta subunit (pfdB, PFDN6)
					Bin66	3300029625 assembled Ga0311297_11408689	Ga0311297_11408689	predicted DNA-binding protein (UPF0251 family)		Bin56	KO:K04799	flap endonuclease-1 [EC:3.-.-.-] (FEN1, RAD2)
					Bin66	3300029625 assembled Ga0311297_11420101	Ga0311297_11420101	DNA polymerase II large subunit		Bin56	KO:K04800	replication factor C large subunit (rfcL)
					Bin66	3300029625 assembled Ga0311297_11420102	Ga0311297_11420102	glycine hydroxymethyltransferase		Bin56	KO:K04801	replication factor C small subunit (rfcS)
					Bin66	3300029625 assembled Ga0311297_11420103	Ga0311297_11420103	glutamate synthase domain-containing protein 2		Bin56	KO:K05337	ferredoxin (fer)
					Bin66	3300029625 assembled Ga0311297_11420104	Ga0311297_11420104	hypothetical protein		Bin56	KO:K05349	beta-glucosidase [EC:3.2.1.21] (bglX)
					Bin66	3300029625 assembled Ga0311297_11420105	Ga0311297_11420105	predicted neutral ceramidase superfamily lipid hydrolase		Bin56	KO:K05520	protease I [EC:3.2.-.-] (pfpI)
					Bin66	3300029625 assembled Ga0311297_11449191	Ga0311297_11449191	hypothetical protein		Bin56	KO:K05586	bidirectional [NiFe] hydrogenase diaphorase subunit [EC:1.6.5.3] (hoxE)
					Bin66	3300029625 assembled Ga0311297_114491910	Ga0311297_114491910	CBS domain-containing protein		Bin56	KO:K05588	bidirectional [NiFe] hydrogenase diaphorase subunit [EC:1.6.5.3] (hoxU)
					Bin66	3300029625 assembled Ga0311297_114491911	Ga0311297_114491911	enoyl-CoA hydratase/enoyl-CoA hydratase/3-hydroxyacyl-CoA dehydrogenase/3-hydroxypropionyl-coenzyme A dehydratase		Bin56	KO:K05595	multiple antibiotic resistance protein (marC)
					Bin66	3300029625 assembled Ga0311297_114491912	Ga0311297_114491912	PaREP1/PaREP8 family protein		Bin56	KO:K05826	alpha-aminoadipate/glutamate carrier protein LysW (lysW)
					Bin66	3300029625 assembled Ga0311297_114491913	Ga0311297_114491913	hypothetical protein		Bin56	KO:K05827	[lysine-biosynthesis-protein LysW]---L-2-aminoadipate ligase [EC:6.3.2.43] (lysX)
					Bin66	3300029625 assembled Ga0311297_114491914	Ga0311297_114491914	DNA polymerase IV (DinB-like DNA polymerase)		Bin56	KO:K05828	LysW-gamma-L-alpha-aminoadipate/LysW-L-glutamate kinase [EC:2.7.2.-] (lysZ, argB)
					Bin66	3300029625 assembled Ga0311297_114491915	Ga0311297_114491915	ferredoxin		Bin56	KO:K05829	LysW-gamma-L-alpha-aminoadipyl-6-phosphate/LysW-L-glutamyl-5-phosphate reductase [EC:1.2.1.-] (lysY, argC)
					Bin66	3300029625 assembled Ga0311297_114491916	Ga0311297_114491916	hypothetical protein		Bin56	KO:K05830	LysW-gamma-L-lysine/LysW-L-ornithine aminotransferase [EC:2.6.1.-] (lysJ, argD)
					Bin66	3300029625 assembled Ga0311297_114491917	Ga0311297_114491917	NAD(P)H-hydrate epimerase		Bin56	KO:K05831	LysW-gamma-L-lysine/LysW-L-ornithine carboxypeptidase (lysK, argE)
					Bin66	3300029625 assembled Ga0311297_114491918	Ga0311297_114491918	demethylmenaquinone methyltransferase/2-methoxy-6-polyprenyl-1,4-benzoquinol methylase		Bin56	KO:K05979	2-phosphosulfolactate phosphatase [EC:3.1.3.71] (E3.1.3.71, comB)
					Bin66	3300029625 assembled Ga0311297_114491919	Ga0311297_114491919	S1-C subfamily serine protease		Bin56	KO:K05982	deoxyribonuclease V [EC:3.1.21.7] (E3.1.21.7, nfi)
					Bin66	3300029625 assembled Ga0311297_11449192	Ga0311297_11449192	branched-chain amino acid transport system permease protein		Bin56	KO:K06001	tryptophan synthase beta chain [EC:4.2.1.20] (trpB)
					Bin66	3300029625 assembled Ga0311297_114491920	Ga0311297_114491920	hypothetical protein		Bin56	KO:K06013	STE24 endopeptidase [EC:3.4.24.84] (STE24)
					Bin66	3300029625 assembled Ga0311297_114491921	Ga0311297_114491921	DEAD/DEAH box helicase domain-containing protein		Bin56	KO:K06019	pyrophosphatase PpaX [EC:3.6.1.1] (ppaX)
					Bin66	3300029625 assembled Ga0311297_114491922	Ga0311297_114491922	hypothetical protein		Bin56	KO:K06024	segregation and condensation protein B (scpB)
					Bin66	3300029625 assembled Ga0311297_114491923	Ga0311297_114491923	transposase		Bin56	KO:K06147	ATP-binding cassette, subfamily B, bacterial (ABCB-BAC)
					Bin66	3300029625 assembled Ga0311297_114491924	Ga0311297_114491924	coenzyme F420-0:L-glutamate ligase/coenzyme F420-1:gamma-L-glutamate ligase		Bin56	KO:K06148	ATP-binding cassette, subfamily C, bacterial (ABCC-BAC)
					Bin66	3300029625 assembled Ga0311297_114491925	Ga0311297_114491925	4-hydroxy-tetrahydrodipicolinate reductase		Bin56	KO:K06153	undecaprenyl-diphosphatase [EC:3.6.1.27] (bacA)
					Bin66	3300029625 assembled Ga0311297_114491926	Ga0311297_114491926	flavin reductase (DIM6/NTAB) family NADH-FMN oxidoreductase RutF		Bin56	KO:K06167	phosphoribosyl 1,2-cyclic phosphate phosphodiesterase [EC:3.1.4.55] (phnP)
					Bin66	3300029625 assembled Ga0311297_114491927	Ga0311297_114491927	chromosome segregation protein		Bin56	KO:K06174	ATP-binding cassette, sub-family E, member 1 (ABCE1, Rli1)
					Bin66	3300029625 assembled Ga0311297_114491928	Ga0311297_114491928	segregation and condensation protein A		Bin56	KO:K06200	carbon starvation protein (cstA)
					Bin66	3300029625 assembled Ga0311297_114491929	Ga0311297_114491929	segregation and condensation protein B		Bin56	KO:K06206	sugar fermentation stimulation protein A (sfsA)
					Bin66	3300029625 assembled Ga0311297_11449193	Ga0311297_11449193	branched-chain amino acid transport system permease protein		Bin56	KO:K06218	mRNA interferase RelE/StbE (relE, stbE)
					Bin66	3300029625 assembled Ga0311297_114491930	Ga0311297_114491930	hypothetical protein		Bin56	KO:K06863	5-formaminoimidazole-4-carboxamide-1-(beta)-D-ribofuranosyl 5'-monophosphate synthetase [EC:6.3.4.23] (purP)
					Bin66	3300029625 assembled Ga0311297_114491931	Ga0311297_114491931	AIPR protein		Bin56	KO:K06865	ATPase (K06865)
					Bin66	3300029625 assembled Ga0311297_114491932	Ga0311297_114491932	uncharacterized protein DUF2283		Bin56	KO:K06869	uncharacterized protein (K06869)
					Bin66	3300029625 assembled Ga0311297_114491933	Ga0311297_114491933	small subunit ribosomal protein S8e		Bin56	KO:K06871	uncharacterized protein (K06871)
					Bin66	3300029625 assembled Ga0311297_114491934	Ga0311297_114491934	signal recognition particle subunit SRP19		Bin56	KO:K06873	uncharacterized protein (K06873)
					Bin66	3300029625 assembled Ga0311297_114491935	Ga0311297_114491935	tRNA (guanine26-N2/guanine27-N2)-dimethyltransferase		Bin56	KO:K06875	programmed cell death protein 5 (PDCD5, TFAR19)
					Bin66	3300029625 assembled Ga0311297_114491936	Ga0311297_114491936	23S rRNA (uridine2552-2'-O)-methyltransferase		Bin56	KO:K06878	tRNA-binding protein (K06878)
					Bin66	3300029625 assembled Ga0311297_114491937	Ga0311297_114491937	DNA-binding MarR family transcriptional regulator		Bin56	KO:K06883	uncharacterized protein (K06883)
					Bin66	3300029625 assembled Ga0311297_114491938	Ga0311297_114491938	threonine aldolase		Bin56	KO:K06885	uncharacterized protein (K06885)
					Bin66	3300029625 assembled Ga0311297_11449194	Ga0311297_11449194	branched-chain amino acid transport system ATP-binding protein		Bin56	KO:K06889	uncharacterized protein (K06889)
					Bin66	3300029625 assembled Ga0311297_11449195	Ga0311297_11449195	branched-chain amino acid transport system ATP-binding protein		Bin56	KO:K06897	7,8-dihydropterin-6-yl-methyl-4-(beta-D-ribofuranosyl)aminobenzene 5'-phosphate synthase [EC:2.5.1.105] (K06897)
					Bin66	3300029625 assembled Ga0311297_11449196	Ga0311297_11449196	dihydroorotate dehydrogenase electron transfer subunit		Bin56	KO:K06915	uncharacterized protein (K06915)
					Bin66	3300029625 assembled Ga0311297_11449197	Ga0311297_11449197	dihydroorotate dehydrogenase (NAD+) catalytic subunit		Bin56	KO:K06921	uncharacterized protein (K06921)
					Bin66	3300029625 assembled Ga0311297_11449198	Ga0311297_11449198	nucleolar protein 56		Bin56	KO:K06928	nucleoside-triphosphatase [EC:3.6.1.15] (NTPCR)
					Bin66	3300029625 assembled Ga0311297_11449199	Ga0311297_11449199	fibrillarin-like pre-rRNA processing protein		Bin56	KO:K06929	uncharacterized protein (K06929)
					Bin66	3300029625 assembled Ga0311297_11478661	Ga0311297_11478661	hypothetical protein		Bin56	KO:K06932	tRNA(Ile2)-agmatinylcytidine synthase [EC:6.3.4.22] (tiaS)
					Bin66	3300029625 assembled Ga0311297_114786610	Ga0311297_114786610	amidophosphoribosyltransferase		Bin56	KO:K06933	uncharacterized protein (K06933)
					Bin66	3300029625 assembled Ga0311297_114786611	Ga0311297_114786611	amidophosphoribosyltransferase		Bin56	KO:K06934	uncharacterized protein (K06934)
					Bin66	3300029625 assembled Ga0311297_114786612	Ga0311297_114786612	phosphoribosylformylglycinamidine synthase		Bin56	KO:K06937	7,8-dihydro-6-hydroxymethylpterin dimethyltransferase [EC:2.1.1.-] (K06937)
					Bin66	3300029625 assembled Ga0311297_114786613	Ga0311297_114786613	phosphoribosylformylglycinamidine synthase		Bin56	KO:K06940	uncharacterized protein (K06940)
					Bin66	3300029625 assembled Ga0311297_114786614	Ga0311297_114786614	phosphoribosylformylglycinamidine synthase		Bin56	KO:K06942	ribosome-binding ATPase (ychF)
					Bin66	3300029625 assembled Ga0311297_114786615	Ga0311297_114786615	mannose-1-phosphate guanylyltransferase/phosphomannomutase		Bin56	KO:K06950	uncharacterized protein (K06950)
					Bin66	3300029625 assembled Ga0311297_114786616	Ga0311297_114786616	adenylosuccinate lyase		Bin56	KO:K06953	uncharacterized protein (K06953)
					Bin66	3300029625 assembled Ga0311297_114786617	Ga0311297_114786617	multiple antibiotic resistance protein		Bin56	KO:K06961	ribosomal RNA assembly protein (KRR1)
					Bin66	3300029625 assembled Ga0311297_114786618	Ga0311297_114786618	hypothetical protein		Bin56	KO:K06974	archaemetzincin [EC:3.4.-.-] (amzA, AMZ2, AMZ1)
					Bin66	3300029625 assembled Ga0311297_114786619	Ga0311297_114786619	CRISPR-associated endoribonuclease Cas6		Bin56	KO:K06981	isopentenyl phosphate kinase [EC:2.7.4.26] (ipk)
					Bin66	3300029625 assembled Ga0311297_11478662	Ga0311297_11478662	small nuclear ribonucleoprotein (snRNP)-like protein		Bin56	KO:K06989	aspartate dehydrogenase [EC:1.4.1.21] (nadX)
					Bin66	3300029625 assembled Ga0311297_114786620	Ga0311297_114786620	hypothetical protein		Bin56	KO:K06990	uncharacterized protein (K06990)
					Bin66	3300029625 assembled Ga0311297_11478663	Ga0311297_11478663	7-cyano-7-deazaguanine tRNA-ribosyltransferase		Bin56	KO:K07008	gamma-glutamyl hercynylcysteine S-oxide hydrolase [EC:3.5.1.118] (egtC)
					Bin66	3300029625 assembled Ga0311297_11478664	Ga0311297_11478664	uncharacterized protein		Bin56	KO:K07012	CRISPR-associated endonuclease/helicase Cas3 [EC:3.1.-.- 3.6.4.-] (cas3)
					Bin66	3300029625 assembled Ga0311297_11478665	Ga0311297_11478665	putative mRNA 3-end processing factor		Bin56	KO:K07013	uncharacterized protein (K07013)
					Bin66	3300029625 assembled Ga0311297_11478666	Ga0311297_11478666	DNA-binding Lrp family transcriptional regulator		Bin56	KO:K07022	uncharacterized protein (K07022)
					Bin66	3300029625 assembled Ga0311297_11478667	Ga0311297_11478667	hypothetical protein		Bin56	KO:K07033	uncharacterized protein (K07033)
					Bin66	3300029625 assembled Ga0311297_11478668	Ga0311297_11478668	phosphoribosylglycinamide formyltransferase-1		Bin56	KO:K07041	uncharacterized protein (K07041)
					Bin66	3300029625 assembled Ga0311297_11478669	Ga0311297_11478669	phosphoribosylamine--glycine ligase		Bin56	KO:K07045	uncharacterized protein (K07045)
					Bin66	3300029625 assembled Ga0311297_11484731	Ga0311297_11484731	ATP-dependent Lhr-like helicase		Bin56	KO:K07047	uncharacterized protein (K07047)
					Bin66	3300029625 assembled Ga0311297_114847310	Ga0311297_114847310	riboflavin transporter FmnP		Bin56	KO:K07048	phosphotriesterase-related protein (PTER, php)
					Bin66	3300029625 assembled Ga0311297_114847311	Ga0311297_114847311	hypothetical protein		Bin56	KO:K07050	misacylated tRNA(Ala) deacylase [EC:3.1.1.-] (AARSD1, ALAX)
					Bin66	3300029625 assembled Ga0311297_114847312	Ga0311297_114847312	hypothetical protein		Bin56	KO:K07053	uncharacterized protein (K07053)
					Bin66	3300029625 assembled Ga0311297_114847313	Ga0311297_114847313	hypothetical protein		Bin56	KO:K07059	uncharacterized protein (K07059)
					Bin66	3300029625 assembled Ga0311297_114847314	Ga0311297_114847314	electron transfer flavoprotein alpha subunit		Bin56	KO:K07060	endoribonuclease Nob1 [EC:3.1.-.-] (nob1)
					Bin66	3300029625 assembled Ga0311297_114847315	Ga0311297_114847315	electron transfer flavoprotein beta subunit		Bin56	KO:K07062	uncharacterized protein (K07062)
					Bin66	3300029625 assembled Ga0311297_114847316	Ga0311297_114847316	ferredoxin like protein		Bin56	KO:K07063	uncharacterized protein (K07063)
					Bin66	3300029625 assembled Ga0311297_114847317	Ga0311297_114847317	electron transfer flavoprotein-quinone oxidoreductase		Bin56	KO:K07064	uncharacterized protein (K07064)
					Bin66	3300029625 assembled Ga0311297_114847318	Ga0311297_114847318	5-methylcytosine-specific restriction endonuclease McrA		Bin56	KO:K07065	uncharacterized protein (K07065)
					Bin66	3300029625 assembled Ga0311297_114847319	Ga0311297_114847319	HSP20 family protein		Bin56	KO:K07068	uncharacterized protein (K07068)
					Bin66	3300029625 assembled Ga0311297_11484732	Ga0311297_11484732	pyruvate,orthophosphate dikinase		Bin56	KO:K07075	uncharacterized protein (K07075)
					Bin66	3300029625 assembled Ga0311297_114847320	Ga0311297_114847320	cyclic pyranopterin phosphate synthase		Bin56	KO:K07076	uncharacterized protein (K07076)
					Bin66	3300029625 assembled Ga0311297_114847321	Ga0311297_114847321	hypothetical protein		Bin56	KO:K07079	uncharacterized protein (K07079)
					Bin66	3300029625 assembled Ga0311297_114847322	Ga0311297_114847322	phosphoenolpyruvate carboxykinase (GTP)		Bin56	KO:K07090	uncharacterized protein (K07090)
					Bin66	3300029625 assembled Ga0311297_114847323	Ga0311297_114847323	MFS family permease/MFS family permease		Bin56	KO:K07095	uncharacterized protein (K07095)
					Bin66	3300029625 assembled Ga0311297_114847324	Ga0311297_114847324	hypothetical protein		Bin56	KO:K07096	uncharacterized protein (K07096)
					Bin66	3300029625 assembled Ga0311297_114847325	Ga0311297_114847325	UDP-N-acetylglucosamine--dolichyl-phosphate N-acetylglucosaminephosphotransferase		Bin56	KO:K07101	uncharacterized protein (K07101)
					Bin66	3300029625 assembled Ga0311297_114847326	Ga0311297_114847326	replication factor A1		Bin56	KO:K07103	uncharacterized protein (K07103)
					Bin66	3300029625 assembled Ga0311297_114847327	Ga0311297_114847327	hypothetical protein		Bin56	KO:K07106	N-acetylmuramic acid 6-phosphate etherase [EC:4.2.1.126] (murQ)
					Bin66	3300029625 assembled Ga0311297_114847328	Ga0311297_114847328	fumarate hydratase class II		Bin56	KO:K07108	uncharacterized protein (K07108)
					Bin66	3300029625 assembled Ga0311297_114847329	Ga0311297_114847329	formate hydrogenlyase subunit 6/NADH:ubiquinone oxidoreductase subunit I		Bin56	KO:K07112	uncharacterized protein (K07112)
					Bin66	3300029625 assembled Ga0311297_11484733	Ga0311297_11484733	5,10-methylenetetrahydrofolate reductase		Bin56	KO:K07133	uncharacterized protein (K07133)
					Bin66	3300029625 assembled Ga0311297_114847330	Ga0311297_114847330	CIC family chloride channel protein		Bin56	KO:K07137	uncharacterized protein (K07137)
					Bin66	3300029625 assembled Ga0311297_11484734	Ga0311297_11484734	5-formaminoimidazole-4-carboxamide-1-(beta)-D-ribofuranosyl 5'-monophosphate synthetase		Bin56	KO:K07138	uncharacterized protein (K07138)
					Bin66	3300029625 assembled Ga0311297_11484735	Ga0311297_11484735	5-formaminoimidazole-4-carboxamide-1-(beta)-D-ribofuranosyl 5'-monophosphate synthetase		Bin56	KO:K07159	uncharacterized protein (K07159)
					Bin66	3300029625 assembled Ga0311297_11484736	Ga0311297_11484736	MFS family permease		Bin56	KO:K07178	RIO kinase 1 [EC:2.7.11.1] (RIOK1)
					Bin66	3300029625 assembled Ga0311297_11484737	Ga0311297_11484737	hypothetical protein		Bin56	KO:K07219	putative molybdopterin biosynthesis protein (K07219)
					Bin66	3300029625 assembled Ga0311297_11484738	Ga0311297_11484738	hypothetical protein		Bin56	KO:K07238	zinc transporter, ZIP family (TC.ZIP, zupT, ZRT3, ZIP2)
					Bin66	3300029625 assembled Ga0311297_11484739	Ga0311297_11484739	hypothetical protein		Bin56	KO:K07243	high-affinity iron transporter (FTR, FTH1, efeU)
					Bin66	3300029625 assembled Ga0311297_11512861	Ga0311297_11512861	Lrp/AsnC family transcriptional regulator for asnA, asnC and gidA		Bin56	KO:K07244	mgtE-like transporter (K07244)
					Bin66	3300029625 assembled Ga0311297_115128610	Ga0311297_115128610	acetolactate synthase-1/2/3 large subunit		Bin56	KO:K07254	tRNA (cytidine56-2'-O)-methyltransferase [EC:2.1.1.206] (atrm56)
					Bin66	3300029625 assembled Ga0311297_115128611	Ga0311297_115128611	ParB family chromosome partitioning protein		Bin56	KO:K07301	cation:H+ antiporter (yrbG)
					Bin66	3300029625 assembled Ga0311297_115128612	Ga0311297_115128612	N-methylhydantoinase A		Bin56	KO:K07332	archaeal flagellar protein FlaI (flaI-A, flaI)
					Bin66	3300029625 assembled Ga0311297_11512862	Ga0311297_11512862	DNA-binding transcriptional LysR family regulator		Bin56	KO:K07333	archaeal flagellar protein FlaJ (flaJ-A, flaJ)
					Bin66	3300029625 assembled Ga0311297_11512863	Ga0311297_11512863	biotin synthase		Bin56	KO:K07405	alpha-amylase [EC:3.2.1.1] (E3.2.1.1A)
					Bin66	3300029625 assembled Ga0311297_11512864	Ga0311297_11512864	Na+/proline symporter		Bin56	KO:K07406	alpha-galactosidase [EC:3.2.1.22] (melA)
					Bin66	3300029625 assembled Ga0311297_11512865	Ga0311297_11512865	Holliday junction resolvase		Bin56	KO:K07407	alpha-galactosidase [EC:3.2.1.22] (E3.2.1.22B, galA, rafA)
					Bin66	3300029625 assembled Ga0311297_11512866	Ga0311297_11512866	hypothetical protein		Bin56	KO:K07442	tRNA (adenine57-N1/adenine58-N1)-methyltransferase [EC:2.1.1.219 2.1.1.220] (TRM61, GCD14)
					Bin66	3300029625 assembled Ga0311297_11512867	Ga0311297_11512867	bifunctional enzyme Fae/Hps		Bin56	KO:K07444	putative N6-adenine-specific DNA methylase [EC:2.1.1.-] (ypsC)
					Bin66	3300029625 assembled Ga0311297_11512868	Ga0311297_11512868	hypothetical protein		Bin56	KO:K07446	tRNA (guanine10-N2)-dimethyltransferase [EC:2.1.1.213] (trm-G10)
					Bin66	3300029625 assembled Ga0311297_11512869	Ga0311297_11512869	5,6,7,8-tetrahydromethanopterin hydro-lyase		Bin56	KO:K07463	archaea-specific RecJ-like exonuclease (K07463)
					Bin66	3300029625 assembled Ga0311297_11565321	Ga0311297_11565321	hypothetical protein		Bin56	KO:K07464	CRISPR-associated exonuclease Cas4 [EC:3.1.12.1] (cas4)
					Bin66	3300029625 assembled Ga0311297_115653210	Ga0311297_115653210	preflagellin peptidase FlaK		Bin56	KO:K07466	replication factor A1 (RFA1, RPA1, rpa)
					Bin66	3300029625 assembled Ga0311297_115653211	Ga0311297_115653211	NAD+ synthase		Bin56	KO:K07472	TBP-interacting protein (TIP49)
					Bin66	3300029625 assembled Ga0311297_115653212	Ga0311297_115653212	nicotinate phosphoribosyltransferase		Bin56	KO:K07496	putative transposase (K07496)
					Bin66	3300029625 assembled Ga0311297_115653213	Ga0311297_115653213	uncharacterized membrane protein (Fun14 family)		Bin56	KO:K07503	endonuclease [EC:3.1.-.-] (nucS)
					Bin66	3300029625 assembled Ga0311297_115653214	Ga0311297_115653214	predicted aspartyl protease		Bin56	KO:K07533	foldase protein PrsA [EC:5.2.1.8] (prsA)
					Bin66	3300029625 assembled Ga0311297_11565322	Ga0311297_11565322	DNA excision repair protein ERCC-2		Bin56	KO:K07558	tRNA nucleotidyltransferase (CCA-adding enzyme) [EC:2.7.7.72] (K07558, cca)
					Bin66	3300029625 assembled Ga0311297_11565323	Ga0311297_11565323	predicted DNA-binding transcriptional regulator YafY		Bin56	KO:K07566	L-threonylcarbamoyladenylate synthase [EC:2.7.7.87] (tsaC, rimN, SUA5)
					Bin66	3300029625 assembled Ga0311297_11565324	Ga0311297_11565324	hypothetical protein		Bin56	KO:K07569	RNA-binding protein (gar1)
					Bin66	3300029625 assembled Ga0311297_11565325	Ga0311297_11565325	hypothetical protein		Bin56	KO:K07572	putative nucleotide binding protein (K07572)
					Bin66	3300029625 assembled Ga0311297_11565326	Ga0311297_11565326	PaREP1/PaREP8 family protein		Bin56	KO:K07573	exosome complex component CSL4 (CSL4, EXOSC1)
					Bin66	3300029625 assembled Ga0311297_11565327	Ga0311297_11565327	hypothetical protein		Bin56	KO:K07575	PUA domain protein (K07575)
					Bin66	3300029625 assembled Ga0311297_11565328	Ga0311297_11565328	bifunctional DNA-binding transcriptional regulator/antitoxin component of YhaV-PrlF toxin-antitoxin module		Bin56	KO:K07577	putative mRNA 3-end processing factor (K07577)
					Bin66	3300029625 assembled Ga0311297_11565329	Ga0311297_11565329	predicted membrane-bound dolichyl-phosphate-mannose-protein mannosyltransferase		Bin56	KO:K07583	tRNA pseudouridine synthase 10 [EC:5.4.99.-] (PUS10)
					Bin66	3300029625 assembled Ga0311297_11610901	Ga0311297_11610901	phosphoribosylformimino-5-aminoimidazole carboxamide ribotide isomerase		Bin56	KO:K07722	CopG family transcriptional regulator, nickel-responsive regulator (nikR)
					Bin66	3300029625 assembled Ga0311297_116109010	Ga0311297_116109010	hypothetical protein		Bin56	KO:K07731	putative transcriptional regulator (K07731)
					Bin66	3300029625 assembled Ga0311297_116109011	Ga0311297_116109011	putative transcriptional regulator		Bin56	KO:K07732	riboflavin kinase, archaea type [EC:2.7.1.161] (rfk)
					Bin66	3300029625 assembled Ga0311297_116109012	Ga0311297_116109012	hydrogenase maturation protein HypF		Bin56	KO:K07739	elongator complex protein 3 [EC:2.3.1.48] (ELP3, KAT9)
					Bin66	3300029625 assembled Ga0311297_116109013	Ga0311297_116109013	hydrogenase expression/formation protein HypC		Bin56	KO:K08070	2-alkenal reductase [EC:1.3.1.74] (E1.3.1.74)
					Bin66	3300029625 assembled Ga0311297_116109014	Ga0311297_116109014	hydrogenase expression/formation protein HypD		Bin56	KO:K08281	nicotinamidase/pyrazinamidase [EC:3.5.1.19 3.5.1.-] (pncA)
					Bin66	3300029625 assembled Ga0311297_116109015	Ga0311297_116109015	hydrogenase expression/formation protein HypE		Bin56	KO:K08303	putative protease [EC:3.4.-.-] (K08303)
					Bin66	3300029625 assembled Ga0311297_116109016	Ga0311297_116109016	hypothetical protein		Bin56	KO:K08315	hydrogenase 3 maturation protease [EC:3.4.23.51] (hycI)
					Bin66	3300029625 assembled Ga0311297_11610902	Ga0311297_11610902	hypothetical protein		Bin56	KO:K08482	circadian clock protein KaiC (kaiC)
					Bin66	3300029625 assembled Ga0311297_11610903	Ga0311297_11610903	hypothetical protein		Bin56	KO:K08851	TP53 regulating kinase and related kinases [EC:2.7.11.1] (TP53RK, PRPK, BUD32)
					Bin66	3300029625 assembled Ga0311297_11610904	Ga0311297_11610904	hypothetical protein		Bin56	KO:K08963	methylthioribose-1-phosphate isomerase [EC:5.3.1.23] (mtnA)
					Bin66	3300029625 assembled Ga0311297_11610905	Ga0311297_11610905	F420-0:gamma-glutamyl ligase-like protein		Bin56	KO:K08975	putative membrane protein (K08975)
					Bin66	3300029625 assembled Ga0311297_11610906	Ga0311297_11610906	predicted nucleic acid-binding protein		Bin56	KO:K08978	bacterial/archaeal transporter family protein (TC.BAT1)
					Bin66	3300029625 assembled Ga0311297_11610907	Ga0311297_11610907	bifunctional DNA-binding transcriptional regulator/antitoxin component of YhaV-PrlF toxin-antitoxin module		Bin56	KO:K09001	anhydro-N-acetylmuramic acid kinase [EC:2.7.1.170] (anmK)
					Bin66	3300029625 assembled Ga0311297_11610908	Ga0311297_11610908	hypothetical protein		Bin56	KO:K09003	uncharacterized protein (K09003)
					Bin66	3300029625 assembled Ga0311297_11610909	Ga0311297_11610909	hypothetical protein		Bin56	KO:K09005	uncharacterized protein (K09005)
					Bin66	3300029625 assembled Ga0311297_11615591	Ga0311297_11615591	anaerobic selenocysteine-containing dehydrogenase		Bin56	KO:K09013	Fe-S cluster assembly ATP-binding protein (sufC)
					Bin66	3300029625 assembled Ga0311297_116155910	Ga0311297_116155910	trimethylamine-N-oxide reductase (cytochrome c)		Bin56	KO:K09022	2-iminobutanoate/2-iminopropanoate deaminase [EC:3.5.99.10] (ridA, tdcF)
					Bin66	3300029625 assembled Ga0311297_116155911	Ga0311297_116155911	Fe-S-cluster-containing dehydrogenase component		Bin56	KO:K09116	uncharacterized protein (K09116)
					Bin66	3300029625 assembled Ga0311297_116155912	Ga0311297_116155912	quercetin dioxygenase-like cupin family protein		Bin56	KO:K09120	uncharacterized protein (K09120)
					Bin66	3300029625 assembled Ga0311297_116155913	Ga0311297_116155913	kynurenine formamidase		Bin56	KO:K09122	uncharacterized protein (K09122)
					Bin66	3300029625 assembled Ga0311297_116155914	Ga0311297_116155914	gluconate 5-dehydrogenase		Bin56	KO:K09123	uncharacterized protein (K09123)
					Bin66	3300029625 assembled Ga0311297_116155915	Ga0311297_116155915	acetyl-CoA acetyltransferase		Bin56	KO:K09126	uncharacterized protein (K09126)
					Bin66	3300029625 assembled Ga0311297_116155916	Ga0311297_116155916	hypothetical protein		Bin56	KO:K09128	uncharacterized protein (K09128)
					Bin66	3300029625 assembled Ga0311297_116155917	Ga0311297_116155917	enoyl-CoA hydratase		Bin56	KO:K09129	uncharacterized protein (K09129)
					Bin66	3300029625 assembled Ga0311297_116155918	Ga0311297_116155918	ubiquinone/menaquinone biosynthesis C-methylase UbiE		Bin56	KO:K09140	pre-rRNA-processing protein TSR3 (TSR3)
					Bin66	3300029625 assembled Ga0311297_116155919	Ga0311297_116155919	hypothetical protein		Bin56	KO:K09141	uncharacterized protein (K09141)
					Bin66	3300029625 assembled Ga0311297_11615592	Ga0311297_11615592	branched-chain amino acid transport system permease protein		Bin56	KO:K09142	uncharacterized protein (K09142)
					Bin66	3300029625 assembled Ga0311297_116155920	Ga0311297_116155920	hypothetical protein		Bin56	KO:K09143	uncharacterized protein (K09143)
					Bin66	3300029625 assembled Ga0311297_116155921	Ga0311297_116155921	MoxR-like ATPase		Bin56	KO:K09147	uncharacterized protein (K09147)
					Bin66	3300029625 assembled Ga0311297_116155922	Ga0311297_116155922	glyceraldehyde-3-phosphate dehydrogenase (NAD(P))		Bin56	KO:K09148	uncharacterized protein (K09148)
					Bin66	3300029625 assembled Ga0311297_116155923	Ga0311297_116155923	phosphoglycerate kinase		Bin56	KO:K09155	uncharacterized protein (K09155)
					Bin66	3300029625 assembled Ga0311297_116155924	Ga0311297_116155924	hypothetical protein		Bin56	KO:K09157	uncharacterized protein (K09157)
					Bin66	3300029625 assembled Ga0311297_116155925	Ga0311297_116155925	hypothetical protein		Bin56	KO:K09167	uncharacterized protein (K09167)
					Bin66	3300029625 assembled Ga0311297_116155926	Ga0311297_116155926	hypothetical protein		Bin56	KO:K09181	acetyltransferase (yfiQ)
					Bin66	3300029625 assembled Ga0311297_116155927	Ga0311297_116155927	hypothetical protein		Bin56	KO:K09482	glutamyl-tRNA(Gln) amidotransferase subunit D [EC:6.3.5.7] (gatD)
					Bin66	3300029625 assembled Ga0311297_11615593	Ga0311297_11615593	branched-chain amino acid transport system permease protein		Bin56	KO:K09680	type II pantothenate kinase [EC:2.7.1.33] (coaW)
					Bin66	3300029625 assembled Ga0311297_11615594	Ga0311297_11615594	ABC-type branched-subunit amino acid transport system substrate-binding protein		Bin56	KO:K09719	uncharacterized protein (K09719)
					Bin66	3300029625 assembled Ga0311297_11615595	Ga0311297_11615595	branched-chain amino acid transport system ATP-binding protein		Bin56	KO:K09720	uncharacterized protein (K09720)
					Bin66	3300029625 assembled Ga0311297_11615596	Ga0311297_11615596	branched-chain amino acid transport system ATP-binding protein		Bin56	KO:K09721	uncharacterized protein (K09721)
					Bin66	3300029625 assembled Ga0311297_11615597	Ga0311297_11615597	trimethylamine-N-oxide reductase (cytochrome c)		Bin56	KO:K09726	uncharacterized protein (K09726)
					Bin66	3300029625 assembled Ga0311297_11615598	Ga0311297_11615598	Fe-S-cluster-containing dehydrogenase component		Bin56	KO:K09735	uncharacterized protein (K09735)
					Bin66	3300029625 assembled Ga0311297_11615599	Ga0311297_11615599	hypothetical protein		Bin56	KO:K09738	uncharacterized protein (K09738)
					Bin66	3300029625 assembled Ga0311297_11709871	Ga0311297_11709871	histone H3/H4		Bin56	KO:K09740	uncharacterized protein (K09740)
					Bin66	3300029625 assembled Ga0311297_11709872	Ga0311297_11709872	proteasome assembly chaperone (PAC2) family protein		Bin56	KO:K09807	uncharacterized protein (K09807)
					Bin66	3300029625 assembled Ga0311297_11709873	Ga0311297_11709873	SpoVK/Ycf46/Vps4 family AAA+-type ATPase		Bin56	KO:K09816	zinc transport system permease protein (znuB)
					Bin66	3300029625 assembled Ga0311297_11709874	Ga0311297_11709874	hypothetical protein		Bin56	KO:K09903	uridylate kinase [EC:2.7.4.22] (pyrH)
					Bin66	3300029625 assembled Ga0311297_11709875	Ga0311297_11709875	division protein CdvB (Snf7/Vps24/ESCRT-III family)		Bin56	KO:K09955	uncharacterized protein (K09955)
					Bin66	3300029625 assembled Ga0311297_11709876	Ga0311297_11709876	sugar-specific transcriptional regulator TrmB		Bin56	KO:K09974	uncharacterized protein (K09974)
					Bin66	3300029625 assembled Ga0311297_11709877	Ga0311297_11709877	predicted phosphodiesterase		Bin56	KO:K09992	uncharacterized protein (K09992)
					Bin66	3300029625 assembled Ga0311297_11709878	Ga0311297_11709878	isoleucyl-tRNA synthetase		Bin56	KO:K10725	archaeal cell division control protein 6 (cdc6A)
					Bin66	3300029625 assembled Ga0311297_11731321	Ga0311297_11731321	replication factor A1		Bin56	KO:K10726	replicative DNA helicase Mcm [EC:3.6.4.-] (mcm, cdc21)
					Bin66	3300029625 assembled Ga0311297_117313210	Ga0311297_117313210	riboflavin transporter FmnP		Bin56	KO:K10747	DNA ligase 1 [EC:6.5.1.1 6.5.1.6 6.5.1.7] (LIG1)
					Bin66	3300029625 assembled Ga0311297_117313211	Ga0311297_117313211	MoaA/NifB/PqqE/SkfB family radical SAM enzyme		Bin56	KO:K10773	endonuclease III [EC:4.2.99.18] (NTH)
					Bin66	3300029625 assembled Ga0311297_117313212	Ga0311297_117313212	hypothetical protein		Bin56	KO:K10844	DNA excision repair protein ERCC-2 [EC:3.6.4.12] (ERCC2, XPD)
					Bin66	3300029625 assembled Ga0311297_117313213	Ga0311297_117313213	protein-S-isoprenylcysteine O-methyltransferase Ste14		Bin56	KO:K10896	fanconi anemia group M protein (FANCM)
					Bin66	3300029625 assembled Ga0311297_117313214	Ga0311297_117313214	uncharacterized protein (DUF4213/DUF364 family)		Bin56	KO:K11131	H/ACA ribonucleoprotein complex subunit 4 [EC:5.4.99.-] (DKC1, NOLA4, CBF5)
					Bin66	3300029625 assembled Ga0311297_117313215	Ga0311297_117313215	molybdate transport system substrate-binding protein		Bin56	KO:K11175	phosphoribosylglycinamide formyltransferase 1 [EC:2.1.2.2] (purN)
					Bin66	3300029625 assembled Ga0311297_117313216	Ga0311297_117313216	hypothetical protein		Bin56	KO:K11216	autoinducer 2 (AI-2) kinase [EC:2.7.1.-] (lsrK)
					Bin66	3300029625 assembled Ga0311297_117313217	Ga0311297_117313217	wyosine [tRNA(Phe)-imidazoG37] synthetase (radical SAM superfamily)		Bin56	KO:K11529	glycerate 2-kinase [EC:2.7.1.165] (gk)
					Bin66	3300029625 assembled Ga0311297_117313218	Ga0311297_117313218	hypothetical protein		Bin56	KO:K11600	exosome complex component RRP41 (RRP41, EXOSC4, SKI6)
					Bin66	3300029625 assembled Ga0311297_117313219	Ga0311297_117313219	hypothetical protein		Bin56	KO:K11646	3-dehydroquinate synthase II [EC:1.4.1.24] (K11646)
					Bin66	3300029625 assembled Ga0311297_11731322	Ga0311297_11731322	hypothetical protein		Bin56	KO:K11710	manganese/zinc/iron transport system ATP- binding protein (troB, mntB, znuC)
					Bin66	3300029625 assembled Ga0311297_117313220	Ga0311297_117313220	hypothetical protein		Bin56	KO:K11717	cysteine desulfurase / selenocysteine lyase [EC:2.8.1.7 4.4.1.16] (sufS)
					Bin66	3300029625 assembled Ga0311297_117313221	Ga0311297_117313221	hypothetical protein		Bin56	KO:K11754	dihydrofolate synthase / folylpolyglutamate synthase [EC:6.3.2.12 6.3.2.17] (folC)
					Bin66	3300029625 assembled Ga0311297_117313222	Ga0311297_117313222	predicted Fe-Mo cluster-binding NifX family protein		Bin56	KO:K11996	adenylyltransferase and sulfurtransferase (MOCS3, UBA4, moeB)
					Bin66	3300029625 assembled Ga0311297_117313223	Ga0311297_117313223	predicted Fe-Mo cluster-binding NifX family protein		Bin56	KO:K12234	coenzyme F420-0:L-glutamate ligase / coenzyme F420-1:gamma-L-glutamate ligase [EC:6.3.2.31 6.3.2.34] (cofE, fbiB)
					Bin66	3300029625 assembled Ga0311297_117313224	Ga0311297_117313224	hypothetical protein		Bin56	KO:K12267	peptide methionine sulfoxide reductase msrA/msrB [EC:1.8.4.11 1.8.4.12] (msrAB)
					Bin66	3300029625 assembled Ga0311297_117313225	Ga0311297_117313225	peroxiredoxin family protein		Bin56	KO:K12308	beta-galactosidase [EC:3.2.1.23] (bgaB, lacA)
					Bin66	3300029625 assembled Ga0311297_117313226	Ga0311297_117313226	lipoate-protein ligase A		Bin56	KO:K12373	hexosaminidase [EC:3.2.1.52] (HEXA_B)
					Bin66	3300029625 assembled Ga0311297_117313227	Ga0311297_117313227	7,8-dihydropterin-6-yl-methyl-4-(beta-D-ribofuranosyl)aminobenzene 5'-phosphate synthase		Bin56	KO:K12589	exosome complex component RRP42 (RRP42, EXOSC7)
					Bin66	3300029625 assembled Ga0311297_11731323	Ga0311297_11731323	formylmethanofuran dehydrogenase subunit E		Bin56	KO:K13277	minor extracellular protease Epr [EC:3.4.21.-] (epr)
					Bin66	3300029625 assembled Ga0311297_11731324	Ga0311297_11731324	predicted polyphosphate/ATP-dependent NAD kinase		Bin56	KO:K13280	signal peptidase, endoplasmic reticulum-type [EC:3.4.-.-] (SEC11, sipW)
					Bin66	3300029625 assembled Ga0311297_11731325	Ga0311297_11731325	dolichyl-diphosphooligosaccharide--protein glycosyltransferase		Bin56	KO:K13497	anthranilate synthase/phosphoribosyltransferase [EC:4.1.3.27 2.4.2.18] (trpGD)
					Bin66	3300029625 assembled Ga0311297_11731326	Ga0311297_11731326	translation initiation factor 2 subunit 1		Bin56	KO:K13525	transitional endoplasmic reticulum ATPase (VCP, CDC48)
					Bin66	3300029625 assembled Ga0311297_11731327	Ga0311297_11731327	hypothetical protein		Bin56	KO:K13547	L-glutamine:2-deoxy-scyllo-inosose/3-amino-2,3-dideoxy-scyllo-inosose aminotransferase [EC:2.6.1.100 2.6.1.101] (btrR, neoB, kanB)
					Bin66	3300029625 assembled Ga0311297_11731328	Ga0311297_11731328	translation initiation factor 2B subunit (eIF-2B alpha/beta/delta family)/8-oxo-dGTP pyrophosphatase MutT (NUDIX family)		Bin56	KO:K13787	geranylgeranyl diphosphate synthase, type I [EC:2.5.1.1 2.5.1.10 2.5.1.29] (idsA)
					Bin66	3300029625 assembled Ga0311297_11731329	Ga0311297_11731329	Mrp family chromosome partitioning ATPase		Bin56	KO:K13798	DNA-directed RNA polymerase subunit B [EC:2.7.7.6] (K13798, rpoB)
					Bin66	3300029625 assembled Ga0311297_11762241	Ga0311297_11762241	arsenite-transporting ATPase		Bin56	KO:K13954	alcohol dehydrogenase [EC:1.1.1.1] (yiaY)
					Bin66	3300029625 assembled Ga0311297_117622410	Ga0311297_117622410	hypothetical protein		Bin56	KO:K13963	serpin B (SERPINB)
					Bin66	3300029625 assembled Ga0311297_117622411	Ga0311297_117622411	hypothetical protein		Bin56	KO:K13993	HSP20 family protein (HSP20)
					Bin66	3300029625 assembled Ga0311297_117622412	Ga0311297_117622412	hypothetical protein		Bin56	KO:K14080	[methyl-Co(III) methanol-specific corrinoid protein]:coenzyme M methyltransferase [EC:2.1.1.246] (mtaA)
					Bin66	3300029625 assembled Ga0311297_117622413	Ga0311297_117622413	hypothetical protein		Bin56	KO:K14083	trimethylamine---corrinoid protein Co-methyltransferase [EC:2.1.1.250] (mttB)
					Bin66	3300029625 assembled Ga0311297_117622414	Ga0311297_117622414	hypothetical protein		Bin56	KO:K14127	F420-non-reducing hydrogenase iron-sulfur subunit [EC:1.12.99.-] (mvhD, vhuD, vhcD)
					Bin66	3300029625 assembled Ga0311297_117622415	Ga0311297_117622415	hypothetical protein		Bin56	KO:K14170	chorismate mutase / prephenate dehydratase [EC:5.4.99.5 4.2.1.51] (pheA)
					Bin66	3300029625 assembled Ga0311297_117622416	Ga0311297_117622416	hypothetical protein		Bin56	KO:K14415	tRNA-splicing ligase RtcB [EC:6.5.1.3] (RTCB, rtcB)
					Bin66	3300029625 assembled Ga0311297_117622417	Ga0311297_117622417	transcription initiation factor TFIID TATA-box-binding protein		Bin56	KO:K14564	nucleolar protein 56 (NOP56)
					Bin66	3300029625 assembled Ga0311297_117622418	Ga0311297_117622418	hypothetical protein		Bin56	KO:K14568	rRNA small subunit pseudouridine methyltransferase Nep1 [EC:2.1.1.260] (EMG1, NEP1)
					Bin66	3300029625 assembled Ga0311297_117622419	Ga0311297_117622419	hypothetical protein		Bin56	KO:K14574	ribosome maturation protein SDO1 (SDO1, SBDS)
					Bin66	3300029625 assembled Ga0311297_11762242	Ga0311297_11762242	hypothetical protein		Bin56	KO:K14656	FAD synthetase (ribL)
					Bin66	3300029625 assembled Ga0311297_117622420	Ga0311297_117622420	1,4-dihydroxy-2-naphthoate octaprenyltransferase		Bin56	KO:K15342	CRISP-associated protein Cas1 (cas1)
					Bin66	3300029625 assembled Ga0311297_117622421	Ga0311297_117622421	MoaA/NifB/PqqE/SkfB family radical SAM enzyme		Bin56	KO:K15429	tRNA (guanine37-N1)-methyltransferase [EC:2.1.1.228] (TRM5, TRMT5)
					Bin66	3300029625 assembled Ga0311297_117622422	Ga0311297_117622422	hypothetical protein		Bin56	KO:K15449	tRNA wybutosine-synthesizing protein 1 [EC:4.1.3.44] (TYW1)
					Bin66	3300029625 assembled Ga0311297_117622423	Ga0311297_117622423	hypothetical protein		Bin56	KO:K15635	2,3-bisphosphoglycerate-independent phosphoglycerate mutase [EC:5.4.2.12] (apgM)
					Bin66	3300029625 assembled Ga0311297_117622424	Ga0311297_117622424	hypothetical protein		Bin56	KO:K15778	phosphomannomutase / phosphoglucomutase [EC:5.4.2.8 5.4.2.2] (pmm-pgm)
					Bin66	3300029625 assembled Ga0311297_117622425	Ga0311297_117622425	Fanconi anemia group M protein		Bin56	KO:K15888	tritrans,polycis-undecaprenyl-diphosphate synthase [geranylgeranyl-diphosphate specific] [EC:2.5.1.89] (E2.5.1.89)
					Bin66	3300029625 assembled Ga0311297_117622426	Ga0311297_117622426	hypothetical protein		Bin56	KO:K15916	glucose/mannose-6-phosphate isomerase [EC:5.3.1.9 5.3.1.8] (pgi-pmi)
					Bin66	3300029625 assembled Ga0311297_117622427	Ga0311297_117622427	hypothetical protein		Bin56	KO:K15987	K(+)-stimulated pyrophosphate-energized sodium pump [EC:3.6.1.1] (hppA)
					Bin66	3300029625 assembled Ga0311297_117622428	Ga0311297_117622428	hypothetical protein		Bin56	KO:K16150	glycogen(starch) synthase [EC:2.4.1.11] (K16150)
					Bin66	3300029625 assembled Ga0311297_117622429	Ga0311297_117622429	coenzyme F420-0:L-glutamate ligase/coenzyme F420-1:gamma-L-glutamate ligase		Bin56	KO:K16203	D-amino peptidase [EC:3.4.11.-] (dppA1)
					Bin66	3300029625 assembled Ga0311297_11762243	Ga0311297_11762243	CARDB protein/matrixin		Bin56	KO:K16306	fructose-bisphosphate aldolase / 2-amino-3,7-dideoxy-D-threo-hept-6-ulosonate synthase [EC:4.1.2.13 2.2.1.10] (K16306)
					Bin66	3300029625 assembled Ga0311297_117622430	Ga0311297_117622430	hypothetical protein		Bin56	KO:K16318	tRNA (guanine6-N2)-methyltransferase [EC:2.1.1.256] (trm14)
					Bin66	3300029625 assembled Ga0311297_117622431	Ga0311297_117622431	Lrp/AsnC family transcriptional regulator for asnA, asnC and gidA		Bin56	KO:K16785	energy-coupling factor transport system permease protein (ecfT)
					Bin66	3300029625 assembled Ga0311297_117622432	Ga0311297_117622432	hypothetical protein		Bin56	KO:K16786	energy-coupling factor transport system ATP-binding protein [EC:3.6.3.-] (ecfA1)
					Bin66	3300029625 assembled Ga0311297_117622433	Ga0311297_117622433	MoaA/NifB/PqqE/SkfB family radical SAM enzyme		Bin56	KO:K16787	energy-coupling factor transport system ATP-binding protein [EC:3.6.3.-] (ecfA2)
					Bin66	3300029625 assembled Ga0311297_117622434	Ga0311297_117622434	MoaA/NifB/PqqE/SkfB family radical SAM enzyme		Bin56	KO:K16927	energy-coupling factor transport system substrate-specific component (cbrT)
					Bin66	3300029625 assembled Ga0311297_117622435	Ga0311297_117622435	LPPG:FO 2-phospho-L-lactate transferase		Bin56	KO:K17104	phosphoglycerol geranylgeranyltransferase [EC:2.5.1.41] (E2.5.1.41)
					Bin66	3300029625 assembled Ga0311297_117622436	Ga0311297_117622436	nitroreductase		Bin56	KO:K17759	NAD(P)H-hydrate epimerase [EC:5.1.99.6] (AIBP, nnrE)
					Bin66	3300029625 assembled Ga0311297_117622437	Ga0311297_117622437	hypothetical protein		Bin56	KO:K17828	dihydroorotate dehydrogenase (NAD+) catalytic subunit [EC:1.3.1.14] (pyrDI)
					Bin66	3300029625 assembled Ga0311297_11762244	Ga0311297_11762244	hypothetical protein		Bin56	KO:K17884	archaetidylinositol phosphate synthase [EC:2.7.8.39] (E2.7.8.39)
					Bin66	3300029625 assembled Ga0311297_11762245	Ga0311297_11762245	hypothetical protein		Bin56	KO:K17942	phosphomevalonate decarboxylase [EC:4.1.1.99] (pmd)
					Bin66	3300029625 assembled Ga0311297_11762246	Ga0311297_11762246	hypothetical protein		Bin56	KO:K17996	sulfhydrogenase subunit beta (sulfur reductase) [EC:1.12.98.4] (hydB)
					Bin66	3300029625 assembled Ga0311297_11762247	Ga0311297_11762247	hypothetical protein		Bin56	KO:K18007	NAD-reducing hydrogenase small subunit [EC:1.12.1.2] (hoxY)
					Bin66	3300029625 assembled Ga0311297_11762248	Ga0311297_11762248	hypothetical protein		Bin56	KO:K18331	NADP-reducing hydrogenase subunit HndC [EC:1.12.1.3] (hndC)
					Bin66	3300029625 assembled Ga0311297_11762249	Ga0311297_11762249	hypothetical protein		Bin56	KO:K18532	adenylate kinase [EC:2.7.4.3] (AK6, FAP7)
					Bin66	3300029625 assembled Ga0311297_11792541	Ga0311297_11792541	hypothetical protein		Bin56	KO:K18641	crenactin (K18641)
					Bin66	3300029625 assembled Ga0311297_117925410	Ga0311297_117925410	stage II sporulation protein M		Bin56	KO:K18674	N-acetylgalactosamine kinase [EC:2.7.1.157] (GALK2)
					Bin66	3300029625 assembled Ga0311297_117925411	Ga0311297_117925411	isopropylmalate/homocitrate/citramalate synthase		Bin56	KO:K18785	beta-1,4-mannooligosaccharide/beta-1,4-mannosyl-N-acetylglucosamine phosphorylase [EC:2.4.1.319 2.4.1.320] (mp2)
					Bin66	3300029625 assembled Ga0311297_117925412	Ga0311297_117925412	molybdopterin-guanine dinucleotide biosynthesis protein		Bin56	KO:K18828	tRNA(fMet)-specific endonuclease VapC [EC:3.1.-.-] (mvpA, vapC)
					Bin66	3300029625 assembled Ga0311297_117925413	Ga0311297_117925413	formylmethanofuran dehydrogenase subunit E		Bin56	KO:K18855	UDP-N-acetylglucosamine 3-dehydrogenase [EC:1.1.1.374] (E1.1.1.374)
					Bin66	3300029625 assembled Ga0311297_117925414	Ga0311297_117925414	hypothetical protein		Bin56	KO:K18882	DNA primase large subunit [EC:2.7.7.-] (priL, pri2, priB)
					Bin66	3300029625 assembled Ga0311297_117925415	Ga0311297_117925415	molybdopterin-containing oxidoreductase family iron-sulfur binding subunit		Bin56	KO:K18931	AMP phosphorylase [EC:2.4.2.57] (ampp)
					Bin66	3300029625 assembled Ga0311297_117925416	Ga0311297_117925416	molybdopterin-containing oxidoreductase family membrane subunit		Bin56	KO:K18978	glyceraldehyde-3-phosphate dehydrogenase [NAD(P)+] [EC:1.2.1.90] (gapN)
					Bin66	3300029625 assembled Ga0311297_117925417	Ga0311297_117925417	anaerobic selenocysteine-containing dehydrogenase/nitrate reductase alpha subunit		Bin56	KO:K19074	CRISPR-associated protein Csa2 (csa2)
					Bin66	3300029625 assembled Ga0311297_117925418	Ga0311297_117925418	hypothetical protein		Bin56	KO:K19085	CRISPR-associated protein Csa1 (csa1)
					Bin66	3300029625 assembled Ga0311297_117925419	Ga0311297_117925419	hypothetical protein		Bin56	KO:K19087	CRISPR-associated protein Csa5 (csa5)
					Bin66	3300029625 assembled Ga0311297_11792542	Ga0311297_11792542	hypothetical protein		Bin56	KO:K19089	CRISPR-associated protein Cas5a/b/c (cas5a_b_c)
					Bin66	3300029625 assembled Ga0311297_117925420	Ga0311297_117925420	Fe-S-cluster-containing dehydrogenase component		Bin56	KO:K19091	CRISPR-associated endoribonuclease Cas6 [EC:3.1.-.-] (cas6)
					Bin66	3300029625 assembled Ga0311297_117925421	Ga0311297_117925421	assimilatory nitrate reductase catalytic subunit		Bin56	KO:K19156	antitoxin PrlF (prlF, sohA)
					Bin66	3300029625 assembled Ga0311297_11792543	Ga0311297_11792543	sugar-specific transcriptional regulator TrmB		Bin56	KO:K19221	cob(I)alamin adenosyltransferase [EC:2.5.1.17] (cobA, btuR)
					Bin66	3300029625 assembled Ga0311297_11792544	Ga0311297_11792544	nitroimidazol reductase NimA-like FMN-containing flavoprotein (pyridoxamine 5'-phosphate oxidase superfamily)		Bin56	KO:K19244	alanine dehydrogenase [EC:1.4.1.1] (ala)
					Bin66	3300029625 assembled Ga0311297_11792545	Ga0311297_11792545	hypothetical protein		Bin56	KO:K19664	CDP-2,3-bis-(O-geranylgeranyl)-sn-glycerol synthase [EC:2.7.7.67] (carS)
					Bin66	3300029625 assembled Ga0311297_11792546	Ga0311297_11792546	hypothetical protein		Bin70	KO:K00001	alcohol dehydrogenase [EC:1.1.1.1] (E1.1.1.1, adh)
					Bin66	3300029625 assembled Ga0311297_11792547	Ga0311297_11792547	N-6 DNA methylase		Bin70	KO:K00003	homoserine dehydrogenase [EC:1.1.1.3] (E1.1.1.3)
					Bin66	3300029625 assembled Ga0311297_11792548	Ga0311297_11792548	hypothetical protein		Bin70	KO:K00008	L-iditol 2-dehydrogenase [EC:1.1.1.14] (SORD, gutB)
					Bin66	3300029625 assembled Ga0311297_11792549	Ga0311297_11792549	uncharacterized protein YecE (DUF72 family)		Bin70	KO:K00012	UDPglucose 6-dehydrogenase [EC:1.1.1.22] (UGDH, ugd)
					Bin66	3300029625 assembled Ga0311297_11798611	Ga0311297_11798611	hypothetical protein		Bin70	KO:K00013	histidinol dehydrogenase [EC:1.1.1.23] (hisD)
					Bin66	3300029625 assembled Ga0311297_117986110	Ga0311297_117986110	predicted aspartyl protease		Bin70	KO:K00014	shikimate dehydrogenase [EC:1.1.1.25] (aroE)
					Bin66	3300029625 assembled Ga0311297_117986111	Ga0311297_117986111	NAD(P)H-hydrate repair Nnr-like enzyme with NAD(P)H-hydrate dehydratase domain		Bin70	KO:K00015	glyoxylate reductase [EC:1.1.1.26] (gyaR)
					Bin66	3300029625 assembled Ga0311297_117986112	Ga0311297_117986112	uncharacterized protein DUF3343		Bin70	KO:K00027	malate dehydrogenase (oxaloacetate-decarboxylating) [EC:1.1.1.38] (ME2, sfcA, maeA)
					Bin66	3300029625 assembled Ga0311297_117986113	Ga0311297_117986113	hypothetical protein		Bin70	KO:K00030	isocitrate dehydrogenase (NAD+) [EC:1.1.1.41] (IDH3)
					Bin66	3300029625 assembled Ga0311297_117986114	Ga0311297_117986114	hypothetical protein		Bin70	KO:K00054	hydroxymethylglutaryl-CoA reductase [EC:1.1.1.88] (mvaA)
					Bin66	3300029625 assembled Ga0311297_117986115	Ga0311297_117986115	hypothetical protein		Bin70	KO:K00058	D-3-phosphoglycerate dehydrogenase [EC:1.1.1.95] (serA, PHGDH)
					Bin66	3300029625 assembled Ga0311297_117986116	Ga0311297_117986116	hypothetical protein		Bin70	KO:K00088	IMP dehydrogenase [EC:1.1.1.205] (guaB)
					Bin66	3300029625 assembled Ga0311297_117986117	Ga0311297_117986117	NAD(P)H-hydrate repair Nnr-like enzyme with NAD(P)H-hydrate dehydratase domain		Bin70	KO:K00096	glycerol-1-phosphate dehydrogenase [NAD(P)+] [EC:1.1.1.261] (araM, egsA)
					Bin66	3300029625 assembled Ga0311297_117986118	Ga0311297_117986118	uncharacterized protein DUF3343		Bin70	KO:K00100	E1.1.1.-
					Bin66	3300029625 assembled Ga0311297_117986119	Ga0311297_117986119	Ni,Fe-hydrogenase maturation factor		Bin70	KO:K00111	glycerol-3-phosphate dehydrogenase [EC:1.1.5.3] (glpA, glpD)
					Bin66	3300029625 assembled Ga0311297_11798612	Ga0311297_11798612	MinD superfamily P-loop ATPase		Bin70	KO:K00133	aspartate-semialdehyde dehydrogenase [EC:1.2.1.11] (asd)
					Bin66	3300029625 assembled Ga0311297_117986120	Ga0311297_117986120	Fe-S oxidoreductase		Bin70	KO:K00134	glyceraldehyde 3-phosphate dehydrogenase [EC:1.2.1.12] (GAPDH, gapA)
					Bin66	3300029625 assembled Ga0311297_117986121	Ga0311297_117986121	F420-non-reducing hydrogenase large subunit		Bin70	KO:K00147	glutamate-5-semialdehyde dehydrogenase [EC:1.2.1.41] (proA)
					Bin66	3300029625 assembled Ga0311297_117986122	Ga0311297_117986122	F420-non-reducing hydrogenase small subunit		Bin70	KO:K00169	pyruvate ferredoxin oxidoreductase alpha subunit [EC:1.2.7.1] (porA)
					Bin66	3300029625 assembled Ga0311297_117986123	Ga0311297_117986123	xanthine dehydrogenase YagS FAD-binding subunit		Bin70	KO:K00170	pyruvate ferredoxin oxidoreductase beta subunit [EC:1.2.7.1] (porB)
					Bin66	3300029625 assembled Ga0311297_117986124	Ga0311297_117986124	xanthine dehydrogenase molybdenum-binding subunit		Bin70	KO:K00171	pyruvate ferredoxin oxidoreductase delta subunit [EC:1.2.7.1] (porD)
					Bin66	3300029625 assembled Ga0311297_117986125	Ga0311297_117986125	carbon-monoxide dehydrogenase small subunit		Bin70	KO:K00172	pyruvate ferredoxin oxidoreductase gamma subunit [EC:1.2.7.1] (porG)
					Bin66	3300029625 assembled Ga0311297_117986126	Ga0311297_117986126	replication factor A1		Bin70	KO:K00179	indolepyruvate ferredoxin oxidoreductase, alpha subunit [EC:1.2.7.8] (iorA)
					Bin66	3300029625 assembled Ga0311297_11798613	Ga0311297_11798613	MinD superfamily P-loop ATPase		Bin70	KO:K00180	indolepyruvate ferredoxin oxidoreductase, beta subunit [EC:1.2.7.8] (iorB)
					Bin66	3300029625 assembled Ga0311297_11798614	Ga0311297_11798614	predicted Fe-Mo cluster-binding NifX family protein		Bin70	KO:K00215	4-hydroxy-tetrahydrodipicolinate reductase [EC:1.17.1.8] (dapB)
					Bin66	3300029625 assembled Ga0311297_11798615	Ga0311297_11798615	predicted Fe-Mo cluster-binding NifX family protein		Bin70	KO:K00261	glutamate dehydrogenase (NAD(P)+) [EC:1.4.1.3] (GLUD1_2, gdhA)
					Bin66	3300029625 assembled Ga0311297_11798616	Ga0311297_11798616	hypothetical protein		Bin70	KO:K00266	glutamate synthase (NADPH/NADH) small chain [EC:1.4.1.13 1.4.1.14] (gltD)
					Bin66	3300029625 assembled Ga0311297_11798617	Ga0311297_11798617	ATP-binding protein involved in chromosome partitioning		Bin70	KO:K00278	L-aspartate oxidase [EC:1.4.3.16] (nadB)
					Bin66	3300029625 assembled Ga0311297_11798618	Ga0311297_11798618	Lrp/AsnC family transcriptional regulator for asnA, asnC and gidA		Bin70	KO:K00286	pyrroline-5-carboxylate reductase [EC:1.5.1.2] (proC)
					Bin66	3300029625 assembled Ga0311297_11798619	Ga0311297_11798619	hypothetical protein		Bin70	KO:K00332	NADH-quinone oxidoreductase subunit C [EC:1.6.5.3] (nuoC)
					Bin66	3300029625 assembled Ga0311297_11813771	Ga0311297_11813771	hypothetical protein		Bin70	KO:K00333	NADH-quinone oxidoreductase subunit D [EC:1.6.5.3] (nuoD)
					Bin66	3300029625 assembled Ga0311297_118137710	Ga0311297_118137710	tungstate transport system permease protein		Bin70	KO:K00334	NADH-quinone oxidoreductase subunit E [EC:1.6.5.3] (nuoE)
					Bin66	3300029625 assembled Ga0311297_118137711	Ga0311297_118137711	tungstate transport system ATP-binding protein		Bin70	KO:K00336	NADH-quinone oxidoreductase subunit G [EC:1.6.5.3] (nuoG)
					Bin66	3300029625 assembled Ga0311297_118137712	Ga0311297_118137712	hypothetical protein		Bin70	KO:K00337	NADH-quinone oxidoreductase subunit H [EC:1.6.5.3] (nuoH)
					Bin66	3300029625 assembled Ga0311297_118137713	Ga0311297_118137713	hypothetical protein		Bin70	KO:K00338	NADH-quinone oxidoreductase subunit I [EC:1.6.5.3] (nuoI)
					Bin66	3300029625 assembled Ga0311297_118137714	Ga0311297_118137714	phosphate transport system permease protein/phosphate transport system substrate-binding protein		Bin70	KO:K00340	NADH-quinone oxidoreductase subunit K [EC:1.6.5.3] (nuoK)
					Bin66	3300029625 assembled Ga0311297_118137715	Ga0311297_118137715	protein-tyrosine-phosphatase		Bin70	KO:K00341	NADH-quinone oxidoreductase subunit L [EC:1.6.5.3] (nuoL)
					Bin66	3300029625 assembled Ga0311297_118137716	Ga0311297_118137716	hypothetical protein		Bin70	KO:K00356	NADH dehydrogenase [EC:1.6.99.3] (E1.6.99.3)
					Bin66	3300029625 assembled Ga0311297_118137717	Ga0311297_118137717	replication factor C large subunit		Bin70	KO:K00384	thioredoxin reductase (NADPH) [EC:1.8.1.9] (trxB)
					Bin66	3300029625 assembled Ga0311297_118137718	Ga0311297_118137718	geranylgeranylglycerol-phosphate geranylgeranyltransferase		Bin70	KO:K00390	phosphoadenosine phosphosulfate reductase [EC:1.8.4.8] (cysH)
					Bin66	3300029625 assembled Ga0311297_118137719	Ga0311297_118137719	tRNA-intron endonuclease		Bin70	KO:K00520	mercuric reductase [EC:1.16.1.1] (merA)
					Bin66	3300029625 assembled Ga0311297_11813772	Ga0311297_11813772	hypothetical protein		Bin70	KO:K00525	ribonucleoside-diphosphate reductase alpha chain [EC:1.17.4.1] (E1.17.4.1A, nrdA, nrdE)
					Bin66	3300029625 assembled Ga0311297_11813773	Ga0311297_11813773	hypothetical protein		Bin70	KO:K00527	ribonucleoside-triphosphate reductase [EC:1.17.4.2] (nrdD)
					Bin66	3300029625 assembled Ga0311297_11813774	Ga0311297_11813774	hypothetical protein		Bin70	KO:K00548	5-methyltetrahydrofolate--homocysteine methyltransferase [EC:2.1.1.13] (metH, MTR)
					Bin66	3300029625 assembled Ga0311297_11813775	Ga0311297_11813775	hypothetical protein		Bin70	KO:K00555	tRNA (guanine26-N2/guanine27-N2)-dimethyltransferase [EC:2.1.1.215 2.1.1.216] (TRMT1, trm1)
					Bin66	3300029625 assembled Ga0311297_11813776	Ga0311297_11813776	integrase		Bin70	KO:K00560	thymidylate synthase [EC:2.1.1.45] (thyA, TYMS)
					Bin66	3300029625 assembled Ga0311297_11813777	Ga0311297_11813777	hypothetical protein		Bin70	KO:K00573	protein-L-isoaspartate(D-aspartate) O-methyltransferase [EC:2.1.1.77] (E2.1.1.77, pcm)
					Bin66	3300029625 assembled Ga0311297_11813778	Ga0311297_11813778	putative molybdopterin biosynthesis protein		Bin70	KO:K00584	tetrahydromethanopterin S-methyltransferase subunit H [EC:2.1.1.86] (mtrH)
					Bin66	3300029625 assembled Ga0311297_11813779	Ga0311297_11813779	tungstate transport system substrate-binding protein		Bin70	KO:K00609	aspartate carbamoyltransferase catalytic subunit [EC:2.1.3.2] (pyrB, PYR2)
					Bin66	3300029625 assembled Ga0311297_11989971	Ga0311297_11989971	5-methyltetrahydropteroyltriglutamate--homocysteine methyltransferase		Bin70	KO:K00610	aspartate carbamoyltransferase regulatory subunit (pyrI)
					Bin66	3300029625 assembled Ga0311297_11989972	Ga0311297_11989972	uncharacterized membrane protein		Bin70	KO:K00615	transketolase [EC:2.2.1.1] (E2.2.1.1, tktA, tktB)
					Bin66	3300029625 assembled Ga0311297_11989973	Ga0311297_11989973	adenylate kinase		Bin70	KO:K00616	transaldolase [EC:2.2.1.2] (E2.2.1.2, talA, talB)
					Bin66	3300029625 assembled Ga0311297_11989974	Ga0311297_11989974	isoleucyl-tRNA synthetase		Bin70	KO:K00626	acetyl-CoA C-acetyltransferase [EC:2.3.1.9] (E2.3.1.9, atoB)
					Bin66	3300029625 assembled Ga0311297_12004871	Ga0311297_12004871	dihydroxy-acid dehydratase		Bin70	KO:K00681	gamma-glutamyltranspeptidase / glutathione hydrolase [EC:2.3.2.2 3.4.19.13] (ggt)
					Bin66	3300029625 assembled Ga0311297_12004872	Ga0311297_12004872	2-isopropylmalate synthase		Bin70	KO:K00721	dolichol-phosphate mannosyltransferase [EC:2.4.1.83] (DPM1)
					Bin66	3300029625 assembled Ga0311297_12004873	Ga0311297_12004873	ketol-acid reductoisomerase		Bin70	KO:K00757	uridine phosphorylase [EC:2.4.2.3] (udp, UPP)
					Bin66	3300029625 assembled Ga0311297_12004874	Ga0311297_12004874	large subunit ribosomal protein L21e		Bin70	KO:K00759	adenine phosphoribosyltransferase [EC:2.4.2.7] (APRT, apt)
					Bin66	3300029625 assembled Ga0311297_12004875	Ga0311297_12004875	DNA-directed RNA polymerase subunit F		Bin70	KO:K00762	orotate phosphoribosyltransferase [EC:2.4.2.10] (pyrE)
					Bin66	3300029625 assembled Ga0311297_12004876	Ga0311297_12004876	heterodisulfide reductase subunit A		Bin70	KO:K00763	nicotinate phosphoribosyltransferase [EC:6.3.4.21] (pncB, NAPRT1)
					Bin66	3300029625 assembled Ga0311297_12061521	Ga0311297_12061521	cysteine desulfurase/selenocysteine lyase		Bin70	KO:K00765	ATP phosphoribosyltransferase [EC:2.4.2.17] (hisG)
					Bin66	3300029625 assembled Ga0311297_120615210	Ga0311297_120615210	hypothetical protein		Bin70	KO:K00767	nicotinate-nucleotide pyrophosphorylase (carboxylating) [EC:2.4.2.19] (nadC, QPRT)
					Bin66	3300029625 assembled Ga0311297_120615211	Ga0311297_120615211	anaerobic selenocysteine-containing dehydrogenase		Bin70	KO:K00772	5'-methylthioadenosine phosphorylase [EC:2.4.2.28] (mtaP, MTAP)
					Bin66	3300029625 assembled Ga0311297_12061522	Ga0311297_12061522	nitrogen fixation NifU-like protein		Bin70	KO:K00784	ribonuclease Z [EC:3.1.26.11] (rnz)
					Bin66	3300029625 assembled Ga0311297_12061523	Ga0311297_12061523	nitroreductase		Bin70	KO:K00789	S-adenosylmethionine synthetase [EC:2.5.1.6] (metK)
					Bin66	3300029625 assembled Ga0311297_12061524	Ga0311297_12061524	G3E family GTPase		Bin70	KO:K00797	spermidine synthase [EC:2.5.1.16] (speE, SRM)
					Bin66	3300029625 assembled Ga0311297_12061525	Ga0311297_12061525	formyl-CoA transferase/CoA:oxalate CoA-transferase		Bin70	KO:K00800	3-phosphoshikimate 1-carboxyvinyltransferase [EC:2.5.1.19] (aroA)
					Bin66	3300029625 assembled Ga0311297_12061526	Ga0311297_12061526	Fe-S-cluster-containing dehydrogenase component		Bin70	KO:K00809	deoxyhypusine synthase [EC:2.5.1.46] (DHPS, dys)
					Bin66	3300029625 assembled Ga0311297_12061527	Ga0311297_12061527	trimethylamine-N-oxide reductase (cytochrome c)		Bin70	KO:K00812	aspartate aminotransferase [EC:2.6.1.1] (aspB)
					Bin66	3300029625 assembled Ga0311297_12061528	Ga0311297_12061528	hypothetical protein		Bin70	KO:K00817	histidinol-phosphate aminotransferase [EC:2.6.1.9] (hisC)
					Bin66	3300029625 assembled Ga0311297_12061529	Ga0311297_12061529	collagenase-like PrtC family protease		Bin70	KO:K00820	glucosamine--fructose-6-phosphate aminotransferase (isomerizing) [EC:2.6.1.16] (glmS, GFPT)
					Bin66	3300029625 assembled Ga0311297_12078091	Ga0311297_12078091	acetyl-CoA decarbonylase/synthase complex subunit alpha		Bin70	KO:K00845	glucokinase [EC:2.7.1.2] (glk)
					Bin66	3300029625 assembled Ga0311297_120780910	Ga0311297_120780910	starch synthase		Bin70	KO:K00847	fructokinase [EC:2.7.1.4] (E2.7.1.4, scrK)
					Bin66	3300029625 assembled Ga0311297_120780911	Ga0311297_120780911	DNA-directed RNA polymerase subunit H		Bin70	KO:K00848	rhamnulokinase [EC:2.7.1.5] (rhaB)
					Bin66	3300029625 assembled Ga0311297_120780912	Ga0311297_120780912	DNA-directed RNA polymerase subunit B		Bin70	KO:K00849	galactokinase [EC:2.7.1.6] (galK)
					Bin66	3300029625 assembled Ga0311297_120780913	Ga0311297_120780913	DNA-directed RNA polymerase subunit A'		Bin70	KO:K00850	6-phosphofructokinase 1 [EC:2.7.1.11] (pfkA, PFK)
					Bin66	3300029625 assembled Ga0311297_120780914	Ga0311297_120780914	large subunit ribosomal protein L30e		Bin70	KO:K00851	gluconokinase [EC:2.7.1.12] (E2.7.1.12, gntK, idnK)
					Bin66	3300029625 assembled Ga0311297_120780915	Ga0311297_120780915	N utilization substance protein A		Bin70	KO:K00852	ribokinase [EC:2.7.1.15] (rbsK, RBKS)
					Bin66	3300029625 assembled Ga0311297_120780916	Ga0311297_120780916	protein transport protein SEC61 subunit gamma-like protein		Bin70	KO:K00858	NAD+ kinase [EC:2.7.1.23] (ppnK, NADK)
					Bin66	3300029625 assembled Ga0311297_120780917	Ga0311297_120780917	transcriptional antiterminator NusG		Bin70	KO:K00864	glycerol kinase [EC:2.7.1.30] (glpK, GK)
					Bin66	3300029625 assembled Ga0311297_120780918	Ga0311297_120780918	large subunit ribosomal protein L11		Bin70	KO:K00869	mevalonate kinase [EC:2.7.1.36] (E2.7.1.36, MVK, mvaK1)
					Bin66	3300029625 assembled Ga0311297_120780919	Ga0311297_120780919	large subunit ribosomal protein L1		Bin70	KO:K00872	homoserine kinase [EC:2.7.1.39] (thrB1)
					Bin66	3300029625 assembled Ga0311297_12078092	Ga0311297_12078092	acetyl-CoA decarbonylase/synthase complex subunit epsilon		Bin70	KO:K00873	pyruvate kinase [EC:2.7.1.40] (PK, pyk)
					Bin66	3300029625 assembled Ga0311297_120780920	Ga0311297_120780920	large subunit ribosomal protein L10		Bin70	KO:K00884	N-acetylglucosamine kinase [EC:2.7.1.59] (NAGK, nagK)
					Bin66	3300029625 assembled Ga0311297_120780921	Ga0311297_120780921	large subunit ribosomal protein L12		Bin70	KO:K00891	shikimate kinase [EC:2.7.1.71] (E2.7.1.71, aroK, aroL)
					Bin66	3300029625 assembled Ga0311297_12078093	Ga0311297_12078093	uncharacterized ferredoxin-like protein		Bin70	KO:K00927	phosphoglycerate kinase [EC:2.7.2.3] (PGK, pgk)
					Bin66	3300029625 assembled Ga0311297_12078094	Ga0311297_12078094	nitroreductase		Bin70	KO:K00928	aspartate kinase [EC:2.7.2.4] (lysC)
					Bin66	3300029625 assembled Ga0311297_12078095	Ga0311297_12078095	metal-sulfur cluster biosynthetic enzyme		Bin70	KO:K00931	glutamate 5-kinase [EC:2.7.2.11] (proB)
					Bin66	3300029625 assembled Ga0311297_12078096	Ga0311297_12078096	flavin-dependent dehydrogenase/glycerol-3-phosphate dehydrogenase		Bin70	KO:K00939	adenylate kinase [EC:2.7.4.3] (adk, AK)
					Bin66	3300029625 assembled Ga0311297_12078097	Ga0311297_12078097	hypothetical protein		Bin70	KO:K00941	hydroxymethylpyrimidine/phosphomethylpyrimidine kinase [EC:2.7.1.49 2.7.4.7] (thiD)
					Bin66	3300029625 assembled Ga0311297_12078098	Ga0311297_12078098	hypothetical protein		Bin70	KO:K00943	dTMP kinase [EC:2.7.4.9] (tmk, DTYMK)
					Bin66	3300029625 assembled Ga0311297_12078099	Ga0311297_12078099	trehalose synthase		Bin70	KO:K00945	cytidylate kinase [EC:2.7.4.14] (cmk)
					Bin66	3300029625 assembled Ga0311297_12083221	Ga0311297_12083221	3-isopropylmalate/(R)-2-methylmalate dehydratase large subunit		Bin70	KO:K00946	thiamine-monophosphate kinase [EC:2.7.4.16] (thiL)
					Bin66	3300029625 assembled Ga0311297_12083222	Ga0311297_12083222	3-isopropylmalate/(R)-2-methylmalate dehydratase small subunit		Bin70	KO:K00952	nicotinamide-nucleotide adenylyltransferase [EC:2.7.7.1] (nadM)
					Bin66	3300029625 assembled Ga0311297_12083223	Ga0311297_12083223	hypothetical protein		Bin70	KO:K00963	UTP--glucose-1-phosphate uridylyltransferase [EC:2.7.7.9] (UGP2, galU, galF)
					Bin66	3300029625 assembled Ga0311297_12083224	Ga0311297_12083224	hypothetical protein		Bin70	KO:K00965	UDPglucose--hexose-1-phosphate uridylyltransferase [EC:2.7.7.12] (galT, GALT)
					Bin66	3300029625 assembled Ga0311297_12083225	Ga0311297_12083225	hypothetical protein		Bin70	KO:K00966	mannose-1-phosphate guanylyltransferase [EC:2.7.7.13] (GMPP)
					Bin66	3300029625 assembled Ga0311297_12083226	Ga0311297_12083226	hypothetical protein		Bin70	KO:K00995	CDP-diacylglycerol--glycerol-3-phosphate 3-phosphatidyltransferase [EC:2.7.8.5] (pgsA, PGS1)
					Bin66	3300029625 assembled Ga0311297_12083227	Ga0311297_12083227	predicted nucleic acid-binding Zn finger protein		Bin70	KO:K01001	UDP-N-acetylglucosamine--dolichyl-phosphate N-acetylglucosaminephosphotransferase [EC:2.7.8.15] (ALG7)
					Bin66	3300029625 assembled Ga0311297_12175211	Ga0311297_12175211	phosphate uptake regulator/phosphate uptake regulator		Bin70	KO:K01007	pyruvate, water dikinase [EC:2.7.9.2] (pps, ppsA)
					Bin66	3300029625 assembled Ga0311297_121752110	Ga0311297_121752110	putative oxidoreductase		Bin70	KO:K01060	cephalosporin-C deacetylase [EC:3.1.1.41] (cah)
					Bin66	3300029625 assembled Ga0311297_121752111	Ga0311297_121752111	DNA-binding HxlR family transcriptional regulator		Bin70	KO:K01079	phosphoserine phosphatase [EC:3.1.3.3] (serB, PSPH)
					Bin66	3300029625 assembled Ga0311297_121752112	Ga0311297_121752112	membrane-associated protease RseP (regulator of RpoE activity)/S1-C subfamily serine protease		Bin70	KO:K01090	protein phosphatase [EC:3.1.3.16] (E3.1.3.16)
					Bin66	3300029625 assembled Ga0311297_121752113	Ga0311297_121752113	tRNA(Ile)-lysidine synthase TilS/MesJ		Bin70	KO:K01101	4-nitrophenyl phosphatase [EC:3.1.3.41] (E3.1.3.41)
					Bin66	3300029625 assembled Ga0311297_121752114	Ga0311297_121752114	small subunit ribosomal protein S6e		Bin70	KO:K01126	glycerophosphoryl diester phosphodiesterase [EC:3.1.4.46] (E3.1.4.46, glpQ, ugpQ)
					Bin66	3300029625 assembled Ga0311297_121752115	Ga0311297_121752115	peroxiredoxin		Bin70	KO:K01151	deoxyribonuclease IV [EC:3.1.21.2] (nfo)
					Bin66	3300029625 assembled Ga0311297_121752116	Ga0311297_121752116	carbonic anhydrase/acetyltransferase-like protein (isoleucine patch superfamily)		Bin70	KO:K01170	tRNA-intron endonuclease, archaea type [EC:3.1.27.9] (E3.1.27.9)
					Bin66	3300029625 assembled Ga0311297_121752117	Ga0311297_121752117	hypothetical protein		Bin70	KO:K01179	endoglucanase [EC:3.2.1.4] (E3.2.1.4)
					Bin66	3300029625 assembled Ga0311297_121752118	Ga0311297_121752118	Mut7-C RNAse domain-containing protein		Bin70	KO:K01187	alpha-glucosidase [EC:3.2.1.20] (malZ)
					Bin66	3300029625 assembled Ga0311297_121752119	Ga0311297_121752119	4-hydroxybutyryl-CoA dehydratase/vinylacetyl-CoA-Delta-isomerase		Bin70	KO:K01190	beta-galactosidase [EC:3.2.1.23] (lacZ)
					Bin66	3300029625 assembled Ga0311297_12175212	Ga0311297_12175212	transcription initiation factor TFIIB		Bin70	KO:K01191	alpha-mannosidase [EC:3.2.1.24] (E3.2.1.24)
					Bin66	3300029625 assembled Ga0311297_121752120	Ga0311297_121752120	4-hydroxybutyryl-CoA dehydratase/vinylacetyl-CoA-Delta-isomerase		Bin70	KO:K01192	beta-mannosidase [EC:3.2.1.25] (E3.2.1.25, MANBA, manB)
					Bin66	3300029625 assembled Ga0311297_121752121	Ga0311297_121752121	propanol-preferring alcohol dehydrogenase		Bin70	KO:K01206	alpha-L-fucosidase [EC:3.2.1.51] (FUCA)
					Bin66	3300029625 assembled Ga0311297_121752122	Ga0311297_121752122	aldehyde:ferredoxin oxidoreductase		Bin70	KO:K01207	beta-N-acetylhexosaminidase [EC:3.2.1.52] (nagZ)
					Bin66	3300029625 assembled Ga0311297_121752123	Ga0311297_121752123	glycosyltransferase involved in cell wall biosynthesis		Bin70	KO:K01219	beta-agarase [EC:3.2.1.81] (E3.2.1.81)
					Bin66	3300029625 assembled Ga0311297_121752124	Ga0311297_121752124	small conductance mechanosensitive channel		Bin70	KO:K01224	arabinogalactan endo-1,4-beta-galactosidase [EC:3.2.1.89] (E3.2.1.89)
					Bin66	3300029625 assembled Ga0311297_121752125	Ga0311297_121752125	alpha,alpha-trehalase		Bin70	KO:K01251	adenosylhomocysteinase [EC:3.3.1.1] (E3.3.1.1, ahcY)
					Bin66	3300029625 assembled Ga0311297_121752126	Ga0311297_121752126	hypothetical protein		Bin70	KO:K01262	Xaa-Pro aminopeptidase [EC:3.4.11.9] (pepP)
					Bin66	3300029625 assembled Ga0311297_121752127	Ga0311297_121752127	DtxR family Mn-dependent transcriptional regulator		Bin70	KO:K01265	methionyl aminopeptidase [EC:3.4.11.18] (map)
					Bin66	3300029625 assembled Ga0311297_121752128	Ga0311297_121752128	Fe2+ transport system protein FeoA/predicted transcriptional regulator		Bin70	KO:K01271	Xaa-Pro dipeptidase [EC:3.4.13.9] (pepQ)
					Bin66	3300029625 assembled Ga0311297_121752129	Ga0311297_121752129	ferrous iron transport protein B		Bin70	KO:K01409	N6-L-threonylcarbamoyladenine synthase [EC:2.3.1.234] (KAE1, tsaD, QRI7)
					Bin66	3300029625 assembled Ga0311297_12175213	Ga0311297_12175213	DNA primase		Bin70	KO:K01439	succinyl-diaminopimelate desuccinylase [EC:3.5.1.18] (dapE)
					Bin66	3300029625 assembled Ga0311297_121752130	Ga0311297_121752130	molybdopterin molybdotransferase		Bin70	KO:K01443	N-acetylglucosamine-6-phosphate deacetylase [EC:3.5.1.25] (nagA, AMDHD2)
					Bin66	3300029625 assembled Ga0311297_121752131	Ga0311297_121752131	PH (Pleckstrin Homology) domain-containing protein		Bin70	KO:K01444	N4-(beta-N-acetylglucosaminyl)-L-asparaginase [EC:3.5.1.26] (AGA, aspG)
					Bin66	3300029625 assembled Ga0311297_121752132	Ga0311297_121752132	hypothetical protein		Bin70	KO:K01465	dihydroorotase [EC:3.5.2.3] (URA4, pyrC)
					Bin66	3300029625 assembled Ga0311297_121752133	Ga0311297_121752133	hypothetical protein		Bin70	KO:K01470	creatinine amidohydrolase [EC:3.5.2.10] (E3.5.2.10)
					Bin66	3300029625 assembled Ga0311297_121752134	Ga0311297_121752134	tRNA-splicing ligase RtcB		Bin70	KO:K01480	agmatinase [EC:3.5.3.11] (speB)
					Bin66	3300029625 assembled Ga0311297_121752135	Ga0311297_121752135	asparagine synthase (glutamine-hydrolysing)		Bin70	KO:K01486	adenine deaminase [EC:3.5.4.2] (ade)
					Bin66	3300029625 assembled Ga0311297_121752136	Ga0311297_121752136	helicase		Bin70	KO:K01494	dCTP deaminase [EC:3.5.4.13] (dcd)
					Bin66	3300029625 assembled Ga0311297_121752137	Ga0311297_121752137	replicative DNA helicase Mcm		Bin70	KO:K01507	inorganic pyrophosphatase [EC:3.6.1.1] (ppa)
					Bin66	3300029625 assembled Ga0311297_121752138	Ga0311297_121752138	DNA replication initiation complex subunit (GINS family)		Bin70	KO:K01512	acylphosphatase [EC:3.6.1.7] (acyP)
					Bin66	3300029625 assembled Ga0311297_121752139	Ga0311297_121752139	Fe-S cluster biogenesis protein NfuA		Bin70	KO:K01515	ADP-ribose pyrophosphatase [EC:3.6.1.13] (nudF)
					Bin66	3300029625 assembled Ga0311297_12175214	Ga0311297_12175214	protein pelota		Bin70	KO:K01520	dUTP pyrophosphatase [EC:3.6.1.23] (dut, DUT)
					Bin66	3300029625 assembled Ga0311297_121752140	Ga0311297_121752140	2-oxoglutarate ferredoxin oxidoreductase subunit alpha		Bin70	KO:K01535	H+-transporting ATPase [EC:3.6.3.6] (E3.6.3.6)
					Bin66	3300029625 assembled Ga0311297_121752141	Ga0311297_121752141	2-oxoglutarate ferredoxin oxidoreductase subunit beta		Bin70	KO:K01537	Ca2+-transporting ATPase [EC:3.6.3.8] (E3.6.3.8)
					Bin66	3300029625 assembled Ga0311297_121752142	Ga0311297_121752142	UDP-glucose 4-epimerase/UDP-glucuronate decarboxylase		Bin70	KO:K01586	diaminopimelate decarboxylase [EC:4.1.1.20] (lysA)
					Bin66	3300029625 assembled Ga0311297_121752143	Ga0311297_121752143	uncharacterized metal-binding protein		Bin70	KO:K01591	orotidine-5'-phosphate decarboxylase [EC:4.1.1.23] (pyrF)
					Bin66	3300029625 assembled Ga0311297_121752144	Ga0311297_121752144	hemerythrin HHE cation binding domain-containing protein		Bin70	KO:K01595	phosphoenolpyruvate carboxylase [EC:4.1.1.31] (ppc)
					Bin66	3300029625 assembled Ga0311297_121752145	Ga0311297_121752145	starch phosphorylase		Bin70	KO:K01599	uroporphyrinogen decarboxylase [EC:4.1.1.37] (hemE, UROD)
					Bin66	3300029625 assembled Ga0311297_121752146	Ga0311297_121752146	uncharacterized protein (DUF39 family)/CBS domain-containing protein		Bin70	KO:K01601	ribulose-bisphosphate carboxylase large chain [EC:4.1.1.39] (rbcL)
					Bin66	3300029625 assembled Ga0311297_121752147	Ga0311297_121752147	heterodisulfide reductase subunit A-like polyferredoxin		Bin70	KO:K01610	phosphoenolpyruvate carboxykinase (ATP) [EC:4.1.1.49] (E4.1.1.49, pckA)
					Bin66	3300029625 assembled Ga0311297_121752148	Ga0311297_121752148	hypothetical protein		Bin70	KO:K01611	S-adenosylmethionine decarboxylase [EC:4.1.1.50] (speD, AMD1)
					Bin66	3300029625 assembled Ga0311297_121752149	Ga0311297_121752149	translin		Bin70	KO:K01619	deoxyribose-phosphate aldolase [EC:4.1.2.4] (deoC, DERA)
					Bin66	3300029625 assembled Ga0311297_12175215	Ga0311297_12175215	periplasmic divalent cation tolerance protein		Bin70	KO:K01628	L-fuculose-phosphate aldolase [EC:4.1.2.17] (fucA)
					Bin66	3300029625 assembled Ga0311297_121752150	Ga0311297_121752150	deoxyribonuclease V		Bin70	KO:K01641	hydroxymethylglutaryl-CoA synthase [EC:2.3.3.10] (E2.3.3.10)
					Bin66	3300029625 assembled Ga0311297_121752151	Ga0311297_121752151	riboflavin kinase		Bin70	KO:K01677	fumarate hydratase subunit alpha [EC:4.2.1.2] (E4.2.1.2AA, fumA)
					Bin66	3300029625 assembled Ga0311297_121752152	Ga0311297_121752152	glycerol-3-phosphate cytidylyltransferase/FAD synthetase		Bin70	KO:K01678	fumarate hydratase subunit beta [EC:4.2.1.2] (E4.2.1.2AB, fumB)
					Bin66	3300029625 assembled Ga0311297_121752153	Ga0311297_121752153	diphthine synthase		Bin70	KO:K01689	enolase [EC:4.2.1.11] (ENO, eno)
					Bin66	3300029625 assembled Ga0311297_12175216	Ga0311297_12175216	succinyl-CoA synthetase alpha subunit		Bin70	KO:K01693	imidazoleglycerol-phosphate dehydratase [EC:4.2.1.19] (hisB)
					Bin66	3300029625 assembled Ga0311297_12175217	Ga0311297_12175217	succinyl-CoA synthetase beta subunit		Bin70	KO:K01704	3-isopropylmalate/(R)-2-methylmalate dehydratase small subunit [EC:4.2.1.33 4.2.1.35] (leuD)
					Bin66	3300029625 assembled Ga0311297_12175218	Ga0311297_12175218	2-iminobutanoate/2-iminopropanoate deaminase		Bin70	KO:K01714	4-hydroxy-tetrahydrodipicolinate synthase [EC:4.3.3.7] (dapA)
					Bin66	3300029625 assembled Ga0311297_12175219	Ga0311297_12175219	putative oxidoreductase		Bin70	KO:K01733	threonine synthase [EC:4.2.3.1] (thrC)
					Bin66	3300029625 assembled Ga0311297_12194671	Ga0311297_12194671	reverse gyrase		Bin70	KO:K01735	3-dehydroquinate synthase [EC:4.2.3.4] (aroB)
					Bin66	3300029625 assembled Ga0311297_121946710	Ga0311297_121946710	uridylate kinase		Bin70	KO:K01736	chorismate synthase [EC:4.2.3.5] (aroC)
					Bin66	3300029625 assembled Ga0311297_121946711	Ga0311297_121946711	predicted transcriptional regulator		Bin70	KO:K01738	cysteine synthase A [EC:2.5.1.47] (cysK)
					Bin66	3300029625 assembled Ga0311297_121946712	Ga0311297_121946712	peptide chain release factor subunit 1		Bin70	KO:K01739	cystathionine gamma-synthase [EC:2.5.1.48] (metB)
					Bin66	3300029625 assembled Ga0311297_121946713	Ga0311297_121946713	hypothetical protein		Bin70	KO:K01755	argininosuccinate lyase [EC:4.3.2.1] (argH, ASL)
					Bin66	3300029625 assembled Ga0311297_121946714	Ga0311297_121946714	translation initiation factor 2 subunit 3		Bin70	KO:K01756	adenylosuccinate lyase [EC:4.3.2.2] (purB, ADSL)
					Bin66	3300029625 assembled Ga0311297_121946715	Ga0311297_121946715	rRNA-processing protein FCF1		Bin70	KO:K01784	UDP-glucose 4-epimerase [EC:5.1.3.2] (galE, GALE)
					Bin66	3300029625 assembled Ga0311297_121946716	Ga0311297_121946716	DNA-directed RNA polymerase subunit E'		Bin70	KO:K01802	peptidylprolyl isomerase [EC:5.2.1.8] (E5.2.1.8)
					Bin66	3300029625 assembled Ga0311297_121946717	Ga0311297_121946717	DNA-directed RNA polymerase subunit E"		Bin70	KO:K01803	triosephosphate isomerase (TIM) [EC:5.3.1.1] (TPI, tpiA)
					Bin66	3300029625 assembled Ga0311297_121946718	Ga0311297_121946718	hypothetical protein		Bin70	KO:K01805	xylose isomerase [EC:5.3.1.5] (xylA)
					Bin66	3300029625 assembled Ga0311297_121946719	Ga0311297_121946719	ribosomal protein S24E		Bin70	KO:K01807	ribose 5-phosphate isomerase A [EC:5.3.1.6] (rpiA)
					Bin66	3300029625 assembled Ga0311297_12194672	Ga0311297_12194672	hypothetical protein		Bin70	KO:K01811	alpha-D-xyloside xylohydrolase [EC:3.2.1.177] (yicI)
					Bin66	3300029625 assembled Ga0311297_121946720	Ga0311297_121946720	small subunit ribosomal protein S27Ae		Bin70	KO:K01812	glucuronate isomerase [EC:5.3.1.12] (uxaC)
					Bin66	3300029625 assembled Ga0311297_121946721	Ga0311297_121946721	tRNA A-37 threonylcarbamoyl transferase component Bud32/predicted nucleotidyltransferase		Bin70	KO:K01814	phosphoribosylformimino-5-aminoimidazole carboxamide ribotide isomerase [EC:5.3.1.16] (hisA)
					Bin66	3300029625 assembled Ga0311297_121946722	Ga0311297_121946722	hypothetical protein		Bin70	KO:K01818	L-fucose isomerase [EC:5.3.1.25] (fucI)
					Bin66	3300029625 assembled Ga0311297_121946723	Ga0311297_121946723	uncharacterized protein		Bin70	KO:K01823	isopentenyl-diphosphate delta-isomerase [EC:5.3.3.2] (idi, IDI)
					Bin66	3300029625 assembled Ga0311297_121946724	Ga0311297_121946724	Lrp/AsnC family transcriptional regulator for asnA, asnC and gidA		Bin70	KO:K01843	lysine 2,3-aminomutase [EC:5.4.3.2] (kamA)
					Bin66	3300029625 assembled Ga0311297_121946725	Ga0311297_121946725	aspartate-semialdehyde dehydrogenase		Bin70	KO:K01845	glutamate-1-semialdehyde 2,1-aminomutase [EC:5.4.3.8] (hemL)
					Bin66	3300029625 assembled Ga0311297_121946726	Ga0311297_121946726	hypothetical protein		Bin70	KO:K01858	myo-inositol-1-phosphate synthase [EC:5.5.1.4] (INO1, ISYNA1)
					Bin66	3300029625 assembled Ga0311297_121946727	Ga0311297_121946727	acetyltransferase		Bin70	KO:K01866	tyrosyl-tRNA synthetase [EC:6.1.1.1] (YARS, tyrS)
					Bin66	3300029625 assembled Ga0311297_12194673	Ga0311297_12194673	hypothetical protein		Bin70	KO:K01867	tryptophanyl-tRNA synthetase [EC:6.1.1.2] (WARS, trpS)
					Bin66	3300029625 assembled Ga0311297_12194674	Ga0311297_12194674	hypothetical protein		Bin70	KO:K01868	threonyl-tRNA synthetase [EC:6.1.1.3] (TARS, thrS)
					Bin66	3300029625 assembled Ga0311297_12194675	Ga0311297_12194675	MFS transporter		Bin70	KO:K01869	leucyl-tRNA synthetase [EC:6.1.1.4] (LARS, leuS)
					Bin66	3300029625 assembled Ga0311297_12194676	Ga0311297_12194676	hypothetical protein		Bin70	KO:K01870	isoleucyl-tRNA synthetase [EC:6.1.1.5] (IARS, ileS)
					Bin66	3300029625 assembled Ga0311297_12194677	Ga0311297_12194677	hypothetical protein		Bin70	KO:K01872	alanyl-tRNA synthetase [EC:6.1.1.7] (AARS, alaS)
					Bin66	3300029625 assembled Ga0311297_12194678	Ga0311297_12194678	hypothetical protein		Bin70	KO:K01873	valyl-tRNA synthetase [EC:6.1.1.9] (VARS, valS)
					Bin66	3300029625 assembled Ga0311297_12194679	Ga0311297_12194679	predicted nucleic acid-binding Zn ribbon protein		Bin70	KO:K01874	methionyl-tRNA synthetase [EC:6.1.1.10] (MARS, metG)
					Bin66	3300029625 assembled Ga0311297_12303311	Ga0311297_12303311	Fe-S-cluster-containing dehydrogenase component		Bin70	KO:K01875	seryl-tRNA synthetase [EC:6.1.1.11] (SARS, serS)
					Bin66	3300029625 assembled Ga0311297_12303312	Ga0311297_12303312	trimethylamine-N-oxide reductase (cytochrome c)		Bin70	KO:K01876	aspartyl-tRNA synthetase [EC:6.1.1.12] (DARS, aspS)
					Bin66	3300029625 assembled Ga0311297_12308031	Ga0311297_12308031	glycosyltransferase involved in cell wall biosynthesis		Bin70	KO:K01881	prolyl-tRNA synthetase [EC:6.1.1.15] (PARS, proS)
					Bin66	3300029625 assembled Ga0311297_123080310	Ga0311297_123080310	carbonic anhydrase/acetyltransferase-like protein (isoleucine patch superfamily)		Bin70	KO:K01883	cysteinyl-tRNA synthetase [EC:6.1.1.16] (CARS, cysS)
					Bin66	3300029625 assembled Ga0311297_123080311	Ga0311297_123080311	lipoic acid synthetase		Bin70	KO:K01885	glutamyl-tRNA synthetase [EC:6.1.1.17] (EARS, gltX)
					Bin66	3300029625 assembled Ga0311297_123080312	Ga0311297_123080312	ADP-ribose pyrophosphatase		Bin70	KO:K01887	arginyl-tRNA synthetase [EC:6.1.1.19] (RARS, argS)
					Bin66	3300029625 assembled Ga0311297_123080313	Ga0311297_123080313	DNA polymerase II small subunit		Bin70	KO:K01889	phenylalanyl-tRNA synthetase alpha chain [EC:6.1.1.20] (FARSA, pheS)
					Bin66	3300029625 assembled Ga0311297_123080314	Ga0311297_123080314	cell division control protein 6		Bin70	KO:K01890	phenylalanyl-tRNA synthetase beta chain [EC:6.1.1.20] (FARSB, pheT)
					Bin66	3300029625 assembled Ga0311297_123080315	Ga0311297_123080315	hypothetical protein		Bin70	KO:K01892	histidyl-tRNA synthetase [EC:6.1.1.21] (HARS, hisS)
					Bin66	3300029625 assembled Ga0311297_123080316	Ga0311297_123080316	DNA-binding MarR family transcriptional regulator		Bin70	KO:K01893	asparaginyl-tRNA synthetase [EC:6.1.1.22] (NARS, asnS)
					Bin66	3300029625 assembled Ga0311297_123080317	Ga0311297_123080317	hypothetical protein		Bin70	KO:K01905	acetyl-CoA synthetase (ADP-forming) [EC:6.2.1.13] (E6.2.1.13)
					Bin66	3300029625 assembled Ga0311297_123080318	Ga0311297_123080318	transcription elongation factor Elf1		Bin70	KO:K01915	glutamine synthetase [EC:6.3.1.2] (glnA, GLUL)
					Bin66	3300029625 assembled Ga0311297_123080319	Ga0311297_123080319	phosphoglycerol geranylgeranyltransferase		Bin70	KO:K01916	NAD+ synthase [EC:6.3.1.5] (nadE)
					Bin66	3300029625 assembled Ga0311297_12308032	Ga0311297_12308032	glycogen synthase		Bin70	KO:K01921	D-alanine-D-alanine ligase [EC:6.3.2.4] (ddl)
					Bin66	3300029625 assembled Ga0311297_123080320	Ga0311297_123080320	DNA polymerase II large subunit		Bin70	KO:K01934	5-formyltetrahydrofolate cyclo-ligase [EC:6.3.3.2] (MTHFS)
					Bin66	3300029625 assembled Ga0311297_12308033	Ga0311297_12308033	hypothetical protein		Bin70	KO:K01937	CTP synthase [EC:6.3.4.2] (pyrG, CTPS)
					Bin66	3300029625 assembled Ga0311297_12308034	Ga0311297_12308034	DNA-binding protein		Bin70	KO:K01939	adenylosuccinate synthase [EC:6.3.4.4] (purA, ADSS)
					Bin66	3300029625 assembled Ga0311297_12308035	Ga0311297_12308035	leucyl aminopeptidase		Bin70	KO:K01940	argininosuccinate synthase [EC:6.3.4.5] (argG, ASS1)
					Bin66	3300029625 assembled Ga0311297_12308036	Ga0311297_12308036	thiamine phosphate synthase YjbQ (UPF0047 family)		Bin70	KO:K01951	GMP synthase (glutamine-hydrolysing) [EC:6.3.5.2] (guaA, GMPS)
					Bin66	3300029625 assembled Ga0311297_12308037	Ga0311297_12308037	peptidase C3-like protein		Bin70	KO:K01955	carbamoyl-phosphate synthase large subunit [EC:6.3.5.5] (carB, CPA2)
					Bin66	3300029625 assembled Ga0311297_12308038	Ga0311297_12308038	site-specific DNA-methyltransferase (adenine-specific)		Bin70	KO:K01956	carbamoyl-phosphate synthase small subunit [EC:6.3.5.5] (carA, CPA1)
					Bin66	3300029625 assembled Ga0311297_12308039	Ga0311297_12308039	DNA-binding Lrp family transcriptional regulator		Bin70	KO:K01974	RNA 3'-terminal phosphate cyclase (ATP) [EC:6.5.1.4] (RTCA, rtcA)
					Bin66	3300029625 assembled Ga0311297_12312091	Ga0311297_12312091	hypothetical protein		Bin70	KO:K01975	2'-5' RNA ligase [EC:6.5.1.-] (ligT)
					Bin66	3300029625 assembled Ga0311297_123120910	Ga0311297_123120910	ParB family chromosome partitioning protein		Bin70	KO:K01990	ABC-2 type transport system ATP-binding protein (ABC-2.A)
					Bin66	3300029625 assembled Ga0311297_123120911	Ga0311297_123120911	sugar-specific transcriptional regulator TrmB		Bin70	KO:K01992	ABC-2 type transport system permease protein (ABC-2.P)
					Bin66	3300029625 assembled Ga0311297_123120912	Ga0311297_123120912	3-hydroxybutyryl-CoA dehydrogenase		Bin70	KO:K01995	branched-chain amino acid transport system ATP-binding protein (livG)
					Bin66	3300029625 assembled Ga0311297_123120913	Ga0311297_123120913	aldehyde:ferredoxin oxidoreductase		Bin70	KO:K01996	branched-chain amino acid transport system ATP-binding protein (livF)
					Bin66	3300029625 assembled Ga0311297_123120914	Ga0311297_123120914	molybdopterin converting factor small subunit		Bin70	KO:K01997	branched-chain amino acid transport system permease protein (livH)
					Bin66	3300029625 assembled Ga0311297_123120915	Ga0311297_123120915	4-pyridoxolactonase		Bin70	KO:K01998	branched-chain amino acid transport system permease protein (livM)
					Bin66	3300029625 assembled Ga0311297_123120916	Ga0311297_123120916	quinone-modifying oxidoreductase subunit QmoC		Bin70	KO:K01999	branched-chain amino acid transport system substrate-binding protein (livK)
					Bin66	3300029625 assembled Ga0311297_12312092	Ga0311297_12312092	alkylhydroperoxidase/carboxymuconolactone decarboxylase family protein YurZ		Bin70	KO:K02003	putative ABC transport system ATP-binding protein (ABC.CD.A)
					Bin66	3300029625 assembled Ga0311297_12312093	Ga0311297_12312093	quercetin dioxygenase-like cupin family protein		Bin70	KO:K02004	putative ABC transport system permease protein (ABC.CD.P)
					Bin66	3300029625 assembled Ga0311297_12312094	Ga0311297_12312094	leucyl aminopeptidase (aminopeptidase T)		Bin70	KO:K02006	cobalt/nickel transport system ATP-binding protein (cbiO)
					Bin66	3300029625 assembled Ga0311297_12312095	Ga0311297_12312095	alkanesulfonate monooxygenase		Bin70	KO:K02007	cobalt/nickel transport system permease protein (cbiM)
					Bin66	3300029625 assembled Ga0311297_12312096	Ga0311297_12312096	carbon-monoxide dehydrogenase large subunit		Bin70	KO:K02021	putative ABC transport system ATP-binding protein (ABC.MR)
					Bin66	3300029625 assembled Ga0311297_12312097	Ga0311297_12312097	carbon-monoxide dehydrogenase small subunit		Bin70	KO:K02028	polar amino acid transport system ATP-binding protein [EC:3.6.3.21] (ABC.PA.A)
					Bin66	3300029625 assembled Ga0311297_12312098	Ga0311297_12312098	carbon-monoxide dehydrogenase medium subunit		Bin70	KO:K02029	polar amino acid transport system permease protein (ABC.PA.P)
					Bin66	3300029625 assembled Ga0311297_12312099	Ga0311297_12312099	coenzyme F420-dependent glucose-6-phosphate dehydrogenase		Bin70	KO:K02030	polar amino acid transport system substrate-binding protein (ABC.PA.S)
					Bin66	3300029625 assembled Ga0311297_12327081	Ga0311297_12327081	hypothetical protein		Bin70	KO:K02031	peptide/nickel transport system ATP-binding protein (ABC.PE.A)
					Bin66	3300029625 assembled Ga0311297_12327082	Ga0311297_12327082	leucyl aminopeptidase (aminopeptidase T)		Bin70	KO:K02032	peptide/nickel transport system ATP-binding protein (ABC.PE.A1)
					Bin66	3300029625 assembled Ga0311297_12327083	Ga0311297_12327083	hypothetical protein		Bin70	KO:K02033	peptide/nickel transport system permease protein (ABC.PE.P)
					Bin66	3300029625 assembled Ga0311297_12327084	Ga0311297_12327084	hypothetical protein		Bin70	KO:K02034	peptide/nickel transport system permease protein (ABC.PE.P1)
					Bin66	3300029625 assembled Ga0311297_12327085	Ga0311297_12327085	hypothetical protein		Bin70	KO:K02035	peptide/nickel transport system substrate-binding protein (ABC.PE.S)
					Bin66	3300029625 assembled Ga0311297_12327086	Ga0311297_12327086	malate dehydrogenase (oxaloacetate-decarboxylating)		Bin70	KO:K02036	phosphate transport system ATP-binding protein [EC:3.6.3.27] (pstB)
					Bin66	3300029625 assembled Ga0311297_12330131	Ga0311297_12330131	aldehyde:ferredoxin oxidoreductase		Bin70	KO:K02037	phosphate transport system permease protein (pstC)
					Bin66	3300029625 assembled Ga0311297_123301310	Ga0311297_123301310	hypothetical protein		Bin70	KO:K02038	phosphate transport system permease protein (pstA)
					Bin66	3300029625 assembled Ga0311297_123301311	Ga0311297_123301311	thioredoxin 1		Bin70	KO:K02039	phosphate transport system protein (phoU)
					Bin66	3300029625 assembled Ga0311297_123301312	Ga0311297_123301312	adenylate kinase		Bin70	KO:K02040	phosphate transport system substrate-binding protein (pstS)
					Bin66	3300029625 assembled Ga0311297_123301313	Ga0311297_123301313	pyruvate formate lyase activating enzyme		Bin70	KO:K02057	simple sugar transport system permease protein (ABC.SS.P)
					Bin66	3300029625 assembled Ga0311297_123301314	Ga0311297_123301314	lipoate-protein ligase A		Bin70	KO:K02058	simple sugar transport system substrate-binding protein (ABC.SS.S)
					Bin66	3300029625 assembled Ga0311297_123301315	Ga0311297_123301315	lipoate-protein ligase A		Bin70	KO:K02064	thiamine transport system substrate-binding protein (thiB, tbpA)
					Bin66	3300029625 assembled Ga0311297_123301316	Ga0311297_123301316	predicted transcriptional regulator		Bin70	KO:K02074	zinc/manganese transport system ATP-binding protein (ABC.ZM.A)
					Bin66	3300029625 assembled Ga0311297_123301317	Ga0311297_123301317	luciferase-like monooxygenase		Bin70	KO:K02117	V/A-type H+-transporting ATPase subunit A [EC:3.6.3.14] (ATPVA, ntpA, atpA)
					Bin66	3300029625 assembled Ga0311297_123301318	Ga0311297_123301318	nucleotide-binding universal stress UspA family protein		Bin70	KO:K02118	V/A-type H+-transporting ATPase subunit B (ATPVB, ntpB, atpB)
					Bin66	3300029625 assembled Ga0311297_123301319	Ga0311297_123301319	DNA-binding Lrp family transcriptional regulator		Bin70	KO:K02123	V/A-type H+-transporting ATPase subunit I (ATPVI, ntpI, atpI)
					Bin66	3300029625 assembled Ga0311297_12330132	Ga0311297_12330132	Fe-S-cluster-containing dehydrogenase component		Bin70	KO:K02124	V/A-type H+-transporting ATPase subunit K (ATPVK, ntpK, atpK)
					Bin66	3300029625 assembled Ga0311297_123301320	Ga0311297_123301320	hypothetical protein		Bin70	KO:K02201	pantetheine-phosphate adenylyltransferase [EC:2.7.7.3] (E2.7.7.3B)
					Bin66	3300029625 assembled Ga0311297_123301321	Ga0311297_123301321	hypothetical protein		Bin70	KO:K02213	cell division control protein 6 (CDC6)
					Bin66	3300029625 assembled Ga0311297_123301322	Ga0311297_123301322	hypothetical protein		Bin70	KO:K02319	DNA polymerase I [EC:2.7.7.7] (DPA, polB)
					Bin66	3300029625 assembled Ga0311297_123301323	Ga0311297_123301323	uracil-DNA glycosylase		Bin70	KO:K02322	DNA polymerase II large subunit [EC:2.7.7.7] (DPB1, polD2)
					Bin66	3300029625 assembled Ga0311297_123301324	Ga0311297_123301324	cysteine desulfurase/selenocysteine lyase		Bin70	KO:K02323	DNA polymerase II small subunit [EC:2.7.7.7] (DPB2, polD1)
					Bin66	3300029625 assembled Ga0311297_12330133	Ga0311297_12330133	acetyl-CoA decarbonylase/synthase complex subunit gamma		Bin70	KO:K02334	DNA polymerase bacteriophage-type [EC:2.7.7.7] (dpo)
					Bin66	3300029625 assembled Ga0311297_12330134	Ga0311297_12330134	acetyl-CoA decarbonylase/synthase complex subunit delta		Bin70	KO:K02427	23S rRNA (uridine2552-2'-O)-methyltransferase [EC:2.1.1.166] (rlmE, rrmJ, ftsJ)
					Bin66	3300029625 assembled Ga0311297_12330135	Ga0311297_12330135	acetyl-CoA decarbonylase/synthase complex subunit beta		Bin70	KO:K02428	XTP/dITP diphosphohydrolase [EC:3.6.1.66] (rdgB)
					Bin66	3300029625 assembled Ga0311297_12330136	Ga0311297_12330136	predicted transcriptional regulator		Bin70	KO:K02472	UDP-N-acetyl-D-mannosaminuronic acid dehydrogenase [EC:1.1.1.336] (wecC)
					Bin66	3300029625 assembled Ga0311297_12330137	Ga0311297_12330137	myo-inositol-1-phosphate synthase		Bin70	KO:K02500	cyclase [EC:4.1.3.-] (hisF)
					Bin66	3300029625 assembled Ga0311297_12330138	Ga0311297_12330138	5S rRNA maturation endonuclease (ribonuclease M5)		Bin70	KO:K02501	glutamine amidotransferase [EC:2.4.2.-] (hisH)
					Bin66	3300029625 assembled Ga0311297_12330139	Ga0311297_12330139	alkyl hydroperoxide reductase subunit AhpF		Bin70	KO:K02510	4-hydroxy-2-oxoheptanedioate aldolase [EC:4.1.2.52] (hpaI, hpcH)
					Bin66	3300029625 assembled Ga0311297_12383211	Ga0311297_12383211	DNA-binding transcriptional ArsR family regulator		Bin70	KO:K02528	16S rRNA (adenine1518-N6/adenine1519-N6)-dimethyltransferase [EC:2.1.1.182] (ksgA)
					Bin66	3300029625 assembled Ga0311297_123832110	Ga0311297_123832110	hypothetical protein		Bin70	KO:K02566	NagD protein (nagD)
					Bin66	3300029625 assembled Ga0311297_123832111	Ga0311297_123832111	hypothetical protein		Bin70	KO:K02601	transcriptional antiterminator NusG (nusG)
					Bin66	3300029625 assembled Ga0311297_123832112	Ga0311297_123832112	cysteinyl-tRNA synthetase/cysteine synthase B		Bin70	KO:K02626	arginine decarboxylase [EC:4.1.1.19] (pdaD)
					Bin66	3300029625 assembled Ga0311297_123832113	Ga0311297_123832113	glutathione synthase/RimK-type ligase-like ATP-grasp enzyme		Bin70	KO:K02683	DNA primase small subunit [EC:2.7.7.-] (priS, pri1, priA)
					Bin66	3300029625 assembled Ga0311297_123832114	Ga0311297_123832114	RimK-like ATP-grasp protein		Bin70	KO:K02823	dihydroorotate dehydrogenase electron transfer subunit (pyrDII)
					Bin66	3300029625 assembled Ga0311297_123832115	Ga0311297_123832115	gamma-glutamyl:cysteine ligase YbdK (ATP-grasp superfamily)		Bin70	KO:K02863	large subunit ribosomal protein L1 (RP-L1, MRPL1, rplA)
					Bin66	3300029625 assembled Ga0311297_123832116	Ga0311297_123832116	hypothetical protein		Bin70	KO:K02864	large subunit ribosomal protein L10 (RP-L10, MRPL10, rplJ)
					Bin66	3300029625 assembled Ga0311297_123832117	Ga0311297_123832117	hypothetical protein		Bin70	KO:K02866	large subunit ribosomal protein L10e (RP-L10e, RPL10)
					Bin66	3300029625 assembled Ga0311297_123832118	Ga0311297_123832118	NDP-sugar pyrophosphorylase family protein		Bin70	KO:K02867	large subunit ribosomal protein L11 (RP-L11, MRPL11, rplK)
					Bin66	3300029625 assembled Ga0311297_123832119	Ga0311297_123832119	molybdopterin synthase catalytic subunit		Bin70	KO:K02869	large subunit ribosomal protein L12 (RP-L12, rpl12)
					Bin66	3300029625 assembled Ga0311297_12383212	Ga0311297_12383212	hypothetical protein		Bin70	KO:K02871	large subunit ribosomal protein L13 (RP-L13, MRPL13, rplM)
					Bin66	3300029625 assembled Ga0311297_123832120	Ga0311297_123832120	UPF0271 protein		Bin70	KO:K02873	large subunit ribosomal protein L13e (RP-L13e, RPL13)
					Bin66	3300029625 assembled Ga0311297_123832121	Ga0311297_123832121	hypothetical protein		Bin70	KO:K02874	large subunit ribosomal protein L14 (RP-L14, MRPL14, rplN)
					Bin66	3300029625 assembled Ga0311297_123832122	Ga0311297_123832122	NAD+ kinase		Bin70	KO:K02875	large subunit ribosomal protein L14e (RP-L14e, RPL14)
					Bin66	3300029625 assembled Ga0311297_123832123	Ga0311297_123832123	translation initiation factor 5A		Bin70	KO:K02876	large subunit ribosomal protein L15 (RP-L15, MRPL15, rplO)
					Bin66	3300029625 assembled Ga0311297_123832124	Ga0311297_123832124	diphthamide synthase (EF-2-diphthine--ammonia ligase)		Bin70	KO:K02877	large subunit ribosomal protein L15e (RP-L15e, RPL15)
					Bin66	3300029625 assembled Ga0311297_123832125	Ga0311297_123832125	signal recognition particle subunit SRP54		Bin70	KO:K02881	large subunit ribosomal protein L18 (RP-L18, MRPL18, rplR)
					Bin66	3300029625 assembled Ga0311297_123832126	Ga0311297_123832126	tRNA pseudouridine synthase 10		Bin70	KO:K02883	large subunit ribosomal protein L18e (RP-L18e, RPL18)
					Bin66	3300029625 assembled Ga0311297_123832127	Ga0311297_123832127	3-isopropylmalate dehydrogenase		Bin70	KO:K02885	large subunit ribosomal protein L19e (RP-L19e, RPL19)
					Bin66	3300029625 assembled Ga0311297_12383213	Ga0311297_12383213	RecJ-like exonuclease		Bin70	KO:K02886	large subunit ribosomal protein L2 (RP-L2, MRPL2, rplB)
					Bin66	3300029625 assembled Ga0311297_12383214	Ga0311297_12383214	hypothetical protein		Bin70	KO:K02889	large subunit ribosomal protein L21e (RP-L21e, RPL21)
					Bin66	3300029625 assembled Ga0311297_12383215	Ga0311297_12383215	predicted DsbA family dithiol-disulfide isomerase		Bin70	KO:K02890	large subunit ribosomal protein L22 (RP-L22, MRPL22, rplV)
					Bin66	3300029625 assembled Ga0311297_12383216	Ga0311297_12383216	hypothetical protein		Bin70	KO:K02892	large subunit ribosomal protein L23 (RP-L23, MRPL23, rplW)
					Bin66	3300029625 assembled Ga0311297_12383217	Ga0311297_12383217	hypothetical protein		Bin70	KO:K02895	large subunit ribosomal protein L24 (RP-L24, MRPL24, rplX)
					Bin66	3300029625 assembled Ga0311297_12383218	Ga0311297_12383218	3-polyprenyl-4-hydroxybenzoate decarboxylase		Bin70	KO:K02896	large subunit ribosomal protein L24e (RP-L24e, RPL24)
					Bin66	3300029625 assembled Ga0311297_12383219	Ga0311297_12383219	hypothetical protein		Bin70	KO:K02906	large subunit ribosomal protein L3 (RP-L3, MRPL3, rplC)
					Bin66	3300029625 assembled Ga0311297_12464491	Ga0311297_12464491	hypothetical protein		Bin70	KO:K02907	large subunit ribosomal protein L30 (RP-L30, MRPL30, rpmD)
					Bin66	3300029625 assembled Ga0311297_124644910	Ga0311297_124644910	hypothetical protein		Bin70	KO:K02908	large subunit ribosomal protein L30e (RP-L30e, RPL30)
					Bin66	3300029625 assembled Ga0311297_124644911	Ga0311297_124644911	prolyl-tRNA synthetase		Bin70	KO:K02910	large subunit ribosomal protein L31e (RP-L31e, RPL31)
					Bin66	3300029625 assembled Ga0311297_124644912	Ga0311297_124644912	DNA helicase-2/ATP-dependent DNA helicase PcrA		Bin70	KO:K02912	large subunit ribosomal protein L32e (RP-L32e, RPL32)
					Bin66	3300029625 assembled Ga0311297_124644913	Ga0311297_124644913	hypothetical protein		Bin70	KO:K02921	large subunit ribosomal protein L37Ae (RP-L37Ae, RPL37A)
					Bin66	3300029625 assembled Ga0311297_124644914	Ga0311297_124644914	tRNA (adenine57-N1/adenine58-N1)-methyltransferase		Bin70	KO:K02922	large subunit ribosomal protein L37e (RP-L37e, RPL37)
					Bin66	3300029625 assembled Ga0311297_124644915	Ga0311297_124644915	predicted RNA-binding protein with TRAM domain		Bin70	KO:K02929	large subunit ribosomal protein L44e (RP-L44e, RPL44)
					Bin66	3300029625 assembled Ga0311297_124644916	Ga0311297_124644916	thiamine-monophosphate kinase		Bin70	KO:K02930	large subunit ribosomal protein L4e (RP-L4e, RPL4)
					Bin66	3300029625 assembled Ga0311297_124644917	Ga0311297_124644917	molybdenum cofactor biosynthesis protein B		Bin70	KO:K02931	large subunit ribosomal protein L5 (RP-L5, MRPL5, rplE)
					Bin66	3300029625 assembled Ga0311297_124644918	Ga0311297_124644918	cyclic pyranopterin phosphate synthase		Bin70	KO:K02933	large subunit ribosomal protein L6 (RP-L6, MRPL6, rplF)
					Bin66	3300029625 assembled Ga0311297_124644919	Ga0311297_124644919	7,8-dihydropterin-6-yl-methyl-4-(beta-D-ribofuranosyl)aminobenzene 5'-phosphate synthase		Bin70	KO:K02936	large subunit ribosomal protein L7Ae (RP-L7Ae, RPL7A)
					Bin66	3300029625 assembled Ga0311297_12464492	Ga0311297_12464492	threonine synthase		Bin70	KO:K02946	small subunit ribosomal protein S10 (RP-S10, MRPS10, rpsJ)
					Bin66	3300029625 assembled Ga0311297_124644920	Ga0311297_124644920	hypothetical protein		Bin70	KO:K02948	small subunit ribosomal protein S11 (RP-S11, MRPS11, rpsK)
					Bin66	3300029625 assembled Ga0311297_12464493	Ga0311297_12464493	homoserine kinase		Bin70	KO:K02952	small subunit ribosomal protein S13 (RP-S13, rpsM)
					Bin66	3300029625 assembled Ga0311297_12464494	Ga0311297_12464494	homoserine dehydrogenase		Bin70	KO:K02954	small subunit ribosomal protein S14 (RP-S14, MRPS14, rpsN)
					Bin66	3300029625 assembled Ga0311297_12464495	Ga0311297_12464495	aspartate kinase		Bin70	KO:K02961	small subunit ribosomal protein S17 (RP-S17, MRPS17, rpsQ)
					Bin66	3300029625 assembled Ga0311297_12464496	Ga0311297_12464496	chorismate mutase/prephenate dehydratase		Bin70	KO:K02962	small subunit ribosomal protein S17e (RP-S17e, RPS17)
					Bin66	3300029625 assembled Ga0311297_12464497	Ga0311297_12464497	branched-chain amino acid aminotransferase		Bin70	KO:K02965	small subunit ribosomal protein S19 (RP-S19, rpsS)
					Bin66	3300029625 assembled Ga0311297_12464498	Ga0311297_12464498	exosome complex component CSL4		Bin70	KO:K02966	small subunit ribosomal protein S19e (RP-S19e, RPS19)
					Bin66	3300029625 assembled Ga0311297_12464499	Ga0311297_12464499	DNA polymerase I		Bin70	KO:K02967	small subunit ribosomal protein S2 (RP-S2, MRPS2, rpsB)
					Bin66	3300029625 assembled Ga0311297_12586451	Ga0311297_12586451	hypothetical protein		Bin70	KO:K02974	small subunit ribosomal protein S24e (RP-S24e, RPS24)
					Bin66	3300029625 assembled Ga0311297_12586452	Ga0311297_12586452	translation initiation factor 5B		Bin70	KO:K02976	small subunit ribosomal protein S26e (RP-S26e, RPS26)
					Bin66	3300029625 assembled Ga0311297_12586453	Ga0311297_12586453	nucleoside-diphosphate kinase		Bin70	KO:K02977	small subunit ribosomal protein S27Ae (RP-S27Ae, RPS27A)
					Bin66	3300029625 assembled Ga0311297_12586454	Ga0311297_12586454	small subunit ribosomal protein S28e		Bin70	KO:K02978	small subunit ribosomal protein S27e (RP-S27e, RPS27)
					Bin66	3300029625 assembled Ga0311297_12586455	Ga0311297_12586455	large subunit ribosomal protein L7Ae		Bin70	KO:K02979	small subunit ribosomal protein S28e (RP-S28e, RPS28)
					Bin66	3300029625 assembled Ga0311297_12586456	Ga0311297_12586456	predicted AlkP superfamily pyrophosphatase or phosphodiesterase		Bin70	KO:K02982	small subunit ribosomal protein S3 (RP-S3, rpsC)
					Bin66	3300029625 assembled Ga0311297_12586457	Ga0311297_12586457	glutamyl-tRNA synthetase		Bin70	KO:K02983	small subunit ribosomal protein S30e (RP-S30e, RPS30)
					Bin66	3300029625 assembled Ga0311297_12654941	Ga0311297_12654941	peptide/nickel transport system substrate-binding protein		Bin70	KO:K02984	small subunit ribosomal protein S3Ae (RP-S3Ae, RPS3A)
					Bin66	3300029625 assembled Ga0311297_126549410	Ga0311297_126549410	putative membrane protein		Bin70	KO:K02986	small subunit ribosomal protein S4 (RP-S4, rpsD)
					Bin66	3300029625 assembled Ga0311297_126549411	Ga0311297_126549411	tritrans,polycis-undecaprenyl-diphosphate synthase [geranylgeranyl-diphosphate specific]		Bin70	KO:K02987	small subunit ribosomal protein S4e (RP-S4e, RPS4)
					Bin66	3300029625 assembled Ga0311297_126549412	Ga0311297_126549412	adenylosuccinate synthase		Bin70	KO:K02988	small subunit ribosomal protein S5 (RP-S5, MRPS5, rpsE)
					Bin66	3300029625 assembled Ga0311297_126549413	Ga0311297_126549413	hypothetical protein		Bin70	KO:K02991	small subunit ribosomal protein S6e (RP-S6e, RPS6)
					Bin66	3300029625 assembled Ga0311297_126549414	Ga0311297_126549414	hypothetical protein		Bin70	KO:K02994	small subunit ribosomal protein S8 (RP-S8, rpsH)
					Bin66	3300029625 assembled Ga0311297_126549415	Ga0311297_126549415	uncharacterized protein YecE (DUF72 family)		Bin70	KO:K02995	small subunit ribosomal protein S8e (RP-S8e, RPS8)
					Bin66	3300029625 assembled Ga0311297_12654942	Ga0311297_12654942	peptide/nickel transport system permease protein		Bin70	KO:K02996	small subunit ribosomal protein S9 (RP-S9, MRPS9, rpsI)
					Bin66	3300029625 assembled Ga0311297_12654943	Ga0311297_12654943	peptide/nickel transport system permease protein		Bin70	KO:K03014	DNA-directed RNA polymerases I, II, and III subunit RPABC2 (RPB6, POLR2F)
					Bin66	3300029625 assembled Ga0311297_12654944	Ga0311297_12654944	peptide/nickel transport system ATP-binding protein		Bin70	KO:K03041	DNA-directed RNA polymerase subunit A' [EC:2.7.7.6] (rpoA1)
					Bin66	3300029625 assembled Ga0311297_12654945	Ga0311297_12654945	peptide/nickel transport system ATP-binding protein		Bin70	KO:K03047	DNA-directed RNA polymerase subunit D [EC:2.7.7.6] (rpoD)
					Bin66	3300029625 assembled Ga0311297_12654946	Ga0311297_12654946	signal-transduction protein with cAMP-binding, CBS, and nucleotidyltransferase domain		Bin70	KO:K03049	DNA-directed RNA polymerase subunit E' [EC:2.7.7.6] (rpoE1)
					Bin66	3300029625 assembled Ga0311297_12654947	Ga0311297_12654947	ribonuclease HII		Bin70	KO:K03050	DNA-directed RNA polymerase subunit E" [EC:2.7.7.6] (rpoE2)
					Bin66	3300029625 assembled Ga0311297_12654948	Ga0311297_12654948	nucleoside-triphosphatase		Bin70	KO:K03053	DNA-directed RNA polymerase subunit H [EC:2.7.7.6] (rpoH)
					Bin66	3300029625 assembled Ga0311297_12654949	Ga0311297_12654949	uncharacterized coiled-coil DUF342 family protein		Bin70	KO:K03055	DNA-directed RNA polymerase subunit K [EC:2.7.7.6] (rpoK)
					Bin66	3300029625 assembled Ga0311297_12765751	Ga0311297_12765751	hypothetical protein		Bin70	KO:K03057	DNA-directed RNA polymerase subunit M (rpoM, tfs)
					Bin66	3300029625 assembled Ga0311297_12765752	Ga0311297_12765752	glycosyltransferase involved in cell wall biosynthesis		Bin70	KO:K03058	DNA-directed RNA polymerase subunit N [EC:2.7.7.6] (rpoN)
					Bin66	3300029625 assembled Ga0311297_12765753	Ga0311297_12765753	RecB family endonuclease NucS		Bin70	KO:K03059	DNA-directed RNA polymerase subunit P [EC:2.7.7.6] (rpoP)
					Bin66	3300029625 assembled Ga0311297_12765754	Ga0311297_12765754	methionine synthase II (cobalamin-independent)		Bin70	KO:K03076	preprotein translocase subunit SecY (secY)
					Bin66	3300029625 assembled Ga0311297_12765755	Ga0311297_12765755	5-methyltetrahydropteroyltriglutamate--homocysteine methyltransferase		Bin70	KO:K03082	hexulose-6-phosphate isomerase [EC:5.-.-.-] (sgbU)
					Bin66	3300029625 assembled Ga0311297_12858561	Ga0311297_12858561	nitrate/nitrite transporter NarK		Bin70	KO:K03106	signal recognition particle subunit SRP54 (SRP54, ffh)
					Bin66	3300029625 assembled Ga0311297_12858562	Ga0311297_12858562	DNA primase		Bin70	KO:K03110	fused signal recognition particle receptor (ftsY)
					Bin66	3300029625 assembled Ga0311297_12858563	Ga0311297_12858563	restriction endonuclease		Bin70	KO:K03113	translation initiation factor 1 (EIF1, SUI1)
					Bin66	3300029625 assembled Ga0311297_12858564	Ga0311297_12858564	uridine phosphorylase		Bin70	KO:K03120	transcription initiation factor TFIID TATA-box-binding protein (TBP, tbp)
					Bin66	3300029625 assembled Ga0311297_12858565	Ga0311297_12858565	MFS family permease		Bin70	KO:K03124	transcription initiation factor TFIIB (TFIIB, GTF2B, SUA7, tfb)
					Bin66	3300029625 assembled Ga0311297_12858566	Ga0311297_12858566	glycosidase		Bin70	KO:K03147	phosphomethylpyrimidine synthase [EC:4.1.99.17] (thiC)
					Bin66	3300029625 assembled Ga0311297_12858567	Ga0311297_12858567	methionine synthase II (cobalamin-independent)		Bin70	KO:K03151	thiamine biosynthesis protein ThiI (thiI)
					Bin66	3300029625 assembled Ga0311297_12869031	Ga0311297_12869031	hypothetical protein		Bin70	KO:K03166	DNA topoisomerase VI subunit A [EC:5.99.1.3] (top6A)
					Bin66	3300029625 assembled Ga0311297_12869032	Ga0311297_12869032	2-isopropylmalate synthase		Bin70	KO:K03167	DNA topoisomerase VI subunit B [EC:5.99.1.3] (top6B)
					Bin66	3300029625 assembled Ga0311297_12869033	Ga0311297_12869033	acetolactate synthase-1/3 small subunit		Bin70	KO:K03168	DNA topoisomerase I [EC:5.99.1.2] (topA)
					Bin66	3300029625 assembled Ga0311297_12869034	Ga0311297_12869034	acetolactate synthase-1/2/3 large subunit		Bin70	KO:K03170	reverse gyrase [EC:5.99.1.3 3.6.4.12] (topG, rgy)
					Bin66	3300029625 assembled Ga0311297_12869035	Ga0311297_12869035	predicted aspartyl protease		Bin70	KO:K03177	tRNA pseudouridine55 synthase [EC:5.4.99.25] (truB, PUS4, TRUB1)
					Bin66	3300029625 assembled Ga0311297_12869036	Ga0311297_12869036	dihydroxy-acid dehydratase		Bin70	KO:K03186	4-hydroxy-3-polyprenylbenzoate decarboxylase [EC:4.1.1.98] (ubiX)
					Bin66	3300029625 assembled Ga0311297_12989831	Ga0311297_12989831	succinate dehydrogenase / fumarate reductase iron-sulfur subunit		Bin70	KO:K03231	elongation factor 1-alpha (EEF1A)
					Bin66	3300029625 assembled Ga0311297_12989832	Ga0311297_12989832	succinate dehydrogenase / fumarate reductase flavoprotein subunit		Bin70	KO:K03234	elongation factor 2 (EEF2)
					Bin66	3300029625 assembled Ga0311297_13032501	Ga0311297_13032501	hypothetical protein		Bin70	KO:K03236	translation initiation factor 1A (EIF1A)
					Bin66	3300029625 assembled Ga0311297_13220201	Ga0311297_13220201	hemerythrin HHE cation binding domain-containing protein		Bin70	KO:K03238	translation initiation factor 2 subunit 2 (EIF2S2)
					Bin66	3300029625 assembled Ga0311297_13220202	Ga0311297_13220202	putative sterol carrier protein		Bin70	KO:K03242	translation initiation factor 2 subunit 3 (EIF2S3)
					Bin66	3300029625 assembled Ga0311297_13220203	Ga0311297_13220203	peroxiredoxin family protein		Bin70	KO:K03243	translation initiation factor 5B (EIF5B)
					Bin66	3300029625 assembled Ga0311297_13220204	Ga0311297_13220204	transcription initiation factor TFIIB		Bin70	KO:K03263	translation initiation factor 5A (EIF5A)
					Bin66	3300029625 assembled Ga0311297_13220205	Ga0311297_13220205	hypothetical protein		Bin70	KO:K03264	translation initiation factor 6 (EIF6)
					Bin66	3300029625 assembled Ga0311297_13220206	Ga0311297_13220206	dCTP deaminase		Bin70	KO:K03265	peptide chain release factor subunit 1 (ETF1, ERF1)
					Bin66	3300029625 assembled Ga0311297_13220207	Ga0311297_13220207	CAAX prenyl protease-like protein		Bin70	KO:K03281	chloride channel protein, CIC family (TC.CIC)
					Bin66	3300029625 assembled Ga0311297_13220208	Ga0311297_13220208	hypothetical protein		Bin70	KO:K03294	basic amino acid/polyamine antiporter, APA family (TC.APA)
					Bin66	3300029625 assembled Ga0311297_13220209	Ga0311297_13220209	translation initiation factor 1		Bin70	KO:K03298	drug/metabolite transporter, DME family (TC.DME)
					Bin66	3300029625 assembled Ga0311297_13246911	Ga0311297_13246911	TldD protein		Bin70	KO:K03325	arsenite transporter, ACR3 family (TC.ACR3)
					Bin66	3300029625 assembled Ga0311297_13246912	Ga0311297_13246912	flavin-dependent dehydrogenase/succinate dehydrogenase/fumarate reductase flavoprotein subunit		Bin70	KO:K03330	glutamyl-tRNA(Gln) amidotransferase subunit E [EC:6.3.5.7] (gatE)
					Bin66	3300029625 assembled Ga0311297_13246913	Ga0311297_13246913	lipoate-protein ligase A		Bin70	KO:K03424	TatD DNase family protein [EC:3.1.21.-] (tatD)
					Bin66	3300029625 assembled Ga0311297_13246914	Ga0311297_13246914	hypothetical protein		Bin70	KO:K03432	proteasome alpha subunit [EC:3.4.25.1] (psmA, prcA)
					Bin66	3300029625 assembled Ga0311297_13341141	Ga0311297_13341141	hypothetical protein		Bin70	KO:K03433	proteasome beta subunit [EC:3.4.25.1] (psmB, prcB)
					Bin66	3300029625 assembled Ga0311297_133411410	Ga0311297_133411410	hypothetical protein		Bin70	KO:K03466	DNA segregation ATPase FtsK/SpoIIIE, S-DNA-T family (ftsK, spoIIIE)
					Bin66	3300029625 assembled Ga0311297_13341142	Ga0311297_13341142	hypothetical protein		Bin70	KO:K03470	ribonuclease HII [EC:3.1.26.4] (rnhB)
					Bin66	3300029625 assembled Ga0311297_13341143	Ga0311297_13341143	hypothetical protein		Bin70	KO:K03478	chitin disaccharide deacetylase [EC:3.5.1.105] (chbG)
					Bin66	3300029625 assembled Ga0311297_13341144	Ga0311297_13341144	nitrate/nitrite transporter NarK		Bin70	KO:K03497	chromosome partitioning protein, ParB family (parB, spo0J)
					Bin66	3300029625 assembled Ga0311297_13341145	Ga0311297_13341145	phosphate transport system protein		Bin70	KO:K03517	quinolinate synthase [EC:2.5.1.72] (nadA)
					Bin66	3300029625 assembled Ga0311297_13341146	Ga0311297_13341146	phosphate transport system ATP-binding protein		Bin70	KO:K03529	chromosome segregation protein (smc)
					Bin66	3300029625 assembled Ga0311297_13341147	Ga0311297_13341147	phosphate transport system permease protein		Bin70	KO:K03538	ribonuclease P protein subunit POP4 [EC:3.1.26.5] (POP4, RPP29)
					Bin66	3300029625 assembled Ga0311297_13341148	Ga0311297_13341148	phosphate transport system permease protein		Bin70	KO:K03546	exonuclease SbcC (sbcC)
					Bin66	3300029625 assembled Ga0311297_13341149	Ga0311297_13341149	phosphate uptake regulator		Bin70	KO:K03568	TldD protein (tldD)
					Bin66	3300029625 assembled Ga0311297_13361311	Ga0311297_13361311	flavin-dependent dehydrogenase/uncharacterized protein with NAD-binding domain and iron-sulfur cluster		Bin70	KO:K03592	PmbA protein (pmbA)
					Bin66	3300029625 assembled Ga0311297_13361312	Ga0311297_13361312	predicted amidohydrolase		Bin70	KO:K03593	ATP-binding protein involved in chromosome partitioning (mrp, NUBPL)
					Bin66	3300029625 assembled Ga0311297_13361313	Ga0311297_13361313	hypothetical protein		Bin70	KO:K03622	archaea-specific DNA-binding protein (ssh10b)
					Bin66	3300029625 assembled Ga0311297_13361314	Ga0311297_13361314	uncharacterized protein		Bin70	KO:K03626	nascent polypeptide-associated complex subunit alpha (EGD2, NACA)
					Bin66	3300029625 assembled Ga0311297_13361315	Ga0311297_13361315	hypothetical protein		Bin70	KO:K03627	putative transcription factor (MBF1)
					Bin66	3300029625 assembled Ga0311297_13361316	Ga0311297_13361316	phosphoribosylanthranilate isomerase		Bin70	KO:K03652	DNA-3-methyladenine glycosylase [EC:3.2.2.21] (MPG)
					Bin66	3300029625 assembled Ga0311297_13361317	Ga0311297_13361317	indole-3-glycerol phosphate synthase		Bin70	KO:K03653	N-glycosylase/DNA lyase [EC:3.2.2.- 4.2.99.18] (K03653)
					Bin66	3300029625 assembled Ga0311297_13361318	Ga0311297_13361318	anthranilate phosphoribosyltransferase/anthranilate synthase/phosphoribosyltransferase		Bin70	KO:K03655	ATP-dependent DNA helicase RecG [EC:3.6.4.12] (recG)
					Bin66	3300029625 assembled Ga0311297_13361319	Ga0311297_13361319	anthranilate synthase component 2		Bin70	KO:K03665	GTPase (hflX)
					Bin66	3300029625 assembled Ga0311297_13431451	Ga0311297_13431451	diphthamide biosynthesis methyltransferase		Bin70	KO:K03679	exosome complex component RRP4 (RRP4, EXOSC2)
					Bin66	3300029625 assembled Ga0311297_134314510	Ga0311297_134314510	hypothetical protein		Bin70	KO:K03686	molecular chaperone DnaJ (dnaJ)
					Bin66	3300029625 assembled Ga0311297_134314511	Ga0311297_134314511	hypothetical protein		Bin70	KO:K03687	molecular chaperone GrpE (GRPE)
					Bin66	3300029625 assembled Ga0311297_134314512	Ga0311297_134314512	hypothetical protein		Bin70	KO:K03709	DtxR family transcriptional regulator, Mn-dependent transcriptional regulator (troR)
					Bin66	3300029625 assembled Ga0311297_134314513	Ga0311297_134314513	hypothetical protein		Bin70	KO:K03718	Lrp/AsnC family transcriptional regulator, regulator for asnA, asnC and gidA (asnC)
					Bin66	3300029625 assembled Ga0311297_134314514	Ga0311297_134314514	flagellar protein FlaH		Bin70	KO:K03724	ATP-dependent helicase Lhr and Lhr-like helicase [EC:3.6.4.-] (lhr)
					Bin66	3300029625 assembled Ga0311297_134314515	Ga0311297_134314515	flagellar protein FlaI		Bin70	KO:K03726	helicase [EC:3.6.4.-] (helS)
					Bin66	3300029625 assembled Ga0311297_134314516	Ga0311297_134314516	archaellum biogenesis protein FlaJ (TadC family)		Bin70	KO:K03778	D-lactate dehydrogenase [EC:1.1.1.28] (ldhA)
					Bin66	3300029625 assembled Ga0311297_134314517	Ga0311297_134314517	hypothetical protein		Bin70	KO:K03785	3-dehydroquinate dehydratase I [EC:4.2.1.10] (aroD)
					Bin66	3300029625 assembled Ga0311297_134314518	Ga0311297_134314518	Cu+-exporting ATPase		Bin70	KO:K03787	5'-nucleotidase [EC:3.1.3.5] (surE)
					Bin66	3300029625 assembled Ga0311297_134314519	Ga0311297_134314519	Cu+-exporting ATPase		Bin70	KO:K03789	ribosomal-protein-alanine N-acetyltransferase [EC:2.3.1.128] (rimI)
					Bin66	3300029625 assembled Ga0311297_13431452	Ga0311297_13431452	hypothetical protein		Bin70	KO:K03799	heat shock protein HtpX [EC:3.4.24.-] (htpX)
					Bin66	3300029625 assembled Ga0311297_13431453	Ga0311297_13431453	hypothetical protein		Bin70	KO:K03809	NAD(P)H dehydrogenase (quinone) [EC:1.6.5.2] (wrbA)
					Bin66	3300029625 assembled Ga0311297_13431454	Ga0311297_13431454	hypothetical protein		Bin70	KO:K03856	3-deoxy-7-phosphoheptulonate synthase [EC:2.5.1.54] (AROA2, aroA)
					Bin66	3300029625 assembled Ga0311297_13431455	Ga0311297_13431455	hypothetical protein		Bin70	KO:K03892	ArsR family transcriptional regulator (arsR)
					Bin66	3300029625 assembled Ga0311297_13431456	Ga0311297_13431456	hypothetical protein		Bin70	KO:K03926	periplasmic divalent cation tolerance protein (cutA)
					Bin66	3300029625 assembled Ga0311297_13431457	Ga0311297_13431457	flagellin FlaB		Bin70	KO:K03931	putative isomerase (ygjK)
					Bin66	3300029625 assembled Ga0311297_13431458	Ga0311297_13431458	predicted hydrocarbon binding protein		Bin70	KO:K04042	bifunctional UDP-N-acetylglucosamine pyrophosphorylase / Glucosamine-1-phosphate N-acetyltransferase [EC:2.7.7.23 2.3.1.157] (glmU)
					Bin66	3300029625 assembled Ga0311297_13431459	Ga0311297_13431459	hypothetical protein		Bin70	KO:K04043	molecular chaperone DnaK (dnaK)
					Bin66	3300029625 assembled Ga0311297_13474141	Ga0311297_13474141	anthranilate synthase component 1		Bin70	KO:K04069	pyruvate formate lyase activating enzyme [EC:1.97.1.4] (pflA, pflC, pflE)
					Bin66	3300029625 assembled Ga0311297_13474142	Ga0311297_13474142	hypothetical protein		Bin70	KO:K04070	putative pyruvate formate lyase activating enzyme [EC:1.97.1.4] (pflX)
					Bin66	3300029625 assembled Ga0311297_13474143	Ga0311297_13474143	hypothetical protein		Bin70	KO:K04085	tRNA 2-thiouridine synthesizing protein A [EC:2.8.1.-] (tusA, sirA)
					Bin66	3300029625 assembled Ga0311297_13474144	Ga0311297_13474144	hypothetical protein		Bin70	KO:K04480	methanol---5-hydroxybenzimidazolylcobamide Co-methyltransferase [EC:2.1.1.90] (mtaB)
					Bin66	3300029625 assembled Ga0311297_13474145	Ga0311297_13474145	5-methylcytosine-specific restriction endonuclease McrA		Bin70	KO:K04483	DNA repair protein RadA (radA)
					Bin66	3300029625 assembled Ga0311297_13474146	Ga0311297_13474146	ParB-like chromosome segregation protein Spo0J		Bin70	KO:K04486	histidinol-phosphatase (PHP family) [EC:3.1.3.15] (E3.1.3.15B)
					Bin66	3300029625 assembled Ga0311297_13474147	Ga0311297_13474147	hypothetical protein		Bin70	KO:K04488	nitrogen fixation protein NifU and related proteins (iscU, nifU)
					Bin66	3300029625 assembled Ga0311297_13474148	Ga0311297_13474148	hypothetical protein		Bin70	KO:K04566	lysyl-tRNA synthetase, class I [EC:6.1.1.6] (lysK)
					Bin66	3300029625 assembled Ga0311297_13474149	Ga0311297_13474149	DDE family transposase		Bin70	KO:K04651	hydrogenase nickel incorporation protein HypA/HybF (hypA, hybF)
					Bin66	3300029625 assembled Ga0311297_13589261	Ga0311297_13589261	hypothetical protein		Bin70	KO:K04653	hydrogenase expression/formation protein HypC (hypC)
					Bin66	3300029625 assembled Ga0311297_135892610	Ga0311297_135892610	hypothetical protein		Bin70	KO:K04654	hydrogenase expression/formation protein HypD (hypD)
					Bin66	3300029625 assembled Ga0311297_135892611	Ga0311297_135892611	hypothetical protein		Bin70	KO:K04655	hydrogenase expression/formation protein HypE (hypE)
					Bin66	3300029625 assembled Ga0311297_135892612	Ga0311297_135892612	hypothetical protein		Bin70	KO:K04656	hydrogenase maturation protein HypF (hypF)
					Bin66	3300029625 assembled Ga0311297_135892613	Ga0311297_135892613	mRNA-degrading endonuclease RelE of RelBE toxin-antitoxin system		Bin70	KO:K04758	ferrous iron transport protein A (feoA)
					Bin66	3300029625 assembled Ga0311297_135892614	Ga0311297_135892614	hypothetical protein		Bin70	KO:K04759	ferrous iron transport protein B (feoB)
					Bin66	3300029625 assembled Ga0311297_135892615	Ga0311297_135892615	transposase		Bin70	KO:K04768	acetoin utilization protein AcuC (acuC)
					Bin66	3300029625 assembled Ga0311297_135892616	Ga0311297_135892616	transposase		Bin70	KO:K04771	serine protease Do [EC:3.4.21.107] (degP, htrA)
					Bin66	3300029625 assembled Ga0311297_13589262	Ga0311297_13589262	predicted hydrocarbon binding protein		Bin70	KO:K04773	protease IV [EC:3.4.21.-] (sppA)
					Bin66	3300029625 assembled Ga0311297_13589263	Ga0311297_13589263	hypothetical protein		Bin70	KO:K04795	fibrillarin-like pre-rRNA processing protein (flpA)
					Bin66	3300029625 assembled Ga0311297_13589264	Ga0311297_13589264	hypothetical protein		Bin70	KO:K04796	small nuclear ribonucleoprotein (RUXX)
					Bin66	3300029625 assembled Ga0311297_13589265	Ga0311297_13589265	hypothetical protein		Bin70	KO:K04799	flap endonuclease-1 [EC:3.-.-.-] (FEN1, RAD2)
					Bin66	3300029625 assembled Ga0311297_13589266	Ga0311297_13589266	uncharacterized protein (DUF433 family)		Bin70	KO:K04800	replication factor C large subunit (rfcL)
					Bin66	3300029625 assembled Ga0311297_13589267	Ga0311297_13589267	hypothetical protein		Bin70	KO:K04801	replication factor C small subunit (rfcS)
					Bin66	3300029625 assembled Ga0311297_13589268	Ga0311297_13589268	hypothetical protein		Bin70	KO:K05337	ferredoxin (fer)
					Bin66	3300029625 assembled Ga0311297_13589269	Ga0311297_13589269	NurA-like 5'-3' nuclease		Bin70	KO:K05349	beta-glucosidase [EC:3.2.1.21] (bglX)
					Bin66	3300029625 assembled Ga0311297_13667761	Ga0311297_13667761	Xaa-Pro aminopeptidase		Bin70	KO:K05520	protease I [EC:3.2.-.-] (pfpI)
					Bin66	3300029625 assembled Ga0311297_136677610	Ga0311297_136677610	Zn-dependent protease with chaperone function		Bin70	KO:K05568	multicomponent Na+:H+ antiporter subunit D (mnhD, mrpD)
					Bin66	3300029625 assembled Ga0311297_136677611	Ga0311297_136677611	hypothetical protein		Bin70	KO:K05825	2-aminoadipate transaminase [EC:2.6.1.-] (LYSN)
					Bin66	3300029625 assembled Ga0311297_136677612	Ga0311297_136677612	hypothetical protein		Bin70	KO:K05826	alpha-aminoadipate/glutamate carrier protein LysW (lysW)
					Bin66	3300029625 assembled Ga0311297_136677613	Ga0311297_136677613	hypothetical protein		Bin70	KO:K05827	[lysine-biosynthesis-protein LysW]---L-2-aminoadipate ligase [EC:6.3.2.43] (lysX)
					Bin66	3300029625 assembled Ga0311297_136677614	Ga0311297_136677614	CO dehydrogenase maturation factor		Bin70	KO:K05828	LysW-gamma-L-alpha-aminoadipate/LysW-L-glutamate kinase [EC:2.7.2.-] (lysZ, argB)
					Bin66	3300029625 assembled Ga0311297_136677615	Ga0311297_136677615	CO dehydrogenase maturation factor		Bin70	KO:K05829	LysW-gamma-L-alpha-aminoadipyl-6-phosphate/LysW-L-glutamyl-5-phosphate reductase [EC:1.2.1.-] (lysY, argC)
					Bin66	3300029625 assembled Ga0311297_136677616	Ga0311297_136677616	predicted RNA-binding protein		Bin70	KO:K05882	aryl-alcohol dehydrogenase (NADP+) [EC:1.1.1.91] (E1.1.1.91)
					Bin66	3300029625 assembled Ga0311297_136677617	Ga0311297_136677617	hypothetical protein		Bin70	KO:K05919	superoxide reductase [EC:1.15.1.2] (dfx)
					Bin66	3300029625 assembled Ga0311297_13667762	Ga0311297_13667762	anaerobic dimethyl sulfoxide reductase subunit A		Bin70	KO:K05982	deoxyribonuclease V [EC:3.1.21.7] (E3.1.21.7, nfi)
					Bin66	3300029625 assembled Ga0311297_13667763	Ga0311297_13667763	anaerobic dimethyl sulfoxide reductase subunit B (iron-sulfur subunit)		Bin70	KO:K05989	alpha-L-rhamnosidase [EC:3.2.1.40] (E3.2.1.40)
					Bin66	3300029625 assembled Ga0311297_13667764	Ga0311297_13667764	NitT/TauT family transport system ATP-binding protein		Bin70	KO:K05991	endoglycosylceramidase [EC:3.2.1.123] (E3.2.1.123)
					Bin66	3300029625 assembled Ga0311297_13667765	Ga0311297_13667765	NitT/TauT family transport system substrate-binding protein		Bin70	KO:K06001	tryptophan synthase beta chain [EC:4.2.1.20] (trpB)
					Bin66	3300029625 assembled Ga0311297_13667766	Ga0311297_13667766	NitT/TauT family transport system permease protein		Bin70	KO:K06019	pyrophosphatase PpaX [EC:3.6.1.1] (ppaX)
					Bin66	3300029625 assembled Ga0311297_13667767	Ga0311297_13667767	NitT/TauT family transport system permease protein		Bin70	KO:K06024	segregation and condensation protein B (scpB)
					Bin66	3300029625 assembled Ga0311297_13667768	Ga0311297_13667768	hypothetical protein		Bin70	KO:K06147	ATP-binding cassette, subfamily B, bacterial (ABCB-BAC)
					Bin66	3300029625 assembled Ga0311297_13667769	Ga0311297_13667769	FecR protein		Bin70	KO:K06148	ATP-binding cassette, subfamily C, bacterial (ABCC-BAC)
					Bin66	3300029625 assembled Ga0311297_13669331	Ga0311297_13669331	hypothetical protein		Bin70	KO:K06154	Lrp/AsnC family transcriptional regulator, involved in the regulation of lysine biosynthesis (lysM)
					Bin66	3300029625 assembled Ga0311297_13669332	Ga0311297_13669332	hypothetical protein		Bin70	KO:K06167	phosphoribosyl 1,2-cyclic phosphate phosphodiesterase [EC:3.1.4.55] (phnP)
					Bin66	3300029625 assembled Ga0311297_13669333	Ga0311297_13669333	uncharacterized HAD superfamily protein		Bin70	KO:K06174	ATP-binding cassette, sub-family E, member 1 (ABCE1, Rli1)
					Bin66	3300029625 assembled Ga0311297_13669334	Ga0311297_13669334	N-glycosylase/DNA lyase		Bin70	KO:K06206	sugar fermentation stimulation protein A (sfsA)
					Bin66	3300029625 assembled Ga0311297_13669335	Ga0311297_13669335	ribosomal protein L13E		Bin70	KO:K06215	pyridoxal 5'-phosphate synthase pdxS subunit [EC:4.3.3.6] (pdxS, pdx1)
					Bin66	3300029625 assembled Ga0311297_14230671	Ga0311297_14230671	hypothetical protein		Bin70	KO:K06218	mRNA interferase RelE/StbE (relE, stbE)
					Bin66	3300029625 assembled Ga0311297_14230672	Ga0311297_14230672	nicotinamidase/pyrazinamidase		Bin70	KO:K06861	lipopolysaccharide export system ATP-binding protein [EC:3.6.3.-] (lptB)
					Bin66	3300029625 assembled Ga0311297_14230673	Ga0311297_14230673	thiosulfate/3-mercaptopyruvate sulfurtransferase		Bin70	KO:K06863	5-formaminoimidazole-4-carboxamide-1-(beta)-D-ribofuranosyl 5'-monophosphate synthetase [EC:6.3.4.23] (purP)
					Bin66	3300029625 assembled Ga0311297_14230674	Ga0311297_14230674	hypothetical protein		Bin70	KO:K06864	uncharacterized protein (K06864)
					Bin66	3300029625 assembled Ga0311297_14230675	Ga0311297_14230675	polynucleotide 5'-hydroxyl-kinase GRC3/NOL9		Bin70	KO:K06869	uncharacterized protein (K06869)
					Bin66	3300029625 assembled Ga0311297_14230676	Ga0311297_14230676	HSP20 family molecular chaperone IbpA		Bin70	KO:K06875	programmed cell death protein 5 (PDCD5, TFAR19)
					Bin66	3300029625 assembled Ga0311297_14230677	Ga0311297_14230677	hypothetical protein		Bin70	KO:K06878	tRNA-binding protein (K06878)
					Bin56	3300029625 assembled Ga0311297_10048491	Ga0311297_10048491	hypothetical protein		Bin70	KO:K06883	uncharacterized protein (K06883)
					Bin56	3300029625 assembled Ga0311297_100484910	Ga0311297_100484910	hypothetical protein		Bin70	KO:K06885	uncharacterized protein (K06885)
					Bin56	3300029625 assembled Ga0311297_100484911	Ga0311297_100484911	anaerobic ribonucleoside-triphosphate reductase/anaerobic ribonucleoside-triphosphate reductase		Bin70	KO:K06897	7,8-dihydropterin-6-yl-methyl-4-(beta-D-ribofuranosyl)aminobenzene 5'-phosphate synthase [EC:2.5.1.105] (K06897)
					Bin56	3300029625 assembled Ga0311297_100484912	Ga0311297_100484912	hypothetical protein		Bin70	KO:K06898	uncharacterized protein (K06898)
					Bin56	3300029625 assembled Ga0311297_10048492	Ga0311297_10048492	pre-rRNA-processing protein TSR3		Bin70	KO:K06910	uncharacterized protein (K06910)
					Bin56	3300029625 assembled Ga0311297_10048493	Ga0311297_10048493	DNA primase		Bin70	KO:K06915	uncharacterized protein (K06915)
					Bin56	3300029625 assembled Ga0311297_10048494	Ga0311297_10048494	hypothetical protein		Bin70	KO:K06921	uncharacterized protein (K06921)
					Bin56	3300029625 assembled Ga0311297_10048495	Ga0311297_10048495	5S rRNA maturation endonuclease (ribonuclease M5)		Bin70	KO:K06922	uncharacterized protein (K06922)
					Bin56	3300029625 assembled Ga0311297_10048496	Ga0311297_10048496	pantetheine-phosphate adenylyltransferase		Bin70	KO:K06926	uncharacterized protein (K06926)
					Bin56	3300029625 assembled Ga0311297_10048497	Ga0311297_10048497	methionyl aminopeptidase		Bin70	KO:K06928	nucleoside-triphosphatase [EC:3.6.1.15] (NTPCR)
					Bin56	3300029625 assembled Ga0311297_10048498	Ga0311297_10048498	hypothetical protein		Bin70	KO:K06932	tRNA(Ile2)-agmatinylcytidine synthase [EC:6.3.4.22] (tiaS)
					Bin56	3300029625 assembled Ga0311297_10048499	Ga0311297_10048499	hypothetical protein		Bin70	KO:K06933	uncharacterized protein (K06933)
					Bin56	3300029625 assembled Ga0311297_10143521	Ga0311297_10143521	hypothetical protein		Bin70	KO:K06937	7,8-dihydro-6-hydroxymethylpterin dimethyltransferase [EC:2.1.1.-] (K06937)
					Bin56	3300029625 assembled Ga0311297_101435210	Ga0311297_101435210	alpha-N-arabinofuranosidase		Bin70	KO:K06942	ribosome-binding ATPase (ychF)
					Bin56	3300029625 assembled Ga0311297_101435211	Ga0311297_101435211	predicted DNA binding protein		Bin70	KO:K06943	nucleolar GTP-binding protein (NOG1)
					Bin56	3300029625 assembled Ga0311297_101435212	Ga0311297_101435212	membrane protein YqaA with SNARE-associated domain		Bin70	KO:K06944	uncharacterized protein (K06944)
					Bin56	3300029625 assembled Ga0311297_101435213	Ga0311297_101435213	hypothetical protein		Bin70	KO:K06947	polynucleotide 5'-hydroxyl-kinase GRC3/NOL9 [EC:2.7.1.-] (GRC3, NOL9)
					Bin56	3300029625 assembled Ga0311297_101435214	Ga0311297_101435214	coenzyme PQQ synthesis protein D (PqqD)		Bin70	KO:K06950	uncharacterized protein (K06950)
					Bin56	3300029625 assembled Ga0311297_101435215	Ga0311297_101435215	AAA15 family ATPase/GTPase/ABC-type multidrug transport system ATPase subunit		Bin70	KO:K06953	uncharacterized protein (K06953)
					Bin56	3300029625 assembled Ga0311297_101435216	Ga0311297_101435216	hypothetical protein		Bin70	KO:K06961	ribosomal RNA assembly protein (KRR1)
					Bin56	3300029625 assembled Ga0311297_101435217	Ga0311297_101435217	DNA-binding Lrp family transcriptional regulator		Bin70	KO:K06965	protein pelota (PELO, DOM34, pelA)
					Bin56	3300029625 assembled Ga0311297_101435218	Ga0311297_101435218	hypothetical protein		Bin70	KO:K06974	archaemetzincin [EC:3.4.-.-] (amzA, AMZ2, AMZ1)
					Bin56	3300029625 assembled Ga0311297_101435219	Ga0311297_101435219	ABC-type antimicrobial peptide transport system permease subunit		Bin70	KO:K06975	uncharacterized protein (K06975)
					Bin56	3300029625 assembled Ga0311297_10143522	Ga0311297_10143522	hypothetical protein		Bin70	KO:K06981	isopentenyl phosphate kinase [EC:2.7.4.26] (ipk)
					Bin56	3300029625 assembled Ga0311297_101435220	Ga0311297_101435220	OPT oligopeptide transporter protein		Bin70	KO:K06990	uncharacterized protein (K06990)
					Bin56	3300029625 assembled Ga0311297_101435221	Ga0311297_101435221	predicted GH43/DUF377 family glycosyl hydrolase		Bin70	KO:K07008	gamma-glutamyl hercynylcysteine S-oxide hydrolase [EC:3.5.1.118] (egtC)
					Bin56	3300029625 assembled Ga0311297_101435222	Ga0311297_101435222	hypothetical protein		Bin70	KO:K07022	uncharacterized protein (K07022)
					Bin56	3300029625 assembled Ga0311297_101435223	Ga0311297_101435223	MFS family permease/sugar phosphate permease		Bin70	KO:K07023	putative hydrolases of HD superfamily (K07023)
					Bin56	3300029625 assembled Ga0311297_101435224	Ga0311297_101435224	hypothetical protein		Bin70	KO:K07025	putative hydrolase of the HAD superfamily (K07025)
					Bin56	3300029625 assembled Ga0311297_101435225	Ga0311297_101435225	hypothetical protein		Bin70	KO:K07028	uncharacterized protein (K07028)
					Bin56	3300029625 assembled Ga0311297_101435226	Ga0311297_101435226	Zn-dependent protease/predicted nucleic acid binding AN1-type Zn finger protein		Bin70	KO:K07033	uncharacterized protein (K07033)
					Bin56	3300029625 assembled Ga0311297_101435227	Ga0311297_101435227	hypothetical protein		Bin70	KO:K07041	uncharacterized protein (K07041)
					Bin56	3300029625 assembled Ga0311297_101435228	Ga0311297_101435228	hypothetical protein		Bin70	KO:K07045	uncharacterized protein (K07045)
					Bin56	3300029625 assembled Ga0311297_101435229	Ga0311297_101435229	DNA-binding transcriptional ArsR family regulator		Bin70	KO:K07047	uncharacterized protein (K07047)
					Bin56	3300029625 assembled Ga0311297_10143523	Ga0311297_10143523	hypothetical protein		Bin70	KO:K07050	misacylated tRNA(Ala) deacylase [EC:3.1.1.-] (AARSD1, ALAX)
					Bin56	3300029625 assembled Ga0311297_101435230	Ga0311297_101435230	hypothetical protein		Bin70	KO:K07053	uncharacterized protein (K07053)
					Bin56	3300029625 assembled Ga0311297_101435231	Ga0311297_101435231	predicted nucleic acid-binding protein		Bin70	KO:K07059	uncharacterized protein (K07059)
					Bin56	3300029625 assembled Ga0311297_101435232	Ga0311297_101435232	hypothetical protein		Bin70	KO:K07060	endoribonuclease Nob1 [EC:3.1.-.-] (nob1)
					Bin56	3300029625 assembled Ga0311297_101435233	Ga0311297_101435233	protein-tyrosine phosphatase/ribose 5-phosphate isomerase B		Bin70	KO:K07063	uncharacterized protein (K07063)
					Bin56	3300029625 assembled Ga0311297_101435234	Ga0311297_101435234	inorganic pyrophosphatase		Bin70	KO:K07064	uncharacterized protein (K07064)
					Bin56	3300029625 assembled Ga0311297_101435235	Ga0311297_101435235	5-methyltetrahydrofolate--homocysteine methyltransferase		Bin70	KO:K07065	uncharacterized protein (K07065)
					Bin56	3300029625 assembled Ga0311297_101435236	Ga0311297_101435236	hypothetical protein		Bin70	KO:K07068	uncharacterized protein (K07068)
					Bin56	3300029625 assembled Ga0311297_101435237	Ga0311297_101435237	hypothetical protein		Bin70	KO:K07073	uncharacterized protein (K07073)
					Bin56	3300029625 assembled Ga0311297_101435238	Ga0311297_101435238	EVE domain-containing protein		Bin70	KO:K07075	uncharacterized protein (K07075)
					Bin56	3300029625 assembled Ga0311297_101435239	Ga0311297_101435239	predicted nucleotidyltransferase component of viral defense system		Bin70	KO:K07076	uncharacterized protein (K07076)
					Bin56	3300029625 assembled Ga0311297_10143524	Ga0311297_10143524	hypothetical protein		Bin70	KO:K07090	uncharacterized protein (K07090)
					Bin56	3300029625 assembled Ga0311297_101435240	Ga0311297_101435240	predicted transcriptional regulator of viral defense system		Bin70	KO:K07095	uncharacterized protein (K07095)
					Bin56	3300029625 assembled Ga0311297_101435241	Ga0311297_101435241	RecB family endonuclease NucS		Bin70	KO:K07096	uncharacterized protein (K07096)
					Bin56	3300029625 assembled Ga0311297_101435242	Ga0311297_101435242	hypothetical protein		Bin70	KO:K07100	putative phosphoribosyl transferase (K07100)
					Bin56	3300029625 assembled Ga0311297_101435243	Ga0311297_101435243	antitoxin PrlF		Bin70	KO:K07101	uncharacterized protein (K07101)
					Bin56	3300029625 assembled Ga0311297_101435244	Ga0311297_101435244	hypothetical protein		Bin70	KO:K07103	uncharacterized protein (K07103)
					Bin56	3300029625 assembled Ga0311297_101435245	Ga0311297_101435245	DNA polymerase		Bin70	KO:K07106	N-acetylmuramic acid 6-phosphate etherase [EC:4.2.1.126] (murQ)
					Bin56	3300029625 assembled Ga0311297_101435246	Ga0311297_101435246	hypothetical protein		Bin70	KO:K07108	uncharacterized protein (K07108)
					Bin56	3300029625 assembled Ga0311297_101435247	Ga0311297_101435247	APA family basic amino acid/polyamine antiporter		Bin70	KO:K07112	uncharacterized protein (K07112)
					Bin56	3300029625 assembled Ga0311297_101435248	Ga0311297_101435248	hypothetical protein		Bin70	KO:K07133	uncharacterized protein (K07133)
					Bin56	3300029625 assembled Ga0311297_101435249	Ga0311297_101435249	mRNA interferase RelE/StbE		Bin70	KO:K07137	uncharacterized protein (K07137)
					Bin56	3300029625 assembled Ga0311297_10143525	Ga0311297_10143525	flavodoxin		Bin70	KO:K07138	uncharacterized protein (K07138)
					Bin56	3300029625 assembled Ga0311297_101435250	Ga0311297_101435250	hypothetical protein		Bin70	KO:K07143	UPF0148 protein (K07143)
					Bin56	3300029625 assembled Ga0311297_101435251	Ga0311297_101435251	hypothetical protein		Bin70	KO:K07151	dolichyl-diphosphooligosaccharide--protein glycosyltransferase [EC:2.4.99.18] (STT3)
					Bin56	3300029625 assembled Ga0311297_101435252	Ga0311297_101435252	hypothetical protein		Bin70	KO:K07160	UPF0271 protein (K07160)
					Bin56	3300029625 assembled Ga0311297_101435253	Ga0311297_101435253	hypothetical protein		Bin70	KO:K07166	ACT domain-containing protein (K07166)
					Bin56	3300029625 assembled Ga0311297_101435254	Ga0311297_101435254	site-specific DNA-methyltransferase (adenine-specific)		Bin70	KO:K07170	GAF domain-containing protein (K07170)
					Bin56	3300029625 assembled Ga0311297_101435255	Ga0311297_101435255	hypothetical protein		Bin70	KO:K07178	RIO kinase 1 [EC:2.7.11.1] (RIOK1)
					Bin56	3300029625 assembled Ga0311297_101435256	Ga0311297_101435256	NurA domain-containing protein		Bin70	KO:K07179	RIO kinase 2 [EC:2.7.11.1] (RIOK2)
					Bin56	3300029625 assembled Ga0311297_101435257	Ga0311297_101435257	hypothetical protein		Bin70	KO:K07182	CBS domain-containing protein (K07182)
					Bin56	3300029625 assembled Ga0311297_101435258	Ga0311297_101435258	hypothetical protein		Bin70	KO:K07243	high-affinity iron transporter (FTR, FTH1, efeU)
					Bin56	3300029625 assembled Ga0311297_101435259	Ga0311297_101435259	spore photoproduct lyase		Bin70	KO:K07254	tRNA (cytidine56-2'-O)-methyltransferase [EC:2.1.1.206] (atrm56)
					Bin56	3300029625 assembled Ga0311297_10143526	Ga0311297_10143526	hypothetical protein		Bin70	KO:K07301	cation:H+ antiporter (yrbG)
					Bin56	3300029625 assembled Ga0311297_101435260	Ga0311297_101435260	DNA repair photolyase		Bin70	KO:K07332	archaeal flagellar protein FlaI (flaI-A, flaI)
					Bin56	3300029625 assembled Ga0311297_101435261	Ga0311297_101435261	hypothetical protein		Bin70	KO:K07333	archaeal flagellar protein FlaJ (flaJ-A, flaJ)
					Bin56	3300029625 assembled Ga0311297_101435262	Ga0311297_101435262	uncharacterized protein with ParB-like and HNH nuclease domain		Bin70	KO:K07398	conserved protein with predicted RNA binding PUA domain (K07398)
					Bin56	3300029625 assembled Ga0311297_101435263	Ga0311297_101435263	hypothetical protein		Bin70	KO:K07406	alpha-galactosidase [EC:3.2.1.22] (melA)
					Bin56	3300029625 assembled Ga0311297_101435264	Ga0311297_101435264	predicted AAA+ superfamily ATPase		Bin70	KO:K07407	alpha-galactosidase [EC:3.2.1.22] (E3.2.1.22B, galA, rafA)
					Bin56	3300029625 assembled Ga0311297_101435265	Ga0311297_101435265	adenine-specific DNA methylase		Bin70	KO:K07442	tRNA (adenine57-N1/adenine58-N1)-methyltransferase [EC:2.1.1.219 2.1.1.220] (TRM61, GCD14)
					Bin56	3300029625 assembled Ga0311297_101435266	Ga0311297_101435266	hypothetical protein		Bin70	KO:K07446	tRNA (guanine10-N2)-dimethyltransferase [EC:2.1.1.213] (trm-G10)
[truncated: 4,121 more rows]
