# Supplementary material for: Mixing of meteoric and geothermal fluids supports hyperdiverse chemosynthetic hydrothermal communities
Source: Nat Commun. 2019 Feb 8;10:681. doi: 10.1038/s41467-019-08499-1 (PMC6368606; doi:10.1038/s41467-019-08499-1)
Supplement: Supplementary file 12 — Supplementary Data 9 [file 41467_2019_8499_MOESM12_ESM.xlsx]

## Sheet: Sheet1
Bin.ID	Domain	Taxonomic affiliation	Completeness	Contigs	G+C %	G+C % Std.	PCG (Prodigal)	Total Length	Contamination	Rel. Abundance
SJ3.1	Bacteria	Caldiserica	80	140	37.4	3.1	854	742170	0	0.154177
SJ3.2	Bacteria	Aquificae	93.29	235	32.3	1.79	1504	1384573	2.17	0.150761
SJ3.3	Bacteria	Kryptonia	58.59	294	42.4	1.15	1673	1710087	1.09	0.0993182
SJ3.4	Bacteria	Acetothermia	81.36	44	60.2	1.08	1315	1306145	0	0.0556616
SJ3.8	Bacteria	Deltaproteobacteria	61.45	280	36.9	1.77	1428	1377102	1.22	0.030068
SJ3.9	Bacteria	Spirochaetes	92.13	185	34.4	1.2	1453	1692928	0	0.0280088
SJ3.7	Archaea	Thermoplasmata/DHVE2	97.58	74	36	2.19	1254	1190053	0.81	0.0272552
SJ3.6	Archaea	Desulfurococcales-like	86.08	114	48	1.87	1427	1251433	0.32	0.0266881
SJ3.10	Bacteria	Elusimicrobia	94.38	98	28.7	1.51	1769	1798491	0	0.0262779
SJ3.13	Bacteria	Thermales	88.88	251	67.7	1.58	2308	1994713	0.64	0.0232467
SJ3.12	Archaea	Desulfuroccales	52.84	140	41.4	2.04	1336	1183729	1.9	0.0196261
SJ3.5	Bacteria	Harrisonbacteria	55.82	60	29.2	1.4	384	342381	0	0.0182067
SJ3.19	Bacteria	Chloroflexi	84.55	414	65	2.43	2930	3097443	2.73	0.0174761
SJ3.11	Archaea	Aigarchaeota	72.12	120	52.3	1.79	871	745540	0	0.015822
SJ3.15	Archaea	Korarchaeota	93.39	34	49.2	0.98	1689	1579719	2.8	0.0138622
SJ3.22	Bacteria	Fervidibacteria	68.06	423	53.2	1.08	2402	2405584	0.46	0.0125522
SJ3.23	Archaea	Desulfurococcales	52.8	64	52.6	1.9	1236	1178838	0.93	0.00923043
SJ3.16	Archaea	Bathyarchaeota	97.2	92	46.2	2.37	1489	1315581	2.8	0.00900456
SJ3.26	Bacteria	Deltaproteobacteria	86.61	125	44.5	1.28	2112	2183752	0.65	0.00878117
SJ3.42	Bacteria	Acidobacteria	97.01	204	67.3	1.49	3820	4317172	1.88	0.00855528
SJ3.36	Bacteria	Armatimonadetes	54.32	462	59.6	1.15	2086	2072990	0	0.0084085
SJ3.24	Archaea	Thaumarchaeota	62.14	189	39	1.94	1618	1433057	0.97	0.00741779
SJ3.31.1.1	Bacteria	Thermodesulfobacteria	95.42	56	30.8	0.93	1560	1510844	0.83	0.00729849
SJ3.31.1.2	Bacteria	Dictyoglomi	96.71	95	31.7	1.04	1690	1656191	0	0.00710229
SJ3.17	Archaea	Thermoproteales	66.18	74	54.5	2.52	722	653420	0.74	0.00605569
SJ3.31.1.3	Bacteria	Firmicutes	80.7	94	33.5	1.15	2018	2023750	0	0.0054562
SJ3.27	Archaea	Verstraetarchaeota	96.26	63	49.5	2.39	1569	1422965	0	0.00521047
SJ3.60	Bacteria	Acetothermia	58.55	129	57.8	2.01	746	617602	5.08	0.00516437
SJ3.32	Archaea	Desulfurococcales	78.09	235	39.2	2.35	1602	1431362	0.07	0.00474168
SJ3.30	Archaea	Desulfurococcales	63.49	95	42.9	2.29	1053	922684	1.9	0.00447011
SJ3.21	Archaea	Verstraetarchaeota-like	88.6	144	54.5	2.08	1260	1029725	1.1	0.0044655
SJ3.49	Bacteria	Firestonebacteria	96.63	159	29.8	2.17	2081	2262076	3.37	0.00403201
SJ3.39	Archaea	Thermoproteales	78.68	180	46.1	2.16	1603	1365190	0.74	0.00359483
SJ3.34	Archaea	Archaeoglobales	98.69	73	46	2.12	1647	1467518	0.65	0.0035808
SJ3.33	Archaea	Desulfurococcales	79.26	235	39.2	2.35	1602	1086834	1.9	0.00352717
SJ3.54	Bacteria	Aminicenantes	86.05	295	42.7	2.14	2465	2800017	6.84	0.00336884
SJ3.38	Archaea	Desulfurococcales	95.89	17	40.4	1.42	1479	1397240	0.63	0.00330571
SJ3.50	Archaea	Bathyarchaeota	99.07	146	44.6	2.32	2324	1929572	2.8	0.00303359
SJ3.47	Bacteria	Thermodesulfobacteria	98.35	34	42.4	1.52	1641	1652348	0.41	0.00289482
SJ3.48	Archaea	Desulfurococcales	91.77	215	36.1	1.65	1868	1679810	1.58	0.00286375
SJ3.56	Archaea	Thaumarchaeota-like	91.26	20	46.4	1.43	2262	2227761	2.91	0.0027946
SJ3.46	Archaea	Desulfurococcales	97.57	76	38.5	1.57	1731	1526085	1.27	0.00266982
SJ3.63	Archaea	Desulfurococcales-like	95.89	100	36.1	1.96	2185	2066738	0.95	0.00247063
SJ3.51	Bacteria	Thermotoga	91.19	219	39.3	1.58	1652	1610278	0.15	0.00230525
SJ3.62	Archaea	Thermoproteales	87.81	234	58.6	2.45	2213	1779313	3.31	0.00217163
SJ3.80	Bacteria	Acidobacteria	98.25	305	59.3	1.38	4060	4636172	1.27	0.00208198
SJ3.52	Archaea	Desulfurococcales	94.88	122	43	1.23	1557	1382320	0.05	0.001959
SJ3.58	Bacteria	WOR-3 Cand. Division	93.26	33	33.4	1.32	1478	1546255	1.12	0.00187442
SJ3.72	Bacteria	Aminicenantes	92.99	45	46.3	0.77	2012	2439287	2.56	0.00169518
SJ3.73	Archaea	Korarchaeota-like	77.57	195	43.7	1.71	1978	1622313	3.27	0.00164011
SJ3.67	Bacteria	Unclassified Dictyoglomi-like	98.28	203	38.1	1.56	2295	2212523	5.17	0.00161393
SJ3.61	Archaea	Archaeoglobales	89.54	45	41.7	1.69	1463	1269783	0	0.00161196
SJ3.66	Archaea	Thaumarchaeota	99.51	107	47.2	1.31	1930	1624813	2.43	0.00146009
SJ3.57	Archaea	Aigarchaeota	95.15	6	46	1.13	1224	1125189	0	0.00137094
SJ3.64	Archaea	Thaumarchaeota	68.28	128	62.6	1.98	1014	929530	0	0.00130402
SJ3.75	Bacteria	Deltaproteobacteria	95.33	110	43.5	1.47	2268	2191407	5.98	0.0012857
SJ3.70	Archaea	Thaumarchaeota-like	87.38	254	36.2	1.57	1883	1781292	5.9	0.00128072
SJ3.100	Bacteria	Acidobacteria	72.34	599	64.1	1.5	3328	3317765	1.71	0.0012584
SJ3.76.1.4	Bacteria	Spirochaetes	78.65	75	33.2	1.07	1497	1642180	0	0.00121426
SJ3.76.1.3	Bacteria	Thermodesulfobium	75.86	105	34.5	1.7	1425	1373039	0.16	0.00108717
SJ3.98	Bacteria	Verrucomicrobia	62.64	440	40.7	1.99	1961	1992182	2.03	0.000975011
SJ3.76.1.7	Bacteria	Dictyoglomi	78.68	168	30.5	1.24	1618	1537436	5.85	0.000972768
SJ3.40	Archaea	Verstraetarchaeota-like	75.7	8	36.7	1.6	413	317677	0.93	0.000886376
SJ3.87.1.1	Bacteria	Firmicutes	69.45	194	35.6	1.8	1581	1469250	1.28	0.000873019
SJ3.65	Archaea	Desulfurococcales	67.92	122	57.4	2.03	845	691342	3.21	0.000839475
SJ3.79	Archaea	Bathyarchaeota-like	95.79	128	42.2	1.41	1768	1691211	3.81	0.000785652
SJ3.71	Archaea	Aigarchaeota	77.51	22	49.5	1.95	928	851459	0	0.000737739
SJ3.96.2.1	Bacteria	Betaproteobacteria	55.83	291	66.5	1.99	1477	1335022	1.22	0.000732126
SJ3.82.1.1	Archaea	Verstraetarchaeota	86.92	81	28.9	1.49	1176	980751	0	0.000728956
SJ3.89	Archaea	Thermoproteales	78.92	270	48.7	2.01	1737	1527096	0.74	0.000647444
SJ3.85	Bacteria	Unclassified Dictyoglomi-like	88.22	225	40.9	1.33	1672	1573966	0	0.000627581
SJ3.84	Archaea	Bathyarchaeota	92.52	151	30.8	1.95	1557	1382103	5.92	0.000578645
SJ3.81	Archaea	Hadesarchaea	92.38	92	54.6	3.28	1369	1199301	2.8	0.000552988
SJ3.88	Archaea	Desulfurococcales	59.63	108	50.9	2.4	992	848317	0	0.000512625
SJ3.95	Archaea	Thermoproteales	63.98	246	61.7	2.55	1557	1188995	1.47	0.000505122
SJ3.92.2.1	Archaea	DPANN-Micrarchaeota	51.17	47	31.4	1.41	465	391697	0.93	0.000484608
SJ3.91	Archaea	Bathyarchaeota	81.78	215	44.8	2.09	1605	1291389	4.91	0.000463753
SJ3.77.1.2	Archaea	Thermoplasmatales	79.03	94	36.9	1.44	864	751802	0.81	0.000443731
SJ3.97	Bacteria	Aquificae	58.59	206	41.5	1.52	1153	946419	0.1	0.000412645
SJ3.101	Bacteria	Thermodesulfobacteria	55.18	222	50.3	2.51	1036	940971	1.19	0.000384019
SJ3.86	Archaea	Sulfolobales	81.25	171	52.3	3.19	1248	985141	2.68	0.000359358
SJ3.90	Archaea	Unclassified DPANN-Like	59.81	71	36.7	1.14	555	451776	0	0.000200476
