# Supplementary material for: Mixing of meteoric and geothermal fluids supports hyperdiverse chemosynthetic hydrothermal communities
Source: Nat Commun. 2019 Feb 8;10:681. doi: 10.1038/s41467-019-08499-1 (PMC6368606; doi:10.1038/s41467-019-08499-1)
Supplement: Supplementary file 13 — Supplementary Data 10 [file 41467_2019_8499_MOESM13_ESM.xls]

## Sheet: reduced
IMG ID	Analysis ID	pH	Temp (oC)	Sulfate (ppm)	Chloride (ppm)	Log (SO4/Cl)	Assembly Size	PCGs	Reference
2007309001	Bath	8.95	93.5	27.7613	297.511	-1.03006	20451936	29804	http://www.rcn.montana.edu/; Data from most recent sampling with available data
2009439000	Bison2	7.68	78.6	19.5319	223.295	-1.05813	31802272	51132	Swingley et al. 2012. PloS one, 7, 6
2009439003	Bison1	7.35	92.1	20.1476	216.905	-1.03205	26884788	40864	Swingley et al. 2012. PloS one, 7, 6
2010170001	Bison3	7.93	67.5	19.0304	230.04	-1.08235	28728092	43764	Swingley et al. 2012. PloS one, 7, 6
2013515001	YNP8.OSP	3.3	73	100.863	504.1	-0.698785	21158971	31788	Inskeep et al. 2013. Front Microbiol 4
2013515002	YNP13.BCH	7.8	81	21.1332	71	-0.526293	18087467	27144	Inskeep et al. 2013. Front Microbiol 4
2013843003	YNP4.JC	6.1	79	364.067	315.95	0.0615634	17963232	26307	Inskeep et al. 2013. Front Microbiol 4
2013954001	YNP14.OSP	3.5	73	115.272	468.6	-0.609078	16164785	24189	Inskeep et al. 2013. Front Microbiol 4
2014031002	YNP1.Alice	2.5	74.5	839.564	1.42	2.77177	9888965	13855	Inskeep et al. 2013. Front Microbiol 4
2014031004	YNP9.DS	3.1	70	132.563	465.05	-0.545078	18602353	27451	Inskeep et al. 2013. Front Microbiol 4
2014031005	YNP12.CS	7.8	75	327.565	234.3	0.145525	16071904	23346	Inskeep et al. 2013. Front Microbiol 4
2015219000	YNP19.CIS	4.4	79	71.0844	497	-0.844582	17628346	26749	Inskeep et al. 2013. Front Microbiol 4
2015219001	YNP2.Nymph	4.2	89	128.72	145.55	-0.0533648	5509727	10385	Inskeep et al. 2013. Front Microbiol 4
2016842001	YNP3.MG	4	79	127.76	344.35	-0.430606	16091989	23521	Inskeep et al. 2013. Front Microbiol 4
2016842004	YNP18.WS	6.4	76	1604.2	1.42	3.05297	38709330	62242	Inskeep et al. 2013. Front Microbiol 4
2016842005	YNP17.OPP	5.7	56	240.15	298.2	-0.094025	24421805	38984	Inskeep et al. 2013. Front Microbiol 4
2022920012	YNP11.OS	7.9	81	13.4484	234.3	-1.2411	18442734	28729	Inskeep et al. 2013. Front Microbiol 4
2077657023	OSP.B	3.5	73.5	105.666	457.95	-0.636883	35803982	81130	ph, T: Jay et al. 2016. Environ Microbiol 18, 12; SO4, Cl: OSP_B from Kozubal et al. 2008. Appl Environ Microbiol 74, 4
2077657024	OSP.C	3.5	73.5	105.666	457.95	-0.636883	27950878	65506	ph, T: Jay et al. 2016. Environ Microbiol 18, 12; SO4, Cl: OSP_B from Kozubal et al. 2008. Appl Environ Microbiol 74, 4
2081372013	Norris.sample	3.6	70	n/a	n/a	n/a	11197662	18118	IMG metadata
2140918001	OSP.D	3.5	73.5	105.666	457.95	-0.636883	51518426	116192	ph, T: Beam et al. 2017. Front Microbiol 7, 25; SO4, Cl: OSP_B from Kozubal et al. 2008. Appl Environ Microbiol 74, 4
3300000342	OSP.ferr.mat	3.6	70	n/a	n/a	n/a	53771850	97492	IMG metadata
3300000345	Oct.streamer	7.9	81	13.4484	234.3	-1.2411	49094763	110064	Inskeep et al. 2013. Front Microbiol 4
3300000398	Cistern	4.4	79	71.0844	497	-0.844582	47958071	99270	Inskeep et al. 2013. Front Microbiol 4
3300001309	Monarch	4	79	127.76	344.35	-0.430606	76077788	182999	Inskeep et al. 2013. Front Microbiol 4
3300001337	Conch	9	92.3	n/a	n/a	n/a	62828840	161063	Jay et al. 2016. Environ Microbiol 18, 12
3300001339	OCT.B	7.9	87.9	13.4484	234.3	-1.2411	104542566	251552	Jay et al. 2016. Environ Microbiol 18, 12
3300001340	RS3B	3.3	54	633.996	5.325	2.07577	264133541	479165	Kozubal et al. 2008. Appl Environ Microbiol 74, 4
3300001382	JC3.Ased	6.1	79	364.067	315.95	0.0615634	76452366	153246	Inskeep et al. 2013. Front Microbiol 4; JCHS4 also referred to as JC3
3300001446	Washburn	6.4	76	1604.2	1.42	3.05297	287352834	498817	Inskeep et al. 2013. Front Microbiol 4; JCHS4 also referred to as JC3
3300001684	JC2.E	2.5	75	585.966	3.55	2.21764	131966625	297298	pH, T, SO4: Kozubal et al. 2012. Front Microbiol 3; Cl: Kozubal et al. 2008. Appl Environ Microbiol 74, 4
3300002182	Obsidian.Pool	6.7	79	47.8379	18.2115	0.419426	849468172	1633191	Shock et al. 2005. in Geothermal biology and geochemistry in Yellowstone National Park.
3300003598	PS.B	6.85	92.7	44.8312	828.297	-1.26661	73220362	118677	http://www.rcn.montana.edu/; Data from most recent sampling with available data
3300003603	PS.C	6.85	92.7	44.8312	828.297	-1.26661	79761076	124430	http://www.rcn.montana.edu/; Data from most recent sampling with available data
3300003604	PS.A	6.85	92.7	44.8312	828.297	-1.26661	62639124	104828	http://www.rcn.montana.edu/; Data from most recent sampling with available data
3300005256	Beowulf.E	2.9	68	153.696	472.15	-1.06281	22259846	36443	ph, T: Beam et al. 2017. Front Microbiol 7, 25; SO4, Cl: NGB-BE from Kozubal et al. 2008. Appl Environ Microbiol 74, 4
3300005257	Beowulf.D	2.9	68	153.696	472.15	-1.06281	20124990	35365	ph, T: Beam et al. 2017. Front Microbiol 7, 25; SO4, Cl: NGB-BE from Kozubal et al. 2008. Appl Environ Microbiol 74, 4
3300005621	YNP10.Mammoth	6.5	71	543.7	163.3	0.522373	3225967	5627	Inskeep et al. 2013. Front Microbiol 4
3300006855	ECH.C	3.4	70	307.392	163.3	0.274706	106590870	300771	Kozubal et al. 2008. Appl Environ Microbiol 74, 4
3300006857	ECH.B	3.3	63.5	307.392	163.3	0.274706	120891084	345128	ph, T: Jay et al. 2016. Environ Microbiol 18, 12; SO4, Cl: NGB-EG from Kozubal et al. 2008. Appl Environ Microbiol 74, 4
3300006858	OSPB.host	3.5	73.5	105.666	457.95	-0.636883	146438579	434733	ph, T: Jay et al. 2016. Environ Microbiol 18, 12; SO4, Cl: OSP_B from Kozubal et al. 2008. Appl Environ Microbiol 74, 4
3300006859	BED.host	2.9	67.6	153.696	472.15	-0.487417	154978463	436083	ph, T: Beam et al. 2017. Front Microbiol 7, 25; SO4, Cl: NGB-BE from Kozubal et al. 2008. Appl Environ Microbiol 74, 4
3300007811	BED.slide.host	2.9	67.6	153.696	472.15	-0.487417	71804540	225959	ph, T: Beam et al. 2017. Front Microbiol 7, 25; SO4, Cl: NGB-BE from Kozubal et al. 2008. Appl Environ Microbiol 74, 4
3300007814	OSPB.slides.host	3.5	73.5	105.666	457.95	-0.636883	95462548	230144	ph, T: Jay et al. 2016. Environ Microbiol 18, 12; SO4, Cl: OSP_B from Kozubal et al. 2008. Appl Environ Microbiol 74, 4
3300013008	OSPB.mat	3.5	73.5	105.666	457.95	-0.636883	153007315	395655	ph, T: Jay et al. 2016. Environ Microbiol 18, 12; SO4, Cl: OSP_B from Kozubal et al. 2008. Appl Environ Microbiol 74, 4
3300013009	BED.mat	2.9	68	153.696	472.15	-0.487417	254667138	747343	ph, T: Beam et al. 2017. Front Microbiol 7, 25; SO4, Cl: NGB-BE from Kozubal et al. 2008. Appl Environ Microbiol 74, 4
3300019289	Oct.B.host	7.9	81	13.4484	234.3	-1.2411	371976741	1282857	Inskeep et al. 2013. Front Microbiol 4
3300029625	SJ3	5.4	62	70.4408	1.0508	1.8263	371479054	298127	This study
