# Supplementary material for: Mixing of meteoric and geothermal fluids supports hyperdiverse chemosynthetic hydrothermal communities
Source: Nat Commun. 2019 Feb 8;10:681. doi: 10.1038/s41467-019-08499-1 (PMC6368606; doi:10.1038/s41467-019-08499-1)
Supplement: Supplementary file 15 — Source Data [file 41467_2019_8499_MOESM15_ESM.xlsx]

## Sheet: Figure4
ID	Subsampled_2000	Subsampled_5000	Subsampled_10000	Subsampled_25000
SJ3	1796.14	4129.46	7485.22	14473.7
YNP8.OSP	1712.06	3675.2	6176.14	NaN
YNP13.BCH	1640.08	3405.88	5648.03	NaN
YNP4.JC	1646.16	3377.65	5408.79	NaN
YNP14.OSP	1713.48	3660.82	6058.3	NaN
YNP1.Alice	1502.83	2825.09	NaN	NaN
YNP9.DS	1668.85	3485.03	5679.17	NaN
YNP12.CS	1671.22	3520.36	5904.35	NaN
YNP19.CIS	1650.25	3391.78	5416	NaN
YNP2.Nymph	1183.63	2260.93	NaN	NaN
YNP3.MG	1622.66	3346.13	NaN	NaN
WS.18	1913.58	4536.06	8487.02	NaN
YNP17.OPP	1961.09	4785.08	9250.14	NaN
YNP11.OS	1789.26	3961.51	6838.72	NaN
Norris.sample	1672.07	3546.41	5854.62	NaN
Monarch	1685.65	3623.28	6168.49	11841.3
Conch	1692.87	3655.31	6318.82	12086.9
OCT.B	1826.03	4183.33	7515.07	15190.4
RS3B	1933.66	4657.39	8898.63	20317.5
JC3.Ased	1837.79	4220.79	7658.1	16140.8
Washburn	1937.4	4662.03	8892.96	20240
JC2.E	1916.9	4594.26	8703.01	19524.2
Obsidian.Pool	1969.68	4829.14	9392.99	22147.7
PS.B	1815.72	4098.06	7232.22	14190.2
PS.C	1859.99	4284.11	7741.11	15932.9
PS.A	1790.93	4008.24	7003.88	13454.4
YNP10.Mammoth	1372.48	NaN	NaN	NaN
ECH.C	1736.98	3791.26	6498.7	12279.7
ECH.B	1737.51	3802.64	6537.81	12342.8
OSPB.host	1736.91	3775.46	6397.88	11830.7
BED.host	1772.7	3939.66	6860.62	13343.2
BED.slide.host	1178	2308.51	3704.42	6531.06
OSPB.mat	1701.5	3678.92	6269.88	11716.6
BED.mat	1691.19	3655.94	6236.89	11728
Bath	1712.96	3665.32	6143.83	NaN
Bison2	1717.17	3708.64	6288.14	11791.9
Bison1	1587.14	3227.96	5239.51	9586.71
Bison3	1705.53	3623.48	6047.12	11173.8
OSP.B	1669.61	3573.84	6053.07	11421.5
OSP.C	1649.46	3501.41	5886.53	11005.7
OSP.D	1629.78	3568.4	6188.88	12095
OSP.ferr.mat	1694.13	3667.68	6248.87	11804.8
Oct.streamer	1759.72	3883.27	6710.31	12833.6
Cistern	1676.27	3612.05	6122.26	11470
Beowulf.E	1575.98	3331.32	5572.32	10299.9
Beowulf.D	1612.79	3419.35	5752.07	10852.2
OSPB.slides.host	1619.8	3421.37	5715.79	10465.8
Oct.B.host	1682.88	3575.08	5955.4	10780.2

## Sheet: Figure5
ID	Subsampled Proteins	Log S04/Cl ratios	pH
SJ3	7485.22	1.8263	5.4
YNP8.OSP	6176.14	-0.698785	3.3
YNP13.BCH	5648.03	-0.526293	7.8
YNP4.JC	5408.79	0.0615634	6.1
YNP14.OSP	6058.3	-0.609078	3.5
YNP1.Alice	NaN	2.77177	2.5
YNP9.DS	5679.17	-0.545078	3.1
YNP12.CS	5904.35	0.145525	7.8
YNP19.CIS	5416	-0.844582	4.4
YNP2.Nymph	NaN	-0.0533648	4.2
YNP3.MG	NaN	-0.430606	4
WS.18	8487.02	3.05297	6.4
YNP17.OPP	9250.14	-0.094025	5.7
YNP11.OS	6838.72	-1.2411	7.9
Norris.sample	5854.62	NaN	3.6
Monarch	6168.49	-0.430606	4
Conch	6318.82	NaN	9
OCT.B	7515.07	-1.2411	7.9
RS3B	8898.63	2.07577	3.3
JC3.Ased	7658.1	0.0615634	6.1
Washburn	8892.96	3.05297	6.4
JC2.E	8703.01	2.21764	2.5
Obsidian.Pool	9392.99	0.419426	6.7
PS.B	7232.22	-1.26661	6.85
PS.C	7741.11	-1.26661	6.85
PS.A	7003.88	-1.26661	6.85
YNP10.Mammoth	NaN	0.522373	6.5
ECH.C	6498.7	0.274706	3.4
ECH.B	6537.81	0.274706	3.3
OSPB.host	6397.88	-0.636883	3.5
BED.host	6860.62	-0.487417	2.9
BED.slide.host	3704.42	-0.487417	2.9
OSPB.mat	6269.88	-0.636883	3.5
BED.mat	6236.89	-0.487417	2.9
Bath	6143.83	-1.03006	8.95
Bison2	6288.14	-1.05813	7.68
Bison1	5239.51	-1.03205	7.35
Bison3	6047.12	-1.08235	7.93
OSP.B	6053.07	-0.636883	3.5
OSP.C	5886.53	-0.636883	3.5
OSP.D	6188.88	-0.636883	3.5
OSP.ferr.mat	6248.87	NaN	3.6
Oct.streamer	6710.31	-1.2411	7.9
Cistern	6122.26	-0.844582	4.4
Beowulf.E	5572.32	-1.06281	2.9
Beowulf.D	5752.07	-1.06281	2.9
OSPB.slides.host	5715.79	-0.636883	3.5
Oct.B.host	5955.4	-1.2411	7.9

## Sheet: Supplemental Figure 3
Sulfate	Chloride
71.7	493
69	537
11.4	59
546	163
564	163
71.8	580
84.9	521
68.5	633
77.2	599
82	632
148	443
169	443
145	502
160	420
156	507
31.4	751
65.1	482
90	439
72	567
93.8	374
67.2	576
39.9	673
106	462
267	144
291	136
22.2	692
34.6	815
44.8	827
159	507
220	267
26.3	642
31.6	646
22.6	678
25.2	633
23.7	672
49.8	480
22.2	683
65.5	559
57	618
37.9	700
86.4	477
43.2	716
260	114
314	32.3
71.4	360
65.8	309
65.6	337
64.2	340
63	340
156	52
161	450
99.5	575
78.5	505
124	424
111	531
104	527
109	588
242	423
119	492
69.1	672
43.4	8.39
93.6	5.1
450	2.22
1010	2.69
70.3	249
42.8	434
105	69.3
56.5	456
339	16.4
625	3.08
422	7.9
191	88
129	49
276	53
73.8	81
141	94
110	184
38.7	301
23.8	305
16.3	254
15.3	259
15.3	266
15.7	266
16.2	262
16.3	256
16.5	266
16.6	263
15.7	247
13.4	241
13.2	243
14.1	246
13.3	248
13.5	252
16.4	256
18.5	274
22	311
23	312
22.6	306
22.5	307
23.6	313
22.6	315
22.4	318
23.2	320
23.4	318
21.3	290
25	322
19.5	235
14.9	254
14.9	259
32.3	307
31.7	363
57	327
830	0.856
783	0.821
2050	5.81
809	0.722
43.5	266
98.4	56.1
32.4	258
41.8	285
1330	100
3170	2.72
2310	3.8
290	134
448	91
675	13
694	8.2
698	8.3
705	8.4
572	19
611	16
626	15.2
622	14.8
627	14.9
678	6
670	10.2
983	4.2
823	1.1
903	3.4
507	5.8
508	0.7
162	114
31	34.6
74.1	27.3
81.5	36.9
175	137
157	94.1
251	140
196	145
460	212
163	138
285	173
420	215
435	231
389	236
567	193
435	209
72.8	60.2
256	98.8
540	103
561	163
632	126
656	169
581	153
344	185
465	210
411	233
576	194
447	206
42.2	9.9
60	9.1
551	0.6
84.7	404
109	512
81.3	643
80.9	593
78.8	643
79.5	638
80.9	649
79.9	645
83	653
80.5	649
54.4	598
53	603
57.1	598
86.5	615
76.9	536
90.4	452
77	502
89.5	475
122	388
60.4	542
73.7	596
126	553
58.3	599
202	488
256	273
49.9	434
29.6	592
28.6	747
37.1	792
46.9	772
36.6	720
40.3	732
36.8	779
227	288
216	284
212	284
218	283
205	272
209	285
207	337
98.2	657
80.7	621
28	546
70.3	571
67.4	569
22.2	665
160	368
149	384
23.6	547
62.2	615
193	503
56.9	572
93	523
54	545
36	620
61	575
39.5	623
90.7	537
39.4	574
29	637
46.8	594
124	455
277	540
44.4	693
40.6	727
33.9	729
90.4	669
80.9	684
29.4	665
26.3	665
30.2	713
29.1	687
33.1	666
53.2	678
342	569
376	636
276	653
434	538
301	473
294	425
193	576
173	233
230	128
248	90.4
285	49.4
299	41.6
454	19.1
334	3.6
320	1.6
508	3.07
72.2	627
94.5	566
84.5	615
319	461
74.6	608
75.5	615
98.4	492
100	490
98	499
95.6	498
96.4	493
90.7	636
90.4	637
91.4	637
93.4	640
92.5	640
55.8	630
132	477
449	282
595	443
522	328
429	256
334	101
508	182
456	339
2030	780
373	248
337	108
220	92.8
172	342
210	270
193	235
221	187
82.9	129
102	151
90	146
149	322
106	288
91.9	263
103	307
150	329
383	269
11	134
23.5	32.2
27.5	33.4
562	88.4
572	104
567	119
473	107
498	109
521	117
377	26.8
642	33.2
547	31.2
1600	35.3
423	23.9
196	92.6
261	101
251	94.4
361	100
415	83.8
167	68.6
346	10.7
140	433
528	357
869	288
350	101
315	75.4
394	16.6
91.8	673
76.8	125
314	1.72
196	576
192	529
103	497
130	552
129	564
123	505
128	521
892	5.4
1290	2.7
1450	6.53
1270	3.7
1170	2
632	1.2
841	2.78
901	3.68
1150	1.15
1270	1.9
911	0.72
3090	3.8
2150	0.62
1260	3.8
1190	2
1180	2.01
307	438
176	266
143	286
98.4	302
127	102
544	79.8
831	4.52
1180	5.55
1200	7.94
1550	8.11
72	572
1.4	1.5
1.2	0.7
1.3	0.7
1.3	0.6
1	0.6
1.3	0.7
1.8	0.7
1.9	0.8
44.7	321
45	327
22.5	326
20.6	313
20.8	319
20.8	330
21	342
20.6	337
20.9	343
20.1	351
20.6	354
21.4	311
21.4	328
27.7	330
23.7	327
30.7	337
24.8	334
23.1	308
23.1	310
19.1	311
21.2	321
21.3	314
21	315
21	313
20.7	318
22.1	322
22.6	321
24.2	309
23.8	312
23.3	317
26.6	325
22.3	322
21.9	322
22.3	321
22.4	325
23.3	333
22	300
21.8	297
22.2	300
22.9	299
22	301
19.1	318
19.6	333
20.3	330
20.3	332
20.9	356
22.7	338
29.8	412
29.8	411
13.5	297
18.8	363
13.9	299
14.4	303
13.8	296
12.5	295
14	314
14	306
22.6	496
19.8	568
17.8	557
18.5	369
22.4	514
29.6	498
1.7	7.6
3.02	11.1
1140	2.6
1420	3.9
1050	2.1
470	958
528	817
541	833
515	882
475	884
472	825
463	816
608	771
627	813
607	759
626	832
620	792
972	2
1080	4.1
1720	0.7
1040	1.5
980	2.2
2580	1.3
931	4.41
937	4.45
953	4.02
735	1.6
1300	2.6
528	1.3
614	1.5
708	5.1
737	1.04
5840	176
2810	3.09
1470	19.1
1630	0.8
2320	1.4
2650	3.6
620	1.3
1010	1.2
1550	3.5
1240	5.75
1550	0.27
1850	0.42
2020	0.53
515	148
521	152
459	132
463	130
70.3	1.05	SJ3
